# Supplementary material for: Comprehensive Characterization of Circular RNAs in Ovary and Testis From Nile Tilapia
Source: Front Vet Sci. 2022 Apr 6;9:847681. doi: 10.3389/fvets.2022.847681 (PMC9019548; doi:10.3389/fvets.2022.847681)
Supplement: Supplementary file 1 [file Data_Sheet_1.XLSX]

## Sheet: All_circRNAs
circRNA_id	chr	start	end	strand	full_length	spliced_length	gene_id	feature	samples	junction_read	non_junction_read	source_gene_name
dre_circ_0000001	AERX01071843.2	6902	11050	-	4148	4148	--	--	R3	2	0	--
dre_circ_0000002	AERX01072103.1	6595	7092	-	497	497	--	--	R1	4	0	--
dre_circ_0000003	AERX01072103.1	908	2199	-	1291	1291	--	--	R2	4	0	--
dre_circ_0000004	AERX01072462.1	1535	1895	+	360	360	--	--	R2	3	0	--
dre_circ_0000005	AERX01072498.2	2764	3081	+	317	317	--	--	M3	7	0	--
dre_circ_0000006	AERX01072523.2	3527	5359	+	1832	1622	ENSONIG00000010957;	intron_3:4058-5177,intron_2:3676-3923,exon_4:5177-5433,;	M3	4	21	fam98a (1 of many)
dre_circ_0000007	AERX01072686.1	2697	3468	+	771	380	ENSONIG00000006698;	exon_9:3259-3468,exon_7:2837-3008,;	R1,F2	4,3	432275	zpax4
dre_circ_0000008	AERX01072686.1	5402	5575	+	173	173	ENSONIG00000006698;	exon_14:5402-5575,;	F1,F2	14,11	8,15	zpax4
dre_circ_0000009	AERX01072686.1	5402	5937	+	535	173	ENSONIG00000006698;	exon_14:5402-5575,;	R1,F2	5,12	32,15	zpax4
dre_circ_0000010	AERX01073080.2	2929	3342	+	413	413	--	--	R3	2	0	--
dre_circ_0000011	AERX01073440.2	2483	3098	+	615	615	--	--	M3	7	0	--
dre_circ_0000012	AERX01073907.1	1149	1559	+	410	206	ENSONIG00000005390;	exon_5:1149-1355,;	R1	4	127	--
dre_circ_0000013	AERX01073907.1	1223	1763	-	540	540	--	--	F2	2	0	--
dre_circ_0000014	AERX01073907.1	134	608	+	474	460	ENSONIG00000005390;	exon_1:40-349,exon_2:457-608,;	R1,F2	2,3	149,72	--
dre_circ_0000015	AERX01073907.1	1441	1956	+	515	173	ENSONIG00000005390;	exon_7:1632-1805,;	R1	2	48	--
dre_circ_0000016	AERX01073907.1	1632	1956	+	324	324	--	--	R1,F1,F3	3,2,6	48,20,0	--
dre_circ_0000017	AERX01073907.1	2021	2339	+	318	318	--	--	R1,F1,F2,F3	670,249,112,62	0,0,0,0	--
dre_circ_0000018	AERX01073907.1	2021	2361	+	340	340	--	--	R1,F2	3,5	0,0	--
dre_circ_0000019	AERX01073907.1	673	1078	+	405	209	ENSONIG00000005390;	exon_3:673-882,;	F1	3	31	--
dre_circ_0000020	AERX01073907.1	673	882	+	209	209	ENSONIG00000005390;	exon_3:673-882,;	F1,F2,F3	4,12,10	31179148	--
dre_circ_0000021	AERX01074071.2	1757	2159	+	402	402	--	--	M1	3	0	--
dre_circ_0000022	AERX01074071.2	1815	2143	+	328	328	--	--	R2	2	0	--
dre_circ_0000023	AERX01074071.2	2383	2589	-	206	206	--	--	M1	8	0	--
dre_circ_0000024	AERX01074071.2	781	1044	-	263	263	ENSONIG00000021254;	exon_1:20-3200,;	M3	3	26	--
dre_circ_0000025	AERX01074354.2	1267	1648	+	381	381	--	--	M1	3	0	--
dre_circ_0000026	AERX01074421.1	1684	2125	-	441	441	--	--	F3	4	0	--
dre_circ_0000027	AERX01074487.2	1268	1610	+	342	342	--	--	M1	6	0	--
dre_circ_0000028	AERX01074784.2	1715	1924	+	209	209	--	--	F2	3	0	--
dre_circ_0000029	AERX01075130.2	837	1479	-	642	642	ENSONIG00000026270;	intron_3:1009-1272,exon_2:837-1009,exon_1:1272-1819,;	M3	5	49	--
dre_circ_0000030	AERX01075205.1	341	1031	+	690	224	ENSONIG00000025576;	intron_3:807-1031,;	R2,M1,M3	4,6,10	3,3,6	--
dre_circ_0000031	AERX01075205.1	479	1031	+	552	224	ENSONIG00000025576;	intron_3:807-1031,;	R2,R3,M1,M3	6,3,7,6	3,1,3,6	--
dre_circ_0000032	AERX01075320.2	1183	1333	-	150	150	--	--	R2	2	0	--
dre_circ_0000033	AERX01075775.2	1107	1390	-	283	283	--	--	M1	2	0	--
dre_circ_0000034	AERX01075775.2	440	854	-	414	414	--	--	R3	4	0	--
dre_circ_0000035	AERX01075868.2	1090	1392	+	302	302	--	--	M1	2	0	--
dre_circ_0000036	AERX01075911.2	201	652	-	451	451	--	--	R3	3	0	--
dre_circ_0000037	AERX01075953.2	630	1118	-	488	488	--	--	R1,F1,F2	7,2,4	0,0,0	--
dre_circ_0000038	AERX01075998.1	48	1393	+	1345	1345	--	--	R2	2	0	--
dre_circ_0000039	AERX01076312.2	527	930	-	403	403	--	--	R3	3	0	--
dre_circ_0000040	AERX01077277.2	411	776	+	365	365	ENSONIG00000023532;	exon_2:605-1083,;	R3	5	3	--
dre_circ_0000041	GL831133.1	10000325	10002619	-	2294	407	ENSONIG00000003250;	exon_2:10001133-10001326,exon_3:10000836-10001050,;	R2,R3	3,3	6,4	--
dre_circ_0000042	GL831133.1	10016445	10018221	-	1776	1420	ENSONIG00000003262;	intron_2:10016599-10018019,;	R1,F2,M3	6,3,2	0,0,3	tppp3
dre_circ_0000043	GL831133.1	10016445	10021915	-	5470	5470	--	--	R1	5	0	--
dre_circ_0000044	GL831133.1	10018019	10018221	-	202	202	--	--	M1	4	0	--
dre_circ_0000045	GL831133.1	10122546	10122755	-	209	209	--	--	M1	5	0	--
dre_circ_0000046	GL831133.1	10152942	10153337	-	395	395	--	--	R2	4	0	--
dre_circ_0000047	GL831133.1	10161489	10162469	+	980	743	ENSONIG00000003269;	intron_6:10161623-10162366,;	M3	4	5	--
dre_circ_0000048	GL831133.1	10190261	10190868	-	607	607	--	--	R2,F2	6,4	0,0	--
dre_circ_0000049	GL831133.1	10190478	10190868	-	390	390	--	--	R1,R2,R3,F1,F2,F3,M1,M2,M3	4,17,7,2,6,35,5,23,29	0,0,0,0,0,0,0,0,0	--
dre_circ_0000050	GL831133.1	10190491	10190835	-	344	344	--	--	R3	4	0	--
dre_circ_0000051	GL831133.1	10190491	10190868	-	377	377	--	--	F3	8	0	--
dre_circ_0000052	GL831133.1	10193335	10193585	-	250	226	ENSONIG00000003274;	exon_21:10193359-10193585,;	R2	2	30	plekhg4
dre_circ_0000053	GL831133.1	10210956	10211313	+	357	357	--	--	R3	2	0	--
dre_circ_0000054	GL831133.1	10243189	10243980	-	791	791	--	--	R2	2	0	--
dre_circ_0000055	GL831133.1	10243189	10243983	-	794	794	--	--	R2,R3,F1,M3	3,3,2,2	0,0,0,0	--
dre_circ_0000056	GL831133.1	10269315	10269544	-	229	229	--	--	M1	5	0	--
dre_circ_0000057	GL831133.1	10556941	10557523	-	582	582	--	--	R2	6	0	--
dre_circ_0000058	GL831133.1	10626375	10626697	+	322	322	ENSONIG00000003302;	exon_16:10626375-10626697,;	F2	2	38	gpatch1
dre_circ_0000059	GL831133.1	10630857	10631835	-	978	978	--	--	F1	2	0	--
dre_circ_0000060	GL831133.1	10641637	10642615	-	978	978	--	--	R1	2	0	--
dre_circ_0000061	GL831133.1	10658237	10659222	+	985	188	ENSONIG00000003313;	exon_7:10659034-10659222,;	R3	2	3	--
dre_circ_0000062	GL831133.1	10671126	10671533	-	407	407	--	--	R2	4	0	--
dre_circ_0000063	GL831133.1	10677526	10677921	+	395	395	--	--	R2	2	0	--
dre_circ_0000064	GL831133.1	10680716	10681692	+	976	976	--	--	F2	2	0	--
dre_circ_0000065	GL831133.1	10718985	10721988	-	3003	412	ENSONIG00000003327;	exon_18:10719489-10719719,exon_13:10721806-10721988,;	R2,F2	2,5	11127	kifc3
dre_circ_0000066	GL831133.1	10721200	10721988	-	788	182	ENSONIG00000003327;	exon_13:10721806-10721988,;	F3	8	41	kifc3
dre_circ_0000067	GL831133.1	10727374	10728466	-	1092	1092	ENSONIG00000003327;	intron_15:10727449-10729141,;	M3	2	1	kifc3
dre_circ_0000068	GL831133.1	1073173	1075354	+	2181	2181	--	--	R2,M3	5,3	0,0	--
dre_circ_0000069	GL831133.1	1077356	1077660	+	304	304	--	--	R3	3	0	--
dre_circ_0000070	GL831133.1	10900459	10904415	-	3956	3956	--	--	R1	2	0	--
dre_circ_0000071	GL831133.1	11094791	11095285	+	494	494	--	--	R1	2	0	--
dre_circ_0000072	GL831133.1	11101343	11101658	+	315	173	ENSONIG00000003379;	exon_3:11101485-11101658,;	R1,R2,R3,F1,F2,M1,M3	6,30,16,5,23,5,20	6,21,21,11,9,39,8	GABARAPL2 (1 of many)
dre_circ_0000073	GL831133.1	11198515	11199008	+	493	493	--	--	F3	15	0	--
dre_circ_0000074	GL831133.1	11354632	11355634	-	1002	1002	ENSONIG00000003391;	exon_2:11353780-11356540,;	F3	13	123	mex3b
dre_circ_0000075	GL831133.1	11381395	11382498	+	1103	1103	--	--	M3	3	0	--
dre_circ_0000076	GL831133.1	11408724	11410770	-	2046	726	ENSONIG00000003394;	exon_22:11409758-11410279,exon_21:11410565-11410770,;	F2	2	4	efl1
dre_circ_0000077	GL831133.1	11426786	11428829	-	2043	2043	--	--	R1,F1,F2,F3	67,14,6,24	0,1,3,0	--
dre_circ_0000078	GL831133.1	11426786	11465159	-	38373	36979	ENSONIG00000003394;	intron_7:11426934-11428697,intron_8:11428829-11462704,intron_9:11462840-11464017,exon_15:11464017-11464181,;	F1	4	9	efl1
dre_circ_0000079	GL831133.1	11461707	11465159	-	3452	3452	ENSONIG00000003394;	intron_9:11462840-11464017,exon_15:11464017-11464181,intron_8:11428829-11462704,intron_10:11464181-11464721,;	R3	7	14	efl1
dre_circ_0000080	GL831133.1	11462704	11465159	-	2455	1177	ENSONIG00000003394;	intron_9:11462840-11464017,;	R3,F1,F2,M3	6,3,2,7	8,4,2,5	efl1
dre_circ_0000081	GL831133.1	11464017	11474363	-	10346	8442	ENSONIG00000003394;	exon_15:11464017-11464181,intron_10:11464181-11464721,intron_12:11465159-11472661,intron_16:11474047-11474283,;	R3	9	26	efl1
dre_circ_0000082	GL831133.1	11472661	11474363	-	1702	677	ENSONIG00000003394;	intron_14:11473036-11473713,;	R3,M3	2,4	5,1	efl1
dre_circ_0000083	GL831133.1	11495242	11497613	-	2371	2167	ENSONIG00000003406;	exon_27:11497430-11497613,exon_29:11495242-11495479,intron_6:11495479-11497226,;	R1	2	11	adamtsl3
dre_circ_0000084	GL831133.1	11506425	11507935	-	1510	739	ENSONIG00000003406;	exon_20:11507459-11507831,exon_21:11507029-11507396,;	M3	3	22	adamtsl3
dre_circ_0000085	GL831133.1	11525679	11533461	-	7782	1226	ENSONIG00000003406;	exon_14:11525888-11526172,intron_23:11532519-11533250,exon_11:11533250-11533461,;	M3	4	6	adamtsl3
dre_circ_0000086	GL831133.1	11545470	11556941	-	11471	11269	ENSONIG00000003406;	intron_29:11545545-11556814,;	M3	3	4	adamtsl3
dre_circ_0000087	GL831133.1	11545470	11585340	-	39870	27351	ENSONIG00000003406;	intron_29:11545545-11556814,exon_4:11572786-11573023,intron_30:11556941-11572786,;	F2	7	31	adamtsl3
dre_circ_0000088	GL831133.1	11556814	11585340	-	28526	25828	ENSONIG00000003406;	intron_30:11556941-11572786,intron_32:11575466-11585212,exon_4:11572786-11573023,;	F2,F3	14,3	23,54	adamtsl3
dre_circ_0000089	GL831133.1	1156696	1157394	-	698	192	ENSONIG00000002589;	exon_3:1157202-1157394,;	R1	2	1	znf710b
dre_circ_0000090	GL831133.1	11572786	11575466	-	2680	237	ENSONIG00000003406;	exon_4:11572786-11573023,;	F2	3	15	adamtsl3
dre_circ_0000091	GL831133.1	11572786	11585340	-	12554	9983	ENSONIG00000003406;	exon_4:11572786-11573023,intron_32:11575466-11585212,;	R1,F1,F2,M3	9,11,19,2	7,0,15,11	adamtsl3
dre_circ_0000092	GL831133.1	11684985	11685375	+	390	171	ENSONIG00000003411;	exon_4:11685204-11685375,;	R1	2	16	lmnl3
dre_circ_0000093	GL831133.1	11685451	11685931	+	480	221	ENSONIG00000003411;	exon_6:11685710-11685931,;	F2	3	92	lmnl3
dre_circ_0000094	GL831133.1	11685451	11687767	+	2316	1642	ENSONIG00000003411;	exon_7:11686007-11686227,intron_7:11686227-11687428,exon_6:11685710-11685931,;	F1	2	62	lmnl3
dre_circ_0000095	GL831133.1	11709565	11710020	-	455	455	--	--	R2	8	0	--
dre_circ_0000096	GL831133.1	11757747	11760330	-	2583	236	ENSONIG00000003425;	exon_3:11757747-11757983,;	F1	4	9	BNC1
dre_circ_0000097	GL831133.1	11861939	11864024	+	2085	2085	--	--	R3	9	0	--
dre_circ_0000098	GL831133.1	11863215	11864024	+	809	809	--	--	M1	5	0	--
dre_circ_0000099	GL831133.1	11869049	11869239	-	190	190	--	--	R3	4	0	--
dre_circ_0000100	GL831133.1	11879108	11879414	+	306	306	--	--	R2,R3,M2,M3	4,5,16,5	0,0,0,0	--
dre_circ_0000101	GL831133.1	11884946	11887878	-	2932	1536	ENSONIG00000003437;	intron_2:11885309-11886116,exon_11:11884946-11885309,exon_5:11887434-11887629,exon_4:11887707-11887878,;	R2	2	100	txlng
dre_circ_0000102	GL831133.1	11889389	11890315	-	926	926	--	--	F1	4	0	--
dre_circ_0000103	GL831133.1	11923139	11933609	+	10470	9654	ENSONIG00000003440;	intron_4:11931578-11933088,exon_3:11930696-11930920,exon_2:11923898-11924291,exon_6:11933399-11933609,intron_2:11924291-11930696,exon_1:11923196-11923559,intron_3:11930920-11931469,;	R2	6	98	ccdc102a
dre_circ_0000104	GL831133.1	11930696	11933609	+	2913	983	ENSONIG00000003440;	exon_6:11933399-11933609,exon_3:11930696-11930920,intron_3:11930920-11931469,;	R1,R2,F1,F3,M1	2,26,4,3,12	11,59,4,21,27	ccdc102a
dre_circ_0000105	GL831133.1	12014128	12034719	+	20591	20591	--	--	M1	3	0	--
dre_circ_0000106	GL831133.1	12034611	12037384	+	2773	2773	--	--	R1	4	0	--
dre_circ_0000107	GL831133.1	12067217	12067864	+	647	647	--	--	F1	3	0	--
dre_circ_0000108	GL831133.1	12085432	12085584	-	152	152	--	--	M1	7	0	--
dre_circ_0000109	GL831133.1	12156897	12157091	-	194	194	--	--	M1	14	0	--
dre_circ_0000110	GL831133.1	12191558	12192296	+	738	183	ENSONIG00000003489;	exon_12:12192113-12192296,;	R1	2	5	AP2A2
dre_circ_0000111	GL831133.1	12213105	12217830	+	4725	4725	--	--	R2	3	0	--
dre_circ_0000112	GL831133.1	12213127	12217852	-	4725	4725	--	--	R2	3	0	--
dre_circ_0000113	GL831133.1	12238663	12242499	+	3836	1450	ENSONIG00000003504;	exon_5:12239703-12239870,intron_8:12240735-12241860,exon_11:12242341-12242499,;	F2	2	72	ccne1
dre_circ_0000114	GL831133.1	12433415	12451059	+	17644	1172	ENSONIG00000023058;	exon_2:12433415-12434587,;	R2,R3,M3	2,11,13	1,5,2	--
dre_circ_0000115	GL831133.1	12433415	12479211	+	45796	1172	ENSONIG00000023058;	exon_2:12433415-12434587,;	R3,M3	5,5	5,2	--
dre_circ_0000116	GL831133.1	12479111	12509951	+	30840	2302	ENSONIG00000003511;	exon_1:12507649-12509951,;	M1	5	551	znf536
dre_circ_0000117	GL831133.1	1250093	1251756	+	1663	1015	ENSONIG00000002592;	intron_3:1250254-1251108,exon_3:1250093-1250254,;	R1,R2,F1,F2,F3,M3	11,4,3,7,14,2	2,19,11,22,19,2	--
dre_circ_0000118	GL831133.1	1250093	1256471	+	6378	4927	ENSONIG00000002592;	intron_3:1250254-1251108,exon_3:1250093-1250254,intron_5:1251756-1255182,intron_4:1251171-1251657,;	R3,F3	4,7	14,44	--
dre_circ_0000119	GL831133.1	12507648	12509951	+	2303	2302	ENSONIG00000003511;	exon_1:12507649-12509951,;	R2,M3	3,17	243341	znf536
dre_circ_0000120	GL831133.1	12541614	12550775	+	9161	8902	ENSONIG00000003511;	exon_5:12550206-12550783,intron_3:12541773-12549026,exon_4:12549026-12550098,;	R3	3	114	znf536
dre_circ_0000121	GL831133.1	12549026	12550775	+	1749	1649	ENSONIG00000003511;	exon_5:12550206-12550783,exon_4:12549026-12550098,;	R2,M3	8,8	214222	znf536
dre_circ_0000122	GL831133.1	12560201	12560472	-	271	271	--	--	R2	2	0	--
dre_circ_0000123	GL831133.1	12590855	12591303	+	448	448	--	--	R3	4	0	--
dre_circ_0000124	GL831133.1	12894422	12896129	+	1707	1707	--	--	R1,R2,F1,F3	8,2,3,10	0,0,0,0	--
dre_circ_0000125	GL831133.1	13411438	13419595	+	8157	8157	--	--	R2,F2	7,2	1,0	--
dre_circ_0000126	GL831133.1	1342311	1347665	+	5354	2213	ENSONIG00000002598;	exon_5:1347420-1347665,intron_3:1342439-1344407,;	R1	3	5	--
dre_circ_0000127	GL831133.1	13428516	13429254	+	738	541	ENSONIG00000003521;	exon_24:13428516-13428729,intron_24:13428729-13429057,;	F2	4	11	abca2
dre_circ_0000128	GL831133.1	13428516	13429736	+	1220	541	ENSONIG00000003521;	exon_24:13428516-13428729,intron_24:13428729-13429057,;	F2	2	11	abca2
dre_circ_0000129	GL831133.1	13432612	13433127	+	515	515	--	--	F2	4	0	--
dre_circ_0000130	GL831133.1	13593938	13594334	+	396	396	--	--	R1	2	0	--
dre_circ_0000131	GL831133.1	1407801	1407955	-	154	154	--	--	M1	2	0	--
dre_circ_0000132	GL831133.1	1427594	1429664	+	2070	2070	--	--	R3	7	0	--
dre_circ_0000133	GL831133.1	1427594	1433498	+	5904	422	ENSONIG00000002611;	exon_4:1433284-1433498,exon_3:1432830-1433038,;	R1,R2,R3,F1,F2,F3	25,10,13,4,27,17	12,26,9,11,21,15	trpm7
dre_circ_0000134	GL831133.1	1432830	1433498	+	668	422	ENSONIG00000002611;	exon_3:1432830-1433038,exon_4:1433284-1433498,;	R1,R3	2,2	10,9	trpm7
dre_circ_0000135	GL831133.1	1432830	1438067	+	5237	422	ENSONIG00000002611;	exon_3:1432830-1433038,exon_4:1433284-1433498,;	R2,R3	2,2	20,9	trpm7
dre_circ_0000136	GL831133.1	1437526	1438067	+	541	541	--	--	F1,F3	3,7	1,0	--
dre_circ_0000137	GL831133.1	1476698	1478584	+	1886	175	ENSONIG00000002611;	exon_7:1476698-1476873,;	R1	2	4	trpm7
dre_circ_0000138	GL831133.1	1586945	1606545	-	19600	848	ENSONIG00000002644;	exon_11:1591039-1591305,intron_36:1603453-1603878,exon_6:1601783-1601940,;	R3	5	9	myo5aa
dre_circ_0000139	GL831133.1	1591039	1591305	-	266	266	ENSONIG00000002644;	exon_11:1591039-1591305,;	R1	2	2	myo5aa
dre_circ_0000140	GL831133.1	1598649	1606545	-	7896	3752	ENSONIG00000002644;	intron_37:1604050-1606434,intron_35:1601940-1603308,;	F2	3	7	myo5aa
dre_circ_0000141	GL831133.1	1601783	1603453	-	1670	1670	--	--	M3	8	0	--
dre_circ_0000142	GL831133.1	1626768	1626927	-	159	159	--	--	F2	4	0	--
dre_circ_0000143	GL831133.1	1873566	1873786	+	220	220	ENSONIG00000002663;	exon_9:1873566-1873786,;	R1	2	1	UNC13C
dre_circ_0000144	GL831133.1	1873566	1875548	+	1982	448	ENSONIG00000002663;	exon_9:1873566-1873786,exon_10:1875320-1875548,;	R1	6	6	UNC13C
dre_circ_0000145	GL831133.1	1873566	1879183	+	5617	448	ENSONIG00000002663;	exon_9:1873566-1873786,exon_10:1875320-1875548,;	R1	2	6	UNC13C
dre_circ_0000146	GL831133.1	1890777	1891410	+	633	633	--	--	M1,M3	3,2	0,0	--
dre_circ_0000147	GL831133.1	191190	193758	+	2568	2435	ENSONIG00000002440;	exon_4:191190-191387,intron_4:191387-193625,;	R2,M3	5,4	7,3	mdga1
dre_circ_0000148	GL831133.1	191190	216992	+	25802	22689	ENSONIG00000002440;	intron_8:211080-216403,intron_4:191387-193625,exon_9:216403-216670,exon_8:210780-211080,intron_7:209348-210780,exon_6:206081-206351,exon_4:191190-191387,intron_5:193758-206081,exon_7:209009-209348,;	M3	6	34	mdga1
dre_circ_0000149	GL831133.1	1942172	1947019	+	4847	4847	--	--	R1	2	0	--
dre_circ_0000150	GL831133.1	2019333	2019648	-	315	315	ENSONIG00000002671;	exon_2:2019333-2019648,;	R3	4	5	igdcc4
dre_circ_0000151	GL831133.1	206081	216992	+	10911	267	ENSONIG00000002440;	exon_9:216403-216670,;	F2	2	1	mdga1
dre_circ_0000152	GL831133.1	216403	216992	+	589	267	ENSONIG00000002440;	exon_9:216403-216670,;	R3	4	15	mdga1
dre_circ_0000153	GL831133.1	2338420	2349452	-	11032	2036	ENSONIG00000002682;	intron_3:2347278-2349314,;	F3	29	4	cd276
dre_circ_0000154	GL831133.1	2345609	2349452	-	3843	3642	ENSONIG00000002682;	intron_2:2345654-2347260,intron_3:2347278-2349314,;	F1	2	10	cd276
dre_circ_0000155	GL831133.1	2374978	2377084	-	2106	2106	ENSONIG00000002682;	intron_5:2375275-2376733,exon_3:2374978-2375275,exon_2:2376733-2377084,;	R1,R2,F1,F2,F3	4,3,7,12,4	15,40,50,99,45	cd276
dre_circ_0000156	GL831133.1	2407904	2408487	-	583	583	ENSONIG00000023324;	intron_1:2407650-2412282,;	R3	2	16	--
dre_circ_0000157	GL831133.1	2446597	2446996	-	399	175	ENSONIG00000002690;	exon_6:2446821-2446996,;	R1,F2,M3	13,2,2	14,8,5	SHF
dre_circ_0000158	GL831133.1	2446597	2462269	-	15672	15457	ENSONIG00000002690;	exon_2:2462050-2462278,exon_6:2446821-2446996,intron_3:2446996-2462050,;	R1,F1,F3	9,6,20	24,25,122	SHF
dre_circ_0000159	GL831133.1	2461121	2462269	-	1148	1148	ENSONIG00000002690;	exon_2:2462050-2462278,intron_3:2446996-2462050,;	R1,F1,F2,F3	10,9,3,7	7,7,8,67	SHF
dre_circ_0000160	GL831133.1	2461765	2462021	+	256	256	--	--	M1	5	0	--
dre_circ_0000161	GL831133.1	2502974	2503311	-	337	337	--	--	R1	2	0	--
dre_circ_0000162	GL831133.1	2732442	2734225	-	1783	1087	ENSONIG00000002721;	intron_2:2733040-2733962,exon_8:2732573-2732738,;	R3	2	7	rec114
dre_circ_0000163	GL831133.1	2829663	2835115	+	5452	5452	--	--	M2	15	0	--
dre_circ_0000164	GL831133.1	2851891	2852053	-	162	162	ENSONIG00000002725;	exon_5:2851805-2852076,;	M1	3	5	pkma
dre_circ_0000165	GL831133.1	2868525	2869445	+	920	920	--	--	R1	2	0	--
dre_circ_0000166	GL831133.1	2911314	2926984	+	15670	9820	ENSONIG00000002755;	intron_1:2917081-2926901,;	R1	43	1	si:dkey-205h23.2
dre_circ_0000167	GL831133.1	2926901	2937528	+	10627	10627	ENSONIG00000002755;	intron_2:2926984-3007390,;	R1	2	1	si:dkey-205h23.2
dre_circ_0000168	GL831133.1	2926901	2950989	+	24088	24088	ENSONIG00000002755;	intron_2:2926984-3007390,;	R1	6	4	si:dkey-205h23.2
dre_circ_0000169	GL831133.1	3035076	3045075	+	9999	9999	--	--	R1	2	0	--
dre_circ_0000170	GL831133.1	3123623	3127639	-	4016	2166	ENSONIG00000002766;	intron_8:3126560-3127534,intron_4:3124355-3124697,exon_19:3125082-3125258,intron_7:3125717-3126391,;	R2,F2	4,3	15,29	slc12a4
dre_circ_0000171	GL831133.1	3210126	3210595	-	469	227	ENSONIG00000002793;	exon_2:3210126-3210353,;	M3	2	14	mmp2
dre_circ_0000172	GL831133.1	3304363	3304535	+	172	172	--	--	F3	6	0	--
dre_circ_0000173	GL831133.1	3308410	3308725	-	315	315	--	--	R1	2	0	--
dre_circ_0000174	GL831133.1	3668610	3679258	-	10648	10648	--	--	M1	4	0	--
dre_circ_0000175	GL831133.1	3693719	3701243	-	7524	7524	--	--	R1,R3,F1,F3	2,4,3,5	0,0,0,0	--
dre_circ_0000176	GL831133.1	3701118	3717348	-	16230	16230	--	--	R1,R3,F2,F3,M1	2,3,12,10,10	0,0,0,0,0	--
dre_circ_0000177	GL831133.1	3701118	3725458	-	24340	6164	ENSONIG00000002809;	intron_1:3717348-3723512,;	R1,F2	7,14	2,14	fto
dre_circ_0000178	GL831133.1	3701118	3729197	-	28079	9777	ENSONIG00000002809;	intron_3:3725458-3729071,intron_1:3717348-3723512,;	F2,F3	3,13	14,55	fto
dre_circ_0000179	GL831133.1	3717228	3725458	-	8230	6164	ENSONIG00000002809;	intron_1:3717348-3723512,;	R1,F1,F2,F3	4,9,4,13	2,8,14,34	fto
dre_circ_0000180	GL831133.1	3717228	3729197	-	11969	11499	ENSONIG00000002809;	intron_2:3723656-3725378,intron_3:3725458-3729071,intron_1:3717348-3723512,;	R1,M3	2,6	2,9	fto
dre_circ_0000181	GL831133.1	3857180	3857593	+	413	413	ENSONIG00000002816;	exon_3:3857180-3857593,;	R1,F1,M1	4,6,2	39,25,36	chd9
dre_circ_0000182	GL831133.1	3893948	3894159	+	211	211	--	--	M1	5	0	--
dre_circ_0000183	GL831133.1	3894614	3895427	+	813	355	ENSONIG00000002816;	intron_37:3895012-3895367,;	R3	4	5	chd9
dre_circ_0000184	GL831133.1	3896010	3896322	-	312	312	--	--	F2	5	0	--
dre_circ_0000185	GL831133.1	4071487	4078201	+	6714	252	ENSONIG00000002828;	exon_3:4077949-4078201,;	R1,R3,F2,F3	5,7,12,48	11,19,19,44	tox3
dre_circ_0000186	GL831133.1	42523	47278	+	4755	2407	ENSONIG00000002434;	exon_5:47080-47278,intron_4:45078-47080,exon_3:43209-43416,;	R3	3	23	--
dre_circ_0000187	GL831133.1	4403584	4405894	-	2310	2091	ENSONIG00000002832;	intron_12:4403701-4405792,;	F2	2	2	cylda
dre_circ_0000188	GL831133.1	4528528	4531211	+	2683	1515	ENSONIG00000002844;	intron_14:4529552-4531067,;	R1	2	1	brd7
dre_circ_0000189	GL831133.1	4540120	4541334	-	1214	964	ENSONIG00000002854;	intron_5:4540217-4541181,;	R3	4	1	adcy7
dre_circ_0000190	GL831133.1	4556572	4562387	-	5815	3222	ENSONIG00000002854;	intron_25:4556733-4559955,;	R3	2	2	adcy7
dre_circ_0000191	GL831133.1	4640844	4643793	+	2949	2949	--	--	F2	3	0	--
dre_circ_0000192	GL831133.1	4641474	4643793	+	2319	2319	--	--	R1	2	0	--
dre_circ_0000193	GL831133.1	4740465	4742716	+	2251	1415	ENSONIG00000002881;	exon_3:4740465-4740678,intron_5:4741794-4742155,exon_6:4742155-4742317,intron_6:4742317-4742557,intron_4:4741418-4741698,exon_7:4742557-4742716,;	R2,R3,M3	12,4,11	21,12,16	si:ch211-79l17.1
dre_circ_0000194	GL831133.1	4781843	4808359	+	26516	17764	ENSONIG00000002889;	intron_3:4793274-4793907,intron_4:4795972-4801585,intron_2:4782016-4793121,exon_13:4808167-4808359,exon_4:4795751-4795972,;	R3	4	18	--
dre_circ_0000195	GL831133.1	4793121	4801638	+	8517	5987	ENSONIG00000002889;	intron_4:4795972-4801585,exon_3:4793121-4793274,exon_4:4795751-4795972,;	R2	2	6	--
dre_circ_0000196	GL831133.1	4793121	4808359	+	15238	12164	ENSONIG00000002889;	intron_8:4801638-4808189,intron_4:4795972-4801585,;	M3	3	12	--
dre_circ_0000197	GL831133.1	4793121	4821014	+	27893	19057	ENSONIG00000002889;	intron_3:4793274-4793907,intron_4:4795972-4801585,intron_10:4816755-4820888,exon_4:4795751-4795972,intron_9:4808359-4816624,exon_13:4808167-4808359,;	R3	4	21	--
dre_circ_0000198	GL831133.1	4808189	4816755	+	8566	8566	--	--	F3	10	0	--
dre_circ_0000199	GL831133.1	4816624	4843067	+	26443	19864	ENSONIG00000002889;	intron_10:4816755-4820888,intron_12:4827213-4842944,;	F1	3	10	--
dre_circ_0000200	GL831133.1	4827156	4843067	+	15911	15731	ENSONIG00000002889;	intron_12:4827213-4842944,;	M3	2	9	--
dre_circ_0000201	GL831133.1	5067702	5073768	+	6066	6066	--	--	F3	19	0	--
dre_circ_0000202	GL831133.1	50728	50979	-	251	251	--	--	M1	2	0	--
dre_circ_0000203	GL831133.1	5191100	5198629	+	7529	3510	ENSONIG00000002891;	intron_5:5195193-5195540,intron_4:5191982-5195145,;	M1	4	15	pepd
dre_circ_0000204	GL831133.1	5202087	5224738	+	22651	780	ENSONIG00000002891;	intron_14:5202279-5203059,;	R1,R2,R3,F1,F2,F3	4,3,4,12,4,3	5,12,4,20,3,8	pepd
dre_circ_0000205	GL831133.1	5311472	5316154	-	4682	4682	ENSONIG00000002895;	intron_12:5312734-5314023,intron_11:5311136-5312558,intron_13:5314107-5316006,exon_13:5312558-5312734,;	R2,R3,M3	7,3,5	48,33,27	LRRC49
dre_circ_0000206	GL831133.1	5311472	5319226	-	7754	7754	ENSONIG00000002895;	intron_15:5319006-5323566,intron_13:5314107-5316006,intron_12:5312734-5314023,exon_13:5312558-5312734,;	R3	6	35	LRRC49
dre_circ_0000207	GL831133.1	5342505	5342814	+	309	309	ENSONIG00000002901;	exon_3:5342310-5344740,;	F3	8	426	larp6a
dre_circ_0000208	GL831133.1	5342730	5342918	-	188	188	--	--	F2	3	0	--
dre_circ_0000209	GL831133.1	5343471	5343783	-	312	312	--	--	F2	2	0	--
dre_circ_0000210	GL831133.1	5365192	5365684	-	492	492	--	--	R1	2	0	--
dre_circ_0000211	GL831133.1	5382449	5382623	+	174	174	--	--	M1	4	0	--
dre_circ_0000212	GL831133.1	5438581	5443169	-	4588	986	ENSONIG00000002920;	intron_10:5442289-5443055,exon_4:5438581-5438801,;	R3	8	23	CSK (1 of many)
dre_circ_0000213	GL831133.1	5442176	5443169	-	993	766	ENSONIG00000002920;	intron_10:5442289-5443055,;	R1,R2,R3,M1	9,9,21,6	0,3,1,9	CSK (1 of many)
dre_circ_0000214	GL831133.1	5442176	5452419	-	10243	10243	--	--	R1	2	0	--
dre_circ_0000215	GL831133.1	5468470	5469353	-	883	883	--	--	R2	2	0	--
dre_circ_0000216	GL831133.1	5492567	5492918	-	351	351	ENSONIG00000002932;	exon_6:5492567-5492918,;	F1,F2,F3	6,5,4	54170294	--
dre_circ_0000217	GL831133.1	549739	558634	+	8895	8895	--	--	M1	8	0	--
dre_circ_0000218	GL831133.1	5626671	5628756	+	2085	2085	--	--	F2	4	0	--
dre_circ_0000219	GL831133.1	5626671	5637110	+	10439	10439	--	--	F3	5	0	--
dre_circ_0000220	GL831133.1	5628084	5653480	+	25396	25396	--	--	F3	8	0	--
dre_circ_0000221	GL831133.1	5628251	5653489	+	25238	1008	ENSONIG00000002946;	intron_3:5641707-5642012,exon_3:5641511-5641707,intron_4:5642125-5642344,intron_1:5640761-5641049,;	F1,F2	3,4	4,8	--
dre_circ_0000222	GL831133.1	5628650	5653771	+	25121	632	ENSONIG00000002947;	exon_2:5653139-5653771,;	F2,F3	3,12	11,8	--
dre_circ_0000223	GL831133.1	5640620	5653630	-	13010	13010	--	--	F2	3	0	--
dre_circ_0000224	GL831133.1	5641049	5653771	+	12722	851	ENSONIG00000002947;ENSONIG00000002946;	exon_2:5653139-5653771,;intron_4:5642125-5642344,;	F1	2	8	--;--
dre_circ_0000225	GL831133.1	5641511	5654396	+	12885	632	ENSONIG00000002947;	exon_2:5653139-5653771,;	F2,M3	6,2	9,2	--
dre_circ_0000226	GL831133.1	5747050	5765262	-	18212	18212	--	--	R3	2	0	--
dre_circ_0000227	GL831133.1	576224	576377	+	153	153	--	--	F1	2	0	--
dre_circ_0000228	GL831133.1	5812538	5812715	-	177	177	--	--	R1	2	0	--
dre_circ_0000229	GL831133.1	583545	585535	+	1990	1990	--	--	F2	2	0	--
dre_circ_0000230	GL831133.1	583545	586178	+	2633	532	ENSONIG00000002475;	intron_7:585535-586067,;	F2	2	7	esrp2
dre_circ_0000231	GL831133.1	584428	591220	+	6792	4285	ENSONIG00000002475;	exon_11:589634-589936,intron_8:586178-586749,intron_7:585535-586067,intron_12:590774-591021,intron_10:587200-589634,exon_13:591021-591220,;	F2	2	31	esrp2
dre_circ_0000232	GL831133.1	5845689	5846256	-	567	567	ENSONIG00000002961;	exon_2:5845689-5846256,;	M2	10	202	igf1rb
dre_circ_0000233	GL831133.1	5869689	5870386	+	697	493	ENSONIG00000002975;	intron_2:5869781-5870274,;	R3	2	3	AP3S2
dre_circ_0000234	GL831133.1	5895822	5896643	-	821	821	--	--	R3	2	0	--
dre_circ_0000235	GL831133.1	590540	590774	+	234	234	--	--	R3	2	0	--
dre_circ_0000236	GL831133.1	5987967	5994272	+	6305	5824	ENSONIG00000003000;	intron_4:5993537-5994100,intron_3:5988121-5993382,;	R1,R2,R3,F1,F3,M3	4,7,5,3,19,2	0,29,13,10,6,14	--
dre_circ_0000237	GL831133.1	5993358	5994244	-	886	886	--	--	R2,M3	11,2	0,0	--
dre_circ_0000238	GL831133.1	5993382	5994272	+	890	735	ENSONIG00000003000;	exon_5:5994100-5994272,intron_4:5993537-5994100,;	F1	4	6	--
dre_circ_0000239	GL831133.1	5993413	5994244	-	831	831	--	--	R2	4	0	--
dre_circ_0000240	GL831133.1	6019623	6031078	+	11455	11254	ENSONIG00000003000;	intron_11:6027959-6030719,exon_12:6030719-6031078,intron_10:6019678-6027813,;	R1,R3,F2	6,3,6	14,24,49	--
dre_circ_0000241	GL831133.1	6027813	6031078	+	3265	3119	ENSONIG00000003000;	intron_11:6027959-6030719,exon_12:6030719-6031078,;	R2,R3,F1,M3	7,41,2,11	30,21,25,29	--
dre_circ_0000242	GL831133.1	6027813	6039387	+	11574	11147	ENSONIG00000003000;	intron_11:6027959-6030719,exon_12:6030719-6031078,intron_13:6038844-6039284,intron_12:6031078-6038666,;	F1	2	38	--
dre_circ_0000243	GL831133.1	6056784	6057200	+	416	249	ENSONIG00000003000;	exon_26:6056784-6057033,;	R2	2	20	--
dre_circ_0000244	GL831133.1	6060798	6062256	+	1458	1103	ENSONIG00000003000;	exon_30:6062067-6062256,intron_28:6060980-6061894,;	R2,M3	2,8	23,5	--
dre_circ_0000245	GL831133.1	6060798	6066084	+	5286	5286	ENSONIG00000003000;	exon_28:6060798-6060980,intron_28:6060980-6061894,exon_30:6062067-6062256,intron_30:6062256-6068056,;	R2	2	43	--
dre_circ_0000246	GL831133.1	617579	623808	-	6229	5089	ENSONIG00000002481;	exon_4:623608-623808,intron_4:617889-622332,intron_5:622473-622919,;	F1	2	16	nfatc3a
dre_circ_0000247	GL831133.1	622332	623808	-	1476	200	ENSONIG00000002481;	exon_4:623608-623808,;	M2,M3	10,5	17,10	nfatc3a
dre_circ_0000248	GL831133.1	622332	636025	-	13693	12896	ENSONIG00000002481;	intron_7:623808-635885,exon_4:623608-623808,exon_5:622919-623092,intron_5:622473-622919,;	F2	2	33	nfatc3a
dre_circ_0000249	GL831133.1	622332	636048	-	13716	12896	ENSONIG00000002481;	intron_5:622473-622919,exon_5:622919-623092,intron_7:623808-635885,exon_4:623608-623808,;	R2,F2	4,8	54,33	nfatc3a
dre_circ_0000250	GL831133.1	6257668	6272933	-	15265	417	ENSONIG00000003007;	exon_15:6272760-6272933,exon_16:6270595-6270839,;	F1	2	13	ntrk3b
dre_circ_0000251	GL831133.1	6270595	6277357	-	6762	417	ENSONIG00000003007;	exon_16:6270595-6270839,exon_15:6272760-6272933,;	R1,R3,F1,F2,F3	10,2,3,45,51	18,2,13,16,95	ntrk3b
dre_circ_0000252	GL831133.1	6277226	6294646	-	17420	17420	--	--	F1,F2,F3	2,4,14	8,9,0	--
dre_circ_0000253	GL831133.1	6294457	6318133	-	23676	23676	ENSONIG00000003007;	exon_13:6294457-6294646,intron_6:6294646-6338316,;	F1	3	9	ntrk3b
dre_circ_0000254	GL831133.1	6338316	6344370	-	6054	300	ENSONIG00000003007;	exon_9:6344070-6344370,;	F2	4	12	ntrk3b
dre_circ_0000255	GL831133.1	6344070	6352729	-	8659	5972	ENSONIG00000003007;	intron_10:6344370-6350342,;	M3	3	2	ntrk3b
dre_circ_0000256	GL831133.1	6350342	6352729	-	2387	2387	--	--	R1,R3	7,2	2,0	--
dre_circ_0000257	GL831133.1	635885	636048	-	163	163	--	--	R3,F2,F3	6,2,32	0,0,0	--
dre_circ_0000258	GL831133.1	635885	642936	-	7051	6890	ENSONIG00000002481;	exon_2:641753-642938,intron_8:636048-641753,;	R3,F3	2,11	58188	nfatc3a
dre_circ_0000259	GL831133.1	6444588	6444829	+	241	241	--	--	F1	3	0	--
dre_circ_0000260	GL831133.1	6452117	6453371	-	1254	1254	ENSONIG00000003007;	intron_16:6418968-6455768,;	R1	3	4	ntrk3b
dre_circ_0000261	GL831133.1	651866	652028	-	162	162	--	--	M3	2	0	--
dre_circ_0000262	GL831133.1	6614349	6615120	-	771	202	ENSONIG00000003015;	exon_2:6614918-6615120,;	R2	3	4	mrpl46
dre_circ_0000263	GL831133.1	6638282	6638908	-	626	277	ENSONIG00000003019;	exon_2:6638631-6638908,;	M3	4	32	si:cabz01113374.3
dre_circ_0000264	GL831133.1	666178	666922	+	744	744	ENSONIG00000020597;	exon_1:666061-667741,;	R1	6	66	ddx28
dre_circ_0000265	GL831133.1	6692572	6692933	+	361	361	ENSONIG00000003026;	exon_1:6692572-6692933,;	F3	4	67	kif13ba
dre_circ_0000266	GL831133.1	6733140	6733998	-	858	858	--	--	M1	7	0	--
dre_circ_0000267	GL831133.1	6734898	6735967	+	1069	1069	ENSONIG00000003026;	intron_36:6730712-6746173,;	M1	4	25	kif13ba
dre_circ_0000268	GL831133.1	6740786	6740992	+	206	206	--	--	F1	2	0	--
dre_circ_0000269	GL831133.1	6762349	6770393	-	8044	594	ENSONIG00000003045;	exon_2:6769412-6770006,;	R3	2	9	tdp1
dre_circ_0000270	GL831133.1	6775850	6779720	+	3870	1904	ENSONIG00000003054;	exon_9:6777663-6777835,exon_8:6777358-6777551,intron_9:6777835-6779140,exon_10:6779140-6779374,;	M3	3	107	eprs
dre_circ_0000271	GL831133.1	6777663	6779239	+	1576	1477	ENSONIG00000003054;	intron_9:6777835-6779140,exon_9:6777663-6777835,;	F2	3	18	eprs
dre_circ_0000272	GL831133.1	6777761	6779323	-	1562	1562	--	--	R1	2	0	--
dre_circ_0000273	GL831133.1	6787368	6787572	+	204	204	ENSONIG00000003054;	exon_20:6787368-6787572,;	M3	2	30	eprs
dre_circ_0000274	GL831133.1	6880317	6880638	-	321	321	--	--	R1	2	0	--
dre_circ_0000275	GL831133.1	6939994	6941106	-	1112	1112	ENSONIG00000003073;	intron_21:6940112-6946157,;	F1	3	2	mctp2b
dre_circ_0000276	GL831133.1	6946157	6946719	-	562	332	ENSONIG00000003073;	exon_2:6946387-6946719,;	R1	3	29	mctp2b
dre_circ_0000277	GL831133.1	6977239	6982483	-	5244	5058	ENSONIG00000003076;	intron_8:6977443-6982297,exon_2:6977239-6977443,;	M3	3	13	--
dre_circ_0000278	GL831133.1	7009571	7058421	-	48850	2792	ENSONIG00000003078;	intron_20:7015330-7015891,exon_20:7011135-7011330,intron_15:7012690-7013693,intron_18:7014701-7014917,exon_15:7013693-7013897,intron_25:7017629-7018242,;	R3	8	19	--
dre_circ_0000279	GL831133.1	7010484	7036870	+	26386	26386	--	--	R3	3	0	--
dre_circ_0000280	GL831133.1	7014972	7015297	+	325	325	--	--	F1	4	0	--
dre_circ_0000281	GL831133.1	7038450	7040561	+	2111	2111	--	--	R3	7	0	--
dre_circ_0000282	GL831133.1	7056693	7058180	-	1487	1487	--	--	R2	2	0	--
dre_circ_0000283	GL831133.1	7104155	7108726	-	4571	3672	ENSONIG00000003116;	intron_4:7106433-7107878,exon_13:7108545-7108726,intron_3:7104245-7106291,;	R3	3	12	cep89
dre_circ_0000284	GL831133.1	7141165	7149147	-	7982	4599	ENSONIG00000003124;	intron_14:7144458-7149057,;	F3	34	8	rhpn2
dre_circ_0000285	GL831133.1	718911	721634	+	2723	2723	--	--	R3	6	0	--
dre_circ_0000286	GL831133.1	7198234	7198522	+	288	288	--	--	R1	4	0	--
dre_circ_0000287	GL831133.1	7216745	7218243	-	1498	783	ENSONIG00000003140;	exon_4:7217994-7218243,intron_7:7217460-7217994,;	R2	6	4	neto2b
dre_circ_0000288	GL831133.1	7228337	7228567	-	230	230	--	--	R1	6	0	--
dre_circ_0000289	GL831133.1	7286637	7288870	-	2233	151	ENSONIG00000003144;	exon_11:7288719-7288870,;	R1,R2,R3,F2,F3,M1,M3	15,6,25,10,43,5,4	0,6,0,2,13,0,2	itfg1
dre_circ_0000290	GL831133.1	7313824	7327121	-	13297	13044	ENSONIG00000003144;	intron_9:7313976-7327020,;	R1,R2,R3,F1	2,7,5,8	1,13,5,4	itfg1
dre_circ_0000291	GL831133.1	7313824	7338994	-	25170	24835	ENSONIG00000003144;	intron_10:7327121-7338912,intron_9:7313976-7327020,;	R1,F1,F2,F3	5,5,3,3	4,14,17,6	itfg1
dre_circ_0000292	GL831133.1	7313824	7350785	-	36961	36573	ENSONIG00000003144;	intron_9:7313976-7327020,intron_11:7338994-7350732,intron_10:7327121-7338912,;	R1,R2,F2,F3	6,7,8,50	4,54,30,25	itfg1
dre_circ_0000293	GL831133.1	731887	732268	+	381	381	--	--	F2	3	0	--
dre_circ_0000294	GL831133.1	7409820	7412807	+	2987	2987	--	--	R3,M3	2,3	0,0	--
dre_circ_0000295	GL831133.1	7409820	7421256	+	11436	11436	--	--	R1,R2,R3	4,2,4	0,0,0	--
dre_circ_0000296	GL831133.1	7459427	7459638	+	211	211	--	--	F3	15	0	--
dre_circ_0000297	GL831133.1	7538977	7540951	+	1974	1974	--	--	M3	4	0	--
dre_circ_0000298	GL831133.1	783136	783595	-	459	459	--	--	M1	5	0	--
dre_circ_0000299	GL831133.1	788741	789142	+	401	401	--	--	R3	4	0	--
dre_circ_0000300	GL831133.1	788976	789807	+	831	560	ENSONIG00000002510;	exon_8:789526-789920,exon_7:788976-789142,;	R1	2	12	fbxo22
dre_circ_0000301	GL831133.1	791620	791854	-	234	234	--	--	M1	7	0	--
dre_circ_0000302	GL831133.1	7983252	7983575	-	323	323	--	--	R3,M1	9,5	0,0	--
dre_circ_0000303	GL831133.1	7983252	7997963	-	14711	14711	--	--	R3	2	0	--
dre_circ_0000304	GL831133.1	8084969	8085261	-	292	292	--	--	R2	2	0	--
dre_circ_0000305	GL831133.1	8278954	8279437	+	483	483	--	--	R1	2	0	--
dre_circ_0000306	GL831133.1	831686	832829	+	1143	1143	--	--	R1,F1	5,4	0,0	--
dre_circ_0000307	GL831133.1	8397129	8399866	+	2737	908	ENSONIG00000003175;	exon_10:8399453-8400361,;	R1,R3,F2,F3	55,3,21,68	65,7,43,17	slc7a6
dre_circ_0000308	GL831133.1	8420783	8423423	-	2640	2507	ENSONIG00000003184;	exon_2:8423093-8423423,intron_2:8420916-8421549,intron_3:8421756-8423093,exon_3:8421549-8421756,;	R3	4	67	slc7a6os
dre_circ_0000309	GL831133.1	8421549	8423423	-	1874	1874	ENSONIG00000003184;	exon_2:8423093-8423423,exon_3:8421549-8421756,intron_3:8421756-8423093,;	M3	2	49	slc7a6os
dre_circ_0000310	GL831133.1	8469471	8503329	-	33858	33858	--	--	M1	7	0	--
dre_circ_0000311	GL831133.1	8472810	8509480	-	36670	36670	--	--	F2	5	0	--
dre_circ_0000312	GL831133.1	8561423	8576197	-	14774	14774	--	--	R3	2	0	--
dre_circ_0000313	GL831133.1	8678585	8693108	-	14523	14523	--	--	R3	2	0	--
dre_circ_0000314	GL831133.1	8679001	8697181	-	18180	18180	--	--	R3	6	0	--
dre_circ_0000315	GL831133.1	8838272	8839025	-	753	753	--	--	M3	3	0	--
dre_circ_0000316	GL831133.1	9021379	9034102	+	12723	7617	ENSONIG00000003191;	exon_10:9033728-9034231,intron_8:9030026-9032013,intron_7:9024748-9029875,;	R3	2	13	mmp15b
dre_circ_0000317	GL831133.1	9176864	9187268	+	10404	4506	ENSONIG00000003205;	intron_6:9182604-9187110,;	R2	3	1	mtss1lb
dre_circ_0000318	GL831133.1	9436433	9441146	+	4713	4713	--	--	F1	3	0	--
dre_circ_0000319	GL831133.1	9436433	9455247	+	18814	7090	ENSONIG00000003208;	intron_4:9441146-9448236,;	R2	5	1	si:ch211-186j3.6
dre_circ_0000320	GL831133.1	9437771	9455247	+	17476	681	ENSONIG00000003208;	exon_4:9440941-9441146,exon_3:9437771-9437997,exon_6:9454997-9455247,;	R1	2	9	si:ch211-186j3.6
dre_circ_0000321	GL831133.1	9448236	9455247	+	7011	250	ENSONIG00000003208;	exon_6:9454997-9455247,;	R3,F1,F3,M3	4,6,5,3	6,8,45,2	si:ch211-186j3.6
dre_circ_0000322	GL831133.1	9454997	9455247	+	250	250	ENSONIG00000003208;	exon_6:9454997-9455247,;	F1	4	8	si:ch211-186j3.6
dre_circ_0000323	GL831133.1	9473233	9488053	+	14820	14820	--	--	F2	5	0	--
dre_circ_0000324	GL831133.1	9502379	9515608	+	13229	250	ENSONIG00000003208;	exon_13:9502379-9502629,;	F2	2	8	si:ch211-186j3.6
dre_circ_0000325	GL831133.1	9507226	9507764	+	538	538	--	--	F1	6	0	--
dre_circ_0000326	GL831133.1	9525887	9526251	+	364	364	--	--	R3	3	0	--
dre_circ_0000327	GL831133.1	9525887	9528651	+	2764	669	ENSONIG00000003208;	exon_19:9527982-9528651,;	R3	2	52	si:ch211-186j3.6
dre_circ_0000328	GL831133.1	9525887	9534359	+	8472	6176	ENSONIG00000003208;	exon_21:9531809-9532253,intron_19:9528651-9530308,intron_20:9530500-9531809,exon_22:9532360-9532691,intron_22:9532691-9534265,exon_20:9530308-9530500,exon_19:9527982-9528651,;	R3	3	88	si:ch211-186j3.6
dre_circ_0000329	GL831133.1	9525887	9609114	+	83227	64065	ENSONIG00000003208;	intron_24:9539627-9551281,exon_31:9605406-9605587,exon_27:9578492-9578707,intron_25:9551517-9562760,intron_18:9526251-9527982,intron_28:9593133-9596756,exon_21:9531809-9532253,exon_26:9562760-9563038,exon_24:9539442-9539627,intron_27:9578707-9593005,exon_22:9532360-9532691,exon_25:9551281-9551517,intron_26:9563038-9578492,exon_18:9526088-9526251,exon_19:9527982-9528651,intron_31:9605587-9608947,;	F3,M1	9,10	182207	si:ch211-186j3.6
dre_circ_0000330	GL831133.1	9527982	9534359	+	6377	6176	ENSONIG00000003208;	exon_19:9527982-9528651,exon_20:9530308-9530500,intron_22:9532691-9534265,exon_22:9532360-9532691,intron_20:9530500-9531809,intron_19:9528651-9530308,exon_21:9531809-9532253,;	R3	4	88	si:ch211-186j3.6
dre_circ_0000331	GL831133.1	9527982	9539627	+	11645	11259	ENSONIG00000003208;	exon_20:9530308-9530500,exon_19:9527982-9528651,intron_19:9528651-9530308,exon_22:9532360-9532691,intron_23:9534359-9539442,intron_20:9530500-9531809,intron_22:9532691-9534265,exon_21:9531809-9532253,;	R3	4	91	si:ch211-186j3.6
dre_circ_0000332	GL831133.1	9551287	9563038	+	11751	514	ENSONIG00000003208;	exon_25:9551281-9551517,exon_26:9562760-9563038,;	R3,F1,F2	6,3,5	32,12,33	si:ch211-186j3.6
dre_circ_0000333	GL831133.1	9551287	9578707	+	27420	27190	ENSONIG00000003208;	exon_26:9562760-9563038,exon_27:9578492-9578707,intron_25:9551517-9562760,intron_26:9563038-9578492,;	F3	6	63	si:ch211-186j3.6
dre_circ_0000334	GL831133.1	9562760	9563038	+	278	278	ENSONIG00000003208;	exon_26:9562760-9563038,;	F2	2	28	si:ch211-186j3.6
dre_circ_0000335	GL831133.1	9562760	9578707	+	15947	15947	ENSONIG00000003208;	exon_26:9562760-9563038,exon_27:9578492-9578707,intron_26:9563038-9578492,;	R1,F3	2,4	3,55	si:ch211-186j3.6
dre_circ_0000336	GL831133.1	9578492	9578707	+	215	215	ENSONIG00000003208;	exon_27:9578492-9578707,;	R1,F1,F2,F3	5,8,2,7	0,3,1,6	si:ch211-186j3.6
dre_circ_0000337	GL831133.1	9593005	9598378	+	5373	5373	--	--	R1,R3,F1,F2	8,2,7,3	0,0,0,0	--
dre_circ_0000338	GL831133.1	9593005	9609114	+	16109	16109	--	--	R1	2	0	--
dre_circ_0000339	GL831133.1	9596756	9598378	+	1622	1622	--	--	F2	3	0	--
dre_circ_0000340	GL831133.1	9605406	9609114	+	3708	3541	ENSONIG00000003208;	intron_31:9605587-9608947,exon_31:9605406-9605587,;	R1,R3,F1,M1	2,5,5,2	0,0,0,9	si:ch211-186j3.6
dre_circ_0000341	GL831133.1	9605406	9622719	+	17313	13340	ENSONIG00000003208;	intron_32:9609114-9622454,;	F3	4	1	si:ch211-186j3.6
dre_circ_0000342	GL831133.1	9622454	9630509	+	8055	8055	--	--	R1	2	0	--
dre_circ_0000343	GL831133.1	9679173	9679403	-	230	230	--	--	M3	2	0	--
dre_circ_0000344	GL831133.1	9689956	9707537	-	17581	17581	--	--	F2	3	0	--
dre_circ_0000345	GL831133.1	9703607	9707537	-	3930	3930	--	--	R1,R2,R3,F1,M3	2,3,3,2,2	0,3,0,0,0	--
dre_circ_0000346	GL831133.1	9707405	9713373	-	5968	5968	--	--	R1	4	0	--
dre_circ_0000347	GL831133.1	9707405	9723055	-	15650	4087	ENSONIG00000003211;	intron_10:9713373-9717460,;	F1	2	1	dpy19l3
dre_circ_0000348	GL831133.1	9886188	9886409	-	221	221	ENSONIG00000003225;	exon_66:9886188-9886424,;	R2	4	2	vps13c
dre_circ_0000349	GL831133.1	9899965	9905329	-	5364	4425	ENSONIG00000003225;	intron_52:9900894-9904120,intron_53:9904288-9905014,exon_32:9904120-9904288,exon_33:9900589-9900894,;	F2	2	15	vps13c
dre_circ_0000350	GL831133.1	9909924	9910553	-	629	385	ENSONIG00000003225;	intron_68:9910067-9910452,;	F2	2	18	vps13c
dre_circ_0000351	GL831133.1	9911266	9911638	-	372	372	--	--	F1,F2	4,2	0,0	--
dre_circ_0000352	GL831133.1	9985009	9985604	-	595	595	--	--	R1,F2	2,2	1,0	--
dre_circ_0000353	GL831133.1	9999105	10001326	-	2221	582	ENSONIG00000003250;	exon_2:10001133-10001326,exon_3:10000836-10001050,exon_6:9999527-9999702,;	R3	14	7	--
dre_circ_0000354	GL831134.1	10096180	10099089	+	2909	225	ENSONIG00000010339;	exon_29:10096180-10096405,;	R1	2	3	dnah9l
dre_circ_0000355	GL831134.1	10106901	10108080	+	1179	1179	--	--	F1	2	0	--
dre_circ_0000356	GL831134.1	1010710	1011031	+	321	321	--	--	R1	2	0	--
dre_circ_0000357	GL831134.1	1012982	1015882	-	2900	2528	ENSONIG00000009209;	intron_3:1014023-1015729,intron_2:1013086-1013908,;	R2	2	9	lpin2
dre_circ_0000358	GL831134.1	10142271	10144537	-	2266	2266	--	--	F2	3	0	--
dre_circ_0000359	GL831134.1	10171051	10171430	+	379	379	--	--	R2	5	0	--
dre_circ_0000360	GL831134.1	10174877	10175471	+	594	594	--	--	R1	2	0	--
dre_circ_0000361	GL831134.1	10177403	10177788	+	385	385	--	--	F3	9	0	--
dre_circ_0000362	GL831134.1	10210707	10211052	+	345	345	--	--	R1,R3	2,2	0,0	--
dre_circ_0000363	GL831134.1	1021446	1021637	+	191	191	--	--	F1	4	0	--
dre_circ_0000364	GL831134.1	10240430	10242305	-	1875	266	ENSONIG00000010404;	exon_2:10242039-10242305,;	R1,F3	3,2	22117	ap2m1b
dre_circ_0000365	GL831134.1	10242039	10242305	-	266	266	ENSONIG00000010404;	exon_2:10242039-10242305,;	F1,F3	2,39	14117	ap2m1b
dre_circ_0000366	GL831134.1	10251775	10252264	-	489	372	ENSONIG00000010406;	exon_13:10252096-10252264,exon_14:10251775-10251979,;	F1	3	3	dvl3a
dre_circ_0000367	GL831134.1	10268790	10270671	-	1881	200	ENSONIG00000010410;	exon_11:10269032-10269232,;	R3	2	29	copb2
dre_circ_0000368	GL831134.1	10395949	10411439	+	15490	10066	ENSONIG00000010418;	intron_6:10403997-10408470,exon_7:10408470-10408656,exon_8:10409308-10409566,intron_5:10398698-10403847,;	R2	2	28	clstn2
dre_circ_0000369	GL831134.1	10408470	10411439	+	2969	186	ENSONIG00000010418;	exon_7:10408470-10408656,;	M1	8	6	clstn2
dre_circ_0000370	GL831134.1	1041205	1041712	-	507	157	ENSONIG00000009215;	exon_22:1041205-1041362,;	R2	2	2	myom1a
dre_circ_0000371	GL831134.1	10472847	10473164	-	317	317	--	--	M3	2	0	--
dre_circ_0000372	GL831134.1	10472847	10491163	-	18316	18316	ENSONIG00000010430;	intron_1:10452765-10490201,exon_3:10490201-10491163,;	R2	3	35	spsb4a (1 of many)
dre_circ_0000373	GL831134.1	10490201	10491163	-	962	962	ENSONIG00000010430;	exon_3:10490201-10491163,;	R2,R3,F1,F2,F3,M1,M3	3,8,4,19,5,3,3	25,38,42,103,235,33,32	spsb4a (1 of many)
dre_circ_0000374	GL831134.1	10533902	10534089	-	187	187	ENSONIG00000010430;	exon_2:10533902-10534089,;	F1,M3	3,2	0,3	spsb4a (1 of many)
dre_circ_0000375	GL831134.1	10559460	10567944	-	8484	8305	ENSONIG00000010432;	exon_2:10567779-10567944,intron_4:10559561-10564965,intron_5:10565043-10567779,;	R2	2	22	--
dre_circ_0000376	GL831134.1	10564965	10567944	-	2979	2736	ENSONIG00000010432;	intron_5:10565043-10567779,;	R3	2	2	--
dre_circ_0000377	GL831134.1	10584161	10584660	-	499	194	ENSONIG00000010435;	exon_3:10584466-10584660,;	R2	2	5	rab11bb
dre_circ_0000378	GL831134.1	10620033	10620385	+	352	352	--	--	M3	2	0	--
dre_circ_0000379	GL831134.1	10624609	10624766	-	157	157	--	--	M3	3	0	--
dre_circ_0000380	GL831134.1	10652362	10655616	-	3254	2398	ENSONIG00000010455;	intron_2:10653497-10654527,exon_4:10653264-10653497,intron_1:10652821-10653264,exon_5:10652129-10652821,;	F3	10	493	--
dre_circ_0000381	GL831134.1	10652537	10652688	-	151	151	--	--	R1	2	0	--
dre_circ_0000382	GL831134.1	10653264	10654644	-	1380	1263	ENSONIG00000010455;	intron_2:10653497-10654527,exon_4:10653264-10653497,;	F1	2	70	--
dre_circ_0000383	GL831134.1	10658655	10658820	+	165	165	--	--	F1	4	0	--
dre_circ_0000384	GL831134.1	10658856	10659242	+	386	386	--	--	M1	3	0	--
dre_circ_0000385	GL831134.1	10722485	10724623	+	2138	2138	--	--	M3	2	0	--
dre_circ_0000386	GL831134.1	10733688	10734094	-	406	406	--	--	R2	8	0	--
dre_circ_0000387	GL831134.1	10737745	10738127	-	382	171	ENSONIG00000010477;	exon_15:10737745-10737916,;	F2	3	5	pik3r2
dre_circ_0000388	GL831134.1	10754447	10755334	-	887	319	ENSONIG00000010477;	exon_1:10754447-10754766,;	R2	8	61	pik3r2
dre_circ_0000389	GL831134.1	10755124	10762708	-	7584	7584	--	--	M1	2	0	--
dre_circ_0000390	GL831134.1	10768673	10773666	-	4993	4283	ENSONIG00000010481;	intron_4:10768775-10769972,exon_22:10769972-10770208,intron_5:10770208-10770472,intron_6:10770894-10772900,exon_20:10772900-10773058,exon_21:10770472-10770894,;	M3	2	24	mast3a
dre_circ_0000391	GL831134.1	10770472	10770894	-	422	422	ENSONIG00000010481;	exon_21:10770472-10770894,;	F1	4	4	mast3a
dre_circ_0000392	GL831134.1	10778828	10783291	-	4463	2216	ENSONIG00000010481;	exon_7:10780721-10780931,intron_21:10781127-10783133,;	R1	2	6	mast3a
dre_circ_0000393	GL831134.1	10780721	10790341	-	9620	9019	ENSONIG00000010481;	intron_24:10789511-10790252,intron_22:10783294-10787517,intron_23:10787599-10789438,exon_7:10780721-10780931,intron_21:10781127-10783133,;	R2	2	29	mast3a
dre_circ_0000394	GL831134.1	10840315	10840637	-	322	322	--	--	M1	4	0	--
dre_circ_0000395	GL831134.1	10854213	10854436	+	223	223	--	--	R2	4	0	--
dre_circ_0000396	GL831134.1	10862240	10863463	+	1223	503	ENSONIG00000010497;	exon_3:10862467-10862706,intron_4:10863025-10863289,;	R3	2	6	DPP9
dre_circ_0000397	GL831134.1	10871906	10873199	+	1293	444	ENSONIG00000010497;	intron_18:10872612-10873056,;	M3	2	3	DPP9
dre_circ_0000398	GL831134.1	10979349	10986475	+	7126	4171	ENSONIG00000010506;	exon_4:10986056-10986475,intron_2:10979823-10983575,;	R2	2	28	--
dre_circ_0000399	GL831134.1	10983575	10986475	+	2900	419	ENSONIG00000010506;	exon_4:10986056-10986475,;	R3	5	20	--
dre_circ_0000400	GL831134.1	11158847	11159825	+	978	978	ENSONIG00000010528;	intron_1:11158995-11165549,;	M3	2	3	st3gal3b
dre_circ_0000401	GL831134.1	11158847	11168195	+	9348	9022	ENSONIG00000010528;	intron_3:11166860-11168102,intron_2:11165591-11166817,intron_1:11158995-11165549,;	R3	3	19	st3gal3b
dre_circ_0000402	GL831134.1	11158847	11173791	+	14944	14523	ENSONIG00000010528;	intron_4:11168195-11173696,intron_3:11166860-11168102,intron_2:11165591-11166817,intron_1:11158995-11165549,;	R1,R2,R3	3,4,3	8,94,27	st3gal3b
dre_circ_0000403	GL831134.1	11158847	11181716	+	22869	22204	ENSONIG00000010528;	intron_4:11168195-11173696,intron_1:11158995-11165549,exon_8:11181529-11181716,intron_2:11165591-11166817,intron_3:11166860-11168102,intron_7:11179145-11181529,intron_5:11173791-11178901,;	R1,F3	3,7	16206	st3gal3b
dre_circ_0000404	GL831134.1	11164951	11168195	+	3244	3244	ENSONIG00000010528;	intron_3:11166860-11168102,intron_2:11165591-11166817,intron_1:11158995-11165549,;	R3,M1,M3	2,4,3	10,6,24	st3gal3b
dre_circ_0000405	GL831134.1	11164951	11173791	+	8840	8840	ENSONIG00000010528;	intron_2:11165591-11166817,intron_1:11158995-11165549,intron_3:11166860-11168102,intron_4:11168195-11173696,;	R3,M1	7,4	18,30	st3gal3b
dre_circ_0000406	GL831134.1	11164951	11181716	+	16765	16765	ENSONIG00000010528;	intron_7:11179145-11181529,intron_1:11158995-11165549,intron_5:11173791-11178901,exon_8:11181529-11181716,intron_3:11166860-11168102,intron_2:11165591-11166817,intron_4:11168195-11173696,;	R2,R3,F2,F3,M3	21,28,7,5,9	136,74,66,159,94	st3gal3b
dre_circ_0000407	GL831134.1	11173696	11181716	+	8020	7681	ENSONIG00000010528;	intron_7:11179145-11181529,exon_8:11181529-11181716,intron_5:11173791-11178901,;	R2,F1,M3	3,3,3	67,30,53	st3gal3b
dre_circ_0000408	GL831134.1	11178901	11181716	+	2815	2571	ENSONIG00000010528;	exon_8:11181529-11181716,intron_7:11179145-11181529,;	R2,R3,F1,M3	2,2,5,3	41,44,22,45	st3gal3b
dre_circ_0000409	GL831134.1	11192173	11194215	+	2042	2042	--	--	R3,M3	2,2	12,0	--
dre_circ_0000410	GL831134.1	11197387	11197963	+	576	576	--	--	R1	4	0	--
dre_circ_0000411	GL831134.1	1120359	1130758	-	10399	782	ENSONIG00000009230;	intron_11:1126965-1127554,exon_8:1120359-1120552,;	R3	2	10	atp6v1h
dre_circ_0000412	GL831134.1	1122493	1127654	-	5161	589	ENSONIG00000009230;	intron_11:1126965-1127554,;	R3	2	2	atp6v1h
dre_circ_0000413	GL831134.1	11259177	11259507	+	330	330	ENSONIG00000010533;	intron_2:11259177-11259507,;	M3	4	2	--
dre_circ_0000414	GL831134.1	11355811	11357269	-	1458	743	ENSONIG00000010546;	intron_1:11356417-11357160,;	M3	2	2	si:dkey-44g17.6
dre_circ_0000415	GL831134.1	11389433	11458174	-	68741	68741	--	--	R1,R2,R3,F2,F3,M1,M2,M3	34,44,26,26,60,29,87,41	0,0,0,0,0,0,0,0	--
dre_circ_0000416	GL831134.1	11393286	11460132	-	66846	898	ENSONIG00000010548;	intron_2:11458551-11458922,intron_5:11459541-11460068,;	R2,R3,F2,F3,M1,M2,M3	14,8,12,14,7,9,11	6,13,3,2,3,0,7	wls
dre_circ_0000417	GL831134.1	11431795	11495133	-	63338	24890	ENSONIG00000010548;ENSONIG00000010553;	intron_13:11487058-11490965,intron_8:11467308-11470136,intron_9:11470273-11475324,intron_7:11463060-11467139,intron_6:11460169-11462999,exon_7:11467139-11467308,intron_12:11483553-11486785,intron_5:11459541-11460068,intron_11:11482323-11483428,exon_2:11486785-11487058,;exon_17:11493770-11494659,;	R1	7	54	wls;scinlb
dre_circ_0000418	GL831134.1	11467139	11487058	-	19919	12658	ENSONIG00000010548;	intron_12:11483553-11486785,exon_7:11467139-11467308,exon_2:11486785-11487058,intron_11:11482323-11483428,intron_8:11467308-11470136,intron_9:11470273-11475324,;	R3	6	34	wls
dre_circ_0000419	GL831134.1	11470136	11472532	-	2396	2396	ENSONIG00000010548;	intron_9:11470273-11475324,;	M3	4	7	wls
dre_circ_0000420	GL831134.1	11470136	11487058	-	16922	9661	ENSONIG00000010548;	intron_12:11483553-11486785,intron_11:11482323-11483428,intron_9:11470273-11475324,exon_2:11486785-11487058,;	F1	2	10	wls
dre_circ_0000421	GL831134.1	11497569	11501863	-	4294	1435	ENSONIG00000010553;	intron_6:11498633-11499681,exon_12:11498462-11498633,exon_9:11500178-11500394,;	R2	2	11	scinlb
dre_circ_0000422	GL831134.1	11530931	11531249	-	318	318	--	--	F1	2	0	--
dre_circ_0000423	GL831134.1	11537935	11538461	-	526	526	--	--	M3	3	0	--
dre_circ_0000424	GL831134.1	11538397	11538789	+	392	392	--	--	R1	2	0	--
dre_circ_0000425	GL831134.1	11546519	11546954	-	435	210	ENSONIG00000010559;	exon_1:11546749-11546959,;	R1	2	14	mtf2
dre_circ_0000426	GL831134.1	11559350	11560222	-	872	783	ENSONIG00000010566;	exon_6:11560044-11560222,intron_2:11559439-11560044,;	M3	5	15	RPL5 (1 of many)
dre_circ_0000427	GL831134.1	11561532	11561999	-	467	203	ENSONIG00000010566;	exon_5:11561532-11561735,;	M3	4	44	RPL5 (1 of many)
dre_circ_0000428	GL831134.1	11592400	11593043	+	643	643	--	--	M1	4	0	--
dre_circ_0000429	GL831134.1	11594337	11594665	-	328	328	--	--	M1	3	0	--
dre_circ_0000430	GL831134.1	11596215	11596726	-	511	511	--	--	R1	2	0	--
dre_circ_0000431	GL831134.1	11598130	11602049	-	3919	1721	ENSONIG00000010587;	exon_6:11598521-11598760,intron_11:11600503-11601985,;	M1	4	27	cdc7
dre_circ_0000432	GL831134.1	11629639	11629899	-	260	260	--	--	M1	2	0	--
dre_circ_0000433	GL831134.1	11639606	11642893	-	3287	3287	--	--	F3,M3	9,5	0,0	--
dre_circ_0000434	GL831134.1	11666251	11667771	+	1520	1520	--	--	F1,M1	2,16	0,0	--
dre_circ_0000435	GL831134.1	11672321	11672632	+	311	311	ENSONIG00000010596;	exon_7:11671869-11674041,;	M1	3	15	gtf2b
dre_circ_0000436	GL831134.1	11688746	11689225	-	479	165	ENSONIG00000010599;	exon_2:11689060-11689225,;	R1,R2,R3,F2,F3,M1,M3	3,2,2,3,9,2,15	0,20,0,10,30,0,3	pkn2
dre_circ_0000437	GL831134.1	11705525	11735140	+	29615	29615	--	--	F2	4	0	--
dre_circ_0000438	GL831134.1	11767881	11768111	+	230	230	ENSONIG00000010605;	exon_13:11767168-11769309,;	M1	2	11	2021-09-02
dre_circ_0000439	GL831134.1	11767888	11768118	-	230	230	--	--	M1	2	0	--
dre_circ_0000440	GL831134.1	11780960	11781359	+	399	399	--	--	F1	2	0	--
dre_circ_0000441	GL831134.1	11796097	11797386	+	1289	675	ENSONIG00000010618;	intron_3:11796572-11797247,;	F3	12	10	agfg1b
dre_circ_0000442	GL831134.1	11805499	11806846	+	1347	805	ENSONIG00000010622;	exon_3:11806054-11806227,intron_2:11805608-11806054,exon_4:11806436-11806622,;	R3	3	33	fbxo36b
dre_circ_0000443	GL831134.1	11845571	11846787	-	1216	1216	--	--	M3	2	0	--
dre_circ_0000444	GL831134.1	11862655	11863075	+	420	189	ENSONIG00000010633;	exon_15:11862886-11863075,;	R3	8	10	--
dre_circ_0000445	GL831134.1	11862886	11863075	+	189	189	--	--	M1	6	0	--
dre_circ_0000446	GL831134.1	11862886	11865345	+	2459	2057	ENSONIG00000010633;	intron_16:11863943-11865194,intron_15:11863075-11863881,;	R2,R3,M3	4,2,4	2,13,3	--
dre_circ_0000447	GL831134.1	12003069	12003226	+	157	157	--	--	F3	3	0	--
dre_circ_0000448	GL831134.1	12089234	12089587	+	353	353	--	--	R1	2	0	--
dre_circ_0000449	GL831134.1	1214077	1214923	+	846	632	ENSONIG00000009251;	intron_2:1214125-1214757,;	R2	3	3	--
dre_circ_0000450	GL831134.1	12157722	12157923	+	201	201	--	--	F2	2	0	--
dre_circ_0000451	GL831134.1	12192695	12196992	-	4297	3741	ENSONIG00000010689;	exon_3:12195849-12196066,intron_12:12196066-12196569,intron_11:12192828-12195849,;	R1,R2,R3,F2,M3	3,4,4,5,5	8,27,28,6,29	tbl1xr1b
dre_circ_0000452	GL831134.1	12195849	12196992	-	1143	720	ENSONIG00000010689;	exon_3:12195849-12196066,intron_12:12196066-12196569,;	R1,R2	2,2	7,21	tbl1xr1b
dre_circ_0000453	GL831134.1	12249848	12250500	+	652	652	--	--	M3	2	0	--
dre_circ_0000454	GL831134.1	12365513	12366254	+	741	539	ENSONIG00000010717;	intron_7:12365588-12366127,;	F2	2	3	--
dre_circ_0000455	GL831134.1	12368772	12369015	-	243	243	--	--	M1	3	0	--
dre_circ_0000456	GL831134.1	12396801	12397059	+	258	258	--	--	F2	4	0	--
dre_circ_0000457	GL831134.1	12397347	12397646	+	299	299	ENSONIG00000010721;	exon_3:12396674-12399226,;	M3	2	25	--
dre_circ_0000458	GL831134.1	12397681	12397972	-	291	291	--	--	R2	6	0	--
dre_circ_0000459	GL831134.1	12432899	12434394	-	1495	1495	--	--	F3	4	0	--
dre_circ_0000460	GL831134.1	12435065	12439730	+	4665	2486	ENSONIG00000010729;	exon_11:12435065-12437551,;	R2,M1	2,2	36,10	zbtb41
dre_circ_0000461	GL831134.1	1548901	1570250	+	21349	8797	ENSONIG00000009271;	exon_13:1570017-1570250,intron_11:1567091-1568614,intron_10:1564471-1566961,intron_1:1552896-1553657,intron_2:1553751-1557541,;	F2	9	11	adcyap1r1a
dre_circ_0000462	GL831134.1	1600307	1605612	-	5305	5305	--	--	F2	4	0	--
dre_circ_0000463	GL831134.1	1640286	1644860	+	4574	2788	ENSONIG00000009294;	exon_6:1644210-1644399,intron_1:1640410-1642814,exon_7:1644665-1644860,;	R1	2	39	eef1da
dre_circ_0000464	GL831134.1	1643755	1644860	+	1105	384	ENSONIG00000009294;	exon_6:1644210-1644399,exon_7:1644665-1644860,;	R1	2	38	eef1da
dre_circ_0000465	GL831134.1	1644210	1645521	+	1311	948	ENSONIG00000009294;	intron_7:1644860-1645424,exon_7:1644665-1644860,exon_6:1644210-1644399,;	M3	3	62	eef1da
dre_circ_0000466	GL831134.1	1653496	1654806	-	1310	1310	ENSONIG00000009298;	intron_4:1647914-1654710,;	M3	5	8	ftr87
dre_circ_0000467	GL831134.1	1679240	1679595	-	355	355	--	--	R1	2	0	--
dre_circ_0000468	GL831134.1	1710569	1712448	-	1879	1478	ENSONIG00000009305;	intron_2:1710649-1712127,;	R2,R3,F2,M3	2,4,3,3	4,0,0,1	--
dre_circ_0000469	GL831134.1	1712127	1717847	-	5720	5399	ENSONIG00000009305;	exon_2:1717659-1717847,intron_4:1712448-1717659,;	R2	8	40	--
dre_circ_0000470	GL831134.1	1768406	1777768	-	9362	9239	ENSONIG00000009307;	intron_3:1768529-1777580,exon_4:1777580-1777768,;	R1,F1	2,13	2,3	b4galt2
dre_circ_0000471	GL831134.1	1768406	1835910	-	67504	65403	ENSONIG00000009307;	intron_4:1777768-1833932,intron_3:1768529-1777580,exon_4:1777580-1777768,;	F2,F3	7,7	4,44	b4galt2
dre_circ_0000472	GL831134.1	1833932	1835910	-	1978	1978	--	--	R1,R2,R3,F1,F2,F3,M3	12,8,7,13,40,56,5	0,0,0,0,0,0,0	--
dre_circ_0000473	GL831134.1	1845551	1845960	-	409	409	ENSONIG00000009307;	intron_6:1835910-1908421,;	F3	3	2	b4galt2
dre_circ_0000474	GL831134.1	2089305	2089645	+	340	340	--	--	R2	2	0	--
dre_circ_0000475	GL831134.1	2116464	2120973	+	4509	210	ENSONIG00000009335;	exon_4:2116893-2117103,;	R3	4	2	ssx2ipa
dre_circ_0000476	GL831134.1	2120010	2120433	+	423	423	--	--	F3	12	0	--
dre_circ_0000477	GL831134.1	2125265	2125879	+	614	614	--	--	R1,R2,R3,F1,F2,F3,M1,M2,M3	111,161,132,30,39,47,36,20,176	0,0,0,0,0,0,0,0,0	--
dre_circ_0000478	GL831134.1	2143972	2144532	+	560	560	ENSONIG00000009338;	exon_12:2143893-2145707,;	R2	2	32	gpt2l
dre_circ_0000479	GL831134.1	2366667	2386600	+	19933	19933	--	--	F2	2	0	--
dre_circ_0000480	GL831134.1	2390135	2391398	+	1263	1004	ENSONIG00000009358;	intron_5:2390277-2391281,;	R2,F1,F2,F3,M1	4,19,9,16,3	1,2,6,25,4	egfra
dre_circ_0000481	GL831134.1	2419690	2420068	+	378	190	ENSONIG00000009389;	exon_12:2419878-2420068,;	M3	2	6	npc1
dre_circ_0000482	GL831134.1	2427259	2427574	-	315	315	--	--	F2	2	0	--
dre_circ_0000483	GL831134.1	2435417	2435848	-	431	208	ENSONIG00000009402;	exon_9:2435417-2435625,;	R2,F1	2,4	0,2	cables1
dre_circ_0000484	GL831134.1	2438627	2446322	-	7695	5856	ENSONIG00000009402;	intron_6:2442409-2446229,intron_5:2440273-2442309,;	F3	10	55	cables1
dre_circ_0000485	GL831134.1	2440116	2442409	-	2293	2036	ENSONIG00000009402;	intron_5:2440273-2442309,;	M3	5	9	cables1
dre_circ_0000486	GL831134.1	2505470	2505666	-	196	196	--	--	M1	4	0	--
dre_circ_0000487	GL831134.1	2538182	2538381	+	199	199	--	--	M1	2	0	--
dre_circ_0000488	GL831134.1	2837992	2838349	+	357	357	--	--	R1,F2	2,2	0,0	--
dre_circ_0000489	GL831134.1	2844634	2847442	-	2808	2808	--	--	R2	3	0	--
dre_circ_0000490	GL831134.1	3030695	3036348	+	5653	5653	ENSONIG00000009481;	intron_3:3032124-3034920,intron_2:3031695-3031999,exon_1:3030535-3031061,exon_2:3031186-3031695,exon_4:3034920-3037200,;	R2	9	142	snap47
dre_circ_0000491	GL831134.1	3260634	3260995	-	361	252	ENSONIG00000009497;	intron_11:3260699-3260951,;	R3	2	17	atg9b
dre_circ_0000492	GL831134.1	3261417	3261804	+	387	387	--	--	F2	2	0	--
dre_circ_0000493	GL831134.1	3277348	3277791	+	443	443	--	--	R2	3	0	--
dre_circ_0000494	GL831134.1	3277364	3277922	+	558	558	--	--	R2	2	0	--
dre_circ_0000495	GL831134.1	3277364	3277976	+	612	612	--	--	M1	4	0	--
dre_circ_0000496	GL831134.1	3277401	3277905	-	504	504	--	--	M3	3	0	--
dre_circ_0000497	GL831134.1	3291076	3299092	-	8016	4761	ENSONIG00000009504;	intron_7:3294052-3298230,intron_8:3298358-3298941,;	M3	2	3	--
dre_circ_0000498	GL831134.1	3457869	3464265	-	6396	4278	ENSONIG00000009522;	intron_9:3459903-3464181,;	R3	4	5	agap3
dre_circ_0000499	GL831134.1	3473069	3473762	-	693	416	ENSONIG00000009522;	intron_13:3473204-3473620,;	R3	3	6	agap3
dre_circ_0000500	GL831134.1	3548898	3549247	+	349	349	--	--	F2	3	0	--
dre_circ_0000501	GL831134.1	3555700	3556012	-	312	312	--	--	R3	3	0	--
dre_circ_0000502	GL831134.1	3559683	3560292	+	609	609	--	--	R1	4	0	--
dre_circ_0000503	GL831134.1	3572762	3590971	+	18209	17918	ENSONIG00000009529;	intron_1:3572937-3590855,;	M3	2	4	ST18
dre_circ_0000504	GL831134.1	3590855	3595251	+	4396	1049	ENSONIG00000009529;	exon_5:3595063-3595251,intron_3:3593995-3594856,;	R2,M3	2,2	0,4	ST18
dre_circ_0000505	GL831134.1	3632334	3637360	+	5026	829	ENSONIG00000009533;	exon_2:3632334-3632791,intron_2:3632791-3633163,;	R1	2	20	pcmtd1
dre_circ_0000506	GL831134.1	3764761	3765137	+	376	376	--	--	R2	3	0	--
dre_circ_0000507	GL831134.1	3775940	3776529	-	589	366	ENSONIG00000009547;	exon_12:3776163-3776529,;	R3	2	90	mcm4
dre_circ_0000508	GL831134.1	3791225	3796521	-	5296	214	ENSONIG00000009551;	exon_18:3795475-3795689,;	F2	3	9	--
dre_circ_0000509	GL831134.1	3795487	3801209	-	5722	3413	ENSONIG00000009551;	exon_18:3795475-3795689,intron_9:3797851-3801050,;	F2	4	11	--
dre_circ_0000510	GL831134.1	3811320	3813418	-	2098	2098	ENSONIG00000009551;	intron_11:3801209-3819340,;	R2,R3,M3	2,2,5	39,33,16	--
dre_circ_0000511	GL831134.1	3811320	3823529	-	12209	12209	ENSONIG00000009551;	intron_13:3819560-3822535,intron_11:3801209-3819340,exon_8:3819340-3819560,exon_6:3823293-3823529,intron_14:3822645-3823293,;	R3	2	82	--
dre_circ_0000512	GL831134.1	3819340	3823529	-	4189	3211	ENSONIG00000009551;	exon_6:3823293-3823529,intron_13:3819560-3822535,;	F3	16	85	--
dre_circ_0000513	GL831134.1	3819340	3830334	-	10994	3211	ENSONIG00000009551;	exon_6:3823293-3823529,intron_13:3819560-3822535,;	F3	3	85	--
dre_circ_0000514	GL831134.1	3840240	3842551	-	2311	217	ENSONIG00000009557;	exon_4:3840624-3840841,;	M3	8	12	mapre2
dre_circ_0000515	GL831134.1	3915060	3918012	+	2952	878	ENSONIG00000009568;	exon_1:3915083-3915961,;	R3	7	58	klhl14
dre_circ_0000516	GL831134.1	3915060	3925600	+	10540	8138	ENSONIG00000009568;	intron_5:3924575-3925441,intron_3:3922857-3923608,intron_4:3923687-3924384,intron_2:3918012-3922767,exon_1:3915083-3915961,exon_5:3924384-3924575,;	R2,M3	2,2	127,70	klhl14
dre_circ_0000517	GL831134.1	3922767	3925600	+	2833	1563	ENSONIG00000009568;	intron_5:3924575-3925441,intron_4:3923687-3924384,;	R2,R3	2,2	26,8	klhl14
dre_circ_0000518	GL831134.1	3947294	3953873	+	6579	6579	--	--	R1	3	0	--
dre_circ_0000519	GL831134.1	4016750	4016929	+	179	179	--	--	M3	2	0	--
dre_circ_0000520	GL831134.1	4033695	4033857	+	162	162	--	--	M1	2	0	--
dre_circ_0000521	GL831134.1	4043198	4043709	-	511	511	--	--	R3	2	0	--
dre_circ_0000522	GL831134.1	4043202	4043771	-	569	162	ENSONIG00000009594;	exon_9:4043609-4043771,;	M1	2	21	--
dre_circ_0000523	GL831134.1	4060472	4060665	-	193	193	--	--	F1	6	0	--
dre_circ_0000524	GL831134.1	4135238	4135453	+	215	215	ENSONIG00000009599;	exon_2:4135238-4135453,;	M3	4	3	si:ch1073-186i23.1
dre_circ_0000525	GL831134.1	4135238	4151418	+	16180	15966	ENSONIG00000009599;	exon_1:4151203-4151418,intron_2:4135453-4151204,;	F3	6	83	si:ch1073-186i23.1
dre_circ_0000526	GL831134.1	4135238	4156594	+	21356	21247	ENSONIG00000009599;	intron_2:4135453-4151204,intron_3:4151418-4156484,exon_2:4135238-4135453,exon_1:4151203-4151418,;	F2	4	23	si:ch1073-186i23.1
dre_circ_0000527	GL831134.1	4135238	4160900	+	25662	20272	ENSONIG00000009599;	exon_5:4160099-4160900,intron_4:4156594-4160099,intron_2:4135453-4151204,exon_1:4151203-4151418,;	R2	6	50	si:ch1073-186i23.1
dre_circ_0000528	GL831134.1	4160099	4174107	+	14008	3117	ENSONIG00000009599;	exon_8:4173921-4174107,intron_7:4172091-4173921,exon_6:4168535-4168835,exon_5:4160099-4160900,;	F2	3	168	si:ch1073-186i23.1
dre_circ_0000529	GL831134.1	4168535	4174107	+	5572	2130	ENSONIG00000009599;	intron_7:4172091-4173921,exon_6:4168535-4168835,;	R1,F2,F3	6,14,30	3,18,45	si:ch1073-186i23.1
dre_circ_0000530	GL831134.1	4168535	4183238	+	14703	3898	ENSONIG00000009599;	intron_7:4172091-4173921,exon_10:4181347-4181531,exon_6:4168535-4168835,intron_10:4181531-4183115,;	F2,F3	8,7	23,66	si:ch1073-186i23.1
dre_circ_0000531	GL831134.1	4185049	4204683	+	19634	12662	ENSONIG00000009599;	exon_23:4203071-4203946,intron_15:4189600-4190361,intron_22:4198515-4203071,exon_13:4185374-4185548,intron_18:4194088-4196033,intron_19:4196162-4198389,intron_16:4190428-4192552,;	F3	11	85	si:ch1073-186i23.1
dre_circ_0000532	GL831134.1	4247222	4250222	+	3000	1620	ENSONIG00000009613;	intron_7:4248479-4250099,;	M3	2	3	--
dre_circ_0000533	GL831134.1	4277831	4278295	+	464	464	--	--	M3	2	0	--
dre_circ_0000534	GL831134.1	4283436	4283828	-	392	207	ENSONIG00000009631;	exon_11:4283621-4283828,;	R1	5	54	dhx30
dre_circ_0000535	GL831134.1	4455535	4457250	+	1715	1715	--	--	R3	4	0	--
dre_circ_0000536	GL831134.1	4500946	4502227	+	1281	1281	--	--	M3	2	0	--
dre_circ_0000537	GL831134.1	4529103	4529261	+	158	158	--	--	M1	2	0	--
dre_circ_0000538	GL831134.1	4565659	4602637	-	36978	36978	ENSONIG00000009647;	intron_16:4570838-4601789,intron_14:4568644-4569444,exon_1:4601789-4603757,intron_15:4569570-4570641,intron_13:4565806-4568495,exon_2:4570641-4570838,;	M1	7	214	phlpp1
dre_circ_0000539	GL831134.1	4568495	4570838	-	2343	2068	ENSONIG00000009647;	exon_2:4570641-4570838,intron_14:4568644-4569444,intron_15:4569570-4570641,;	R2	4	13	phlpp1
dre_circ_0000540	GL831134.1	4734837	4735306	-	469	169	ENSONIG00000009674;	exon_35:4734837-4735006,;	F1	3	2	TNS3 (1 of many)
dre_circ_0000541	GL831134.1	4751045	4755964	-	4919	4919	--	--	R1	2	0	--
dre_circ_0000542	GL831134.1	4751045	4759558	-	8513	6724	ENSONIG00000009674;	intron_35:4757162-4758824,intron_32:4754437-4754938,intron_16:4755964-4757097,exon_1:4759390-4759558,intron_33:4755051-4755880,intron_28:4751147-4753578,;	F2	4	26	TNS3 (1 of many)
dre_circ_0000543	GL831134.1	4759134	4759558	-	424	424	--	--	R1	2	0	--
dre_circ_0000544	GL831134.1	4770609	4770952	+	343	343	--	--	M1	4	0	--
dre_circ_0000545	GL831134.1	4774932	4776959	-	2027	1181	ENSONIG00000009681;	exon_11:4776806-4776959,intron_10:4775526-4775946,exon_15:4775287-4775526,exon_16:4774932-4775114,exon_14:4775946-4776133,;	M3	4	17	dspa
dre_circ_0000546	GL831134.1	4795415	4795774	+	359	359	--	--	R2,F1,M3	7,9,8	0,0,0	--
dre_circ_0000547	GL831134.1	4839364	4839736	-	372	372	--	--	M3	2	0	--
dre_circ_0000548	GL831134.1	4843618	4844283	-	665	483	ENSONIG00000009689;	intron_13:4843741-4844224,;	R2,R3,M3	3,3,5	5,4,3	--
dre_circ_0000549	GL831134.1	4883006	4894008	+	11002	209	ENSONIG00000009697;	exon_3:4893603-4893812,;	M1	2	8	DSC1
dre_circ_0000550	GL831134.1	4886374	4896341	+	9967	589	ENSONIG00000009697;	exon_7:4894987-4895142,exon_10:4895850-4896098,exon_9:4895524-4895710,;	F2	7	10	DSC1
dre_circ_0000551	GL831134.1	4890842	4891044	-	202	202	--	--	M1	4	0	--
dre_circ_0000552	GL831134.1	5058800	5061863	+	3063	3063	ENSONIG00000009709;	exon_16:5061545-5065793,exon_15:5058800-5058965,intron_15:5058965-5061545,;	F1,F2,F3,M3	4,4,4,2	3,8,43,9	CDH2 (1 of many)
dre_circ_0000553	GL831134.1	5249185	5256265	+	7080	7080	ENSONIG00000009740;	exon_2:5256064-5256265,intron_1:5241475-5256064,;	R1,R2,R3,F1,F2,F3,M1,M3	2,13,8,4,11,38,12,7	2,13,12,10,4,30,19,23	ZNF521
dre_circ_0000554	GL831134.1	5249188	5256265	+	7077	7077	ENSONIG00000009740;	exon_2:5256064-5256265,intron_1:5241475-5256064,;	R2,R3,F1,F2,F3,M3	3,10,10,8,14,6	13,12,10,4,30,23	ZNF521
dre_circ_0000555	GL831134.1	5312255	5318255	+	6000	5749	ENSONIG00000009740;	intron_6:5312387-5318136,;	R2,R3,F1,M3	17,18,3,18	6,3,3,11	ZNF521
dre_circ_0000556	GL831134.1	5368575	5370815	+	2240	2240	--	--	R1,F1,F2,F3	13,4,20,4	1,2,2,0	--
dre_circ_0000557	GL831134.1	5499700	5500192	-	492	492	--	--	M1	6	0	--
dre_circ_0000558	GL831134.1	5499833	5500093	-	260	260	--	--	R2	2	0	--
dre_circ_0000559	GL831134.1	5503431	5504087	-	656	656	--	--	R2	2	0	--
dre_circ_0000560	GL831134.1	5507881	5512757	-	4876	4717	ENSONIG00000009767;	exon_5:5512521-5512757,intron_12:5510246-5512521,intron_11:5507988-5510194,;	R3,M3	2,2	12,19	prkag2b
dre_circ_0000561	GL831134.1	5547228	5547413	-	185	185	ENSONIG00000009769;	exon_40:5547154-5547413,;	R2	2	4	kmt2cb
dre_circ_0000562	GL831134.1	5549007	5549429	+	422	422	--	--	F2	2	0	--
dre_circ_0000563	GL831134.1	5553481	5554175	+	694	694	--	--	M3	4	0	--
dre_circ_0000564	GL831134.1	5563664	5569931	-	6267	1622	ENSONIG00000009769;	intron_30:5565515-5566549,exon_8:5566549-5566762,exon_4:5567840-5568022,exon_13:5563664-5563857,;	F2	2	6	kmt2cb
dre_circ_0000565	GL831134.1	5580546	5589334	-	8788	8788	--	--	M3	2	0	--
dre_circ_0000566	GL831134.1	5585426	5602746	-	17320	17320	ENSONIG00000025614;	intron_2:5594390-5614936,intron_1:5591699-5594301,;	M3	2	38	--
dre_circ_0000567	GL831134.1	5587769	5590773	-	3004	3004	--	--	F1	2	0	--
dre_circ_0000568	GL831134.1	5590566	5594390	-	3824	2602	ENSONIG00000025614;	intron_1:5591699-5594301,;	F2,M3	12,2	11,18	--
dre_circ_0000569	GL831134.1	5591554	5594390	-	2836	2602	ENSONIG00000025614;	intron_1:5591699-5594301,;	M3	6	18	--
dre_circ_0000570	GL831134.1	5594301	5602746	-	8445	8445	ENSONIG00000025614;	intron_2:5594390-5614936,;	R2	2	19	--
dre_circ_0000571	GL831134.1	5602557	5602746	-	189	189	ENSONIG00000025614;	intron_2:5594390-5614936,;	R1,R2,R3,F1,F2,F3,M1,M3	76,4,6,25,38,5,8,5	27,5,10,6,10,0,4,7	--
dre_circ_0000572	GL831134.1	5732109	5733190	+	1081	1081	--	--	R3	2	0	--
dre_circ_0000573	GL831134.1	5751543	5758308	-	6765	5295	ENSONIG00000009783;	intron_19:5753116-5754478,exon_8:5751543-5753116,intron_20:5754490-5756850,;	F2	3	423	arhgap21b
dre_circ_0000574	GL831134.1	5880458	5880850	+	392	392	--	--	M3	6	0	--
dre_circ_0000575	GL831134.1	5959229	5960193	+	964	964	--	--	R2	2	0	--
dre_circ_0000576	GL831134.1	5965514	5966026	+	512	212	ENSONIG00000009807;	exon_10:5965514-5965726,;	R3,F1	6,2	1,6	gigyf2
dre_circ_0000577	GL831134.1	6012601	6012900	+	299	299	--	--	F1	2	0	--
dre_circ_0000578	GL831134.1	6019496	6019663	-	167	167	--	--	F3	22	0	--
dre_circ_0000579	GL831134.1	6025541	6025999	-	458	458	ENSONIG00000009815;	intron_17:6025162-6026146,;	R3	2	2	per2
dre_circ_0000580	GL831134.1	6026834	6027514	-	680	680	--	--	F3	8	0	--
dre_circ_0000581	GL831134.1	6027074	6027514	-	440	440	--	--	R1,F1,F2	40,3,3	8,3,0	--
dre_circ_0000582	GL831134.1	6059160	6063252	-	4092	2732	ENSONIG00000009822;	intron_6:6060285-6062534,intron_7:6062611-6063094,;	F1	3	12	--
dre_circ_0000583	GL831134.1	6094703	6095469	+	766	766	--	--	F3	3	0	--
dre_circ_0000584	GL831134.1	6095340	6095758	-	418	193	ENSONIG00000009825;	exon_5:6095565-6095758,;	F2,F3	4,7	6112500	--
dre_circ_0000585	GL831134.1	6095565	6095758	-	193	193	ENSONIG00000009825;	exon_5:6095565-6095758,;	F2	8	611	--
dre_circ_0000586	GL831134.1	6096746	6097185	-	439	439	ENSONIG00000009825;	exon_1:6097019-6097451,exon_2:6096746-6096934,;	F3	8	138	--
dre_circ_0000587	GL831134.1	6157440	6157703	+	263	263	--	--	M1	10	0	--
dre_circ_0000588	GL831134.1	6162810	6164772	-	1962	1313	ENSONIG00000009839;	intron_29:6163311-6164453,exon_4:6162810-6162981,;	F3	9	10	eif4g1a
dre_circ_0000589	GL831134.1	616303	629636	+	13333	13333	--	--	R2	3	0	--
dre_circ_0000590	GL831134.1	6164228	6164772	-	544	544	--	--	R2	2	0	--
dre_circ_0000591	GL831134.1	6164453	6164772	-	319	319	--	--	R2	2	0	--
dre_circ_0000592	GL831134.1	6205746	6208092	-	2346	154	ENSONIG00000009852;	exon_2:6207938-6208092,;	R3	2	6	ubxn7
dre_circ_0000593	GL831134.1	6227736	6228268	+	532	441	ENSONIG00000022885;	exon_3:6228010-6228268,exon_2:6227736-6227919,;	R3,M3	2,2	21,9	--
dre_circ_0000594	GL831134.1	6233584	6233900	+	316	316	--	--	F2	8	0	--
dre_circ_0000595	GL831134.1	6233626	6234566	-	940	940	--	--	F2	3	0	--
dre_circ_0000596	GL831134.1	6247960	6249401	+	1441	332	ENSONIG00000009866;	exon_1:6247960-6248292,;	F3	4	26	bokb
dre_circ_0000597	GL831134.1	6247960	6253156	+	5196	1479	ENSONIG00000009866;	exon_4:6252989-6253156,exon_1:6247960-6248292,intron_1:6248292-6249272,;	F2	5	36	bokb
dre_circ_0000598	GL831134.1	6258002	6258584	-	582	582	--	--	F3	9	0	--
dre_circ_0000599	GL831134.1	6373214	6373452	-	238	238	--	--	R2	2	0	--
dre_circ_0000600	GL831134.1	6393602	6393783	-	181	181	--	--	R2	4	0	--
dre_circ_0000601	GL831134.1	6590830	6591330	+	500	500	--	--	R1	6	0	--
dre_circ_0000602	GL831134.1	6615075	6624695	+	9620	1619	ENSONIG00000009896;	intron_22:6622631-6624250,;	R2,F2	4,3	3,1	tnr
dre_circ_0000603	GL831134.1	6622498	6624695	+	2197	2197	--	--	R3	3	0	--
dre_circ_0000604	GL831134.1	6719804	6720005	-	201	201	--	--	M3	2	0	--
dre_circ_0000605	GL831134.1	6731440	6731651	+	211	211	ENSONIG00000009918;	exon_2:6731440-6731651,;	F3	12	37	cacybp
dre_circ_0000606	GL831134.1	6746007	6746199	+	192	192	ENSONIG00000009923;	exon_15:6745930-6748414,;	F1	2	5	plk3
dre_circ_0000607	GL831134.1	6816550	6818430	+	1880	1880	--	--	R1,R3,F1	4,2,6	1,0,0	--
dre_circ_0000608	GL831134.1	6816550	6827634	+	11084	8805	ENSONIG00000009932;	intron_2:6818430-6827235,;	R1,F3	4,13	2,9	eif2b3
dre_circ_0000609	GL831134.1	6827235	6827634	+	399	399	--	--	F3,M3	7,2	0,0	--
dre_circ_0000610	GL831134.1	6827235	6833950	+	6715	6226	ENSONIG00000009932;	intron_4:6827634-6833860,;	F2	7	2	eif2b3
dre_circ_0000611	GL831134.1	6827235	6838793	+	11558	6417	ENSONIG00000009932;	intron_4:6827634-6833860,exon_7:6837531-6837722,;	F2	2	17	eif2b3
dre_circ_0000612	GL831134.1	6833860	6838793	+	4933	191	ENSONIG00000009932;	exon_7:6837531-6837722,;	R1,F2	3,2	17,15	eif2b3
dre_circ_0000613	GL831134.1	6836928	6838793	+	1865	191	ENSONIG00000009932;	exon_7:6837531-6837722,;	R1,F2	10,4	17,15	eif2b3
dre_circ_0000614	GL831134.1	6836928	6842266	+	5338	3835	ENSONIG00000009932;	intron_6:6837065-6837531,intron_9:6838793-6842162,;	F2,M3	2,3	20,8	eif2b3
dre_circ_0000615	GL831134.1	686493	686789	-	296	296	--	--	F2	2	0	--
dre_circ_0000616	GL831134.1	6866788	6867341	+	553	190	ENSONIG00000009936;	exon_3:6866788-6866978,;	F1,F2,F3,M1,M2,M3	2,6,26,14,11,3	0,2,0,10,0,2	ptch2
dre_circ_0000617	GL831134.1	6922754	6923860	-	1106	1106	--	--	F2	2	0	--
dre_circ_0000618	GL831134.1	6924232	6924759	-	527	527	--	--	F3	12	0	--
dre_circ_0000619	GL831134.1	6924316	6924514	-	198	198	--	--	F3	4	0	--
dre_circ_0000620	GL831134.1	6924385	6924663	+	278	278	ENSONIG00000024883;	exon_4:6923727-6925020,;	F3	10	95	--
dre_circ_0000621	GL831134.1	6925759	6929040	+	3281	1754	ENSONIG00000009947;	intron_1:6927176-6928930,;	R2	2	6	zgc:153615
dre_circ_0000622	GL831134.1	6953963	6954676	-	713	162	ENSONIG00000009956;	exon_3:6954514-6954676,;	M3	2	3	ppm1la
dre_circ_0000623	GL831134.1	7007195	7007462	+	267	267	--	--	F3	11	0	--
dre_circ_0000624	GL831134.1	7047127	7047685	-	558	558	--	--	F2	3	0	--
dre_circ_0000625	GL831134.1	7086245	7086446	-	201	201	ENSONIG00000009977;	intron_21:7086245-7086446,;	F3	5	9	--
dre_circ_0000626	GL831134.1	7088248	7088539	-	291	291	--	--	F2	5	0	--
dre_circ_0000627	GL831134.1	7092520	7092787	-	267	267	--	--	R3	4	0	--
dre_circ_0000628	GL831134.1	7186300	7201160	+	14860	14686	ENSONIG00000009999;	exon_4:7199152-7199316,intron_4:7199316-7200379,exon_3:7186300-7187004,intron_5:7200436-7201043,intron_3:7187004-7199152,;	R2,R3,M3	12,15,24	188130172	gpc5c
dre_circ_0000629	GL831134.1	7186300	7225581	+	39281	38379	ENSONIG00000009999;	intron_3:7187004-7199152,exon_3:7186300-7187004,intron_6:7201160-7225460,intron_4:7199316-7200379,exon_4:7199152-7199316,;	R2,R3	6,6	210142	gpc5c
dre_circ_0000630	GL831134.1	7186300	7238986	+	52686	52249	ENSONIG00000009999;	intron_5:7200436-7201043,intron_3:7187004-7199152,exon_4:7199152-7199316,intron_4:7199316-7200379,exon_3:7186300-7187004,intron_6:7201160-7225460,intron_7:7225581-7238844,;	R2	12	216	gpc5c
dre_circ_0000631	GL831134.1	7199152	7201160	+	2008	1834	ENSONIG00000009999;	intron_5:7200436-7201043,exon_4:7199152-7199316,intron_4:7199316-7200379,;	R1,R2,R3,F2,F3,M3	11,85,145,8,12,210	3,79,97,34,64,90	gpc5c
dre_circ_0000632	GL831134.1	7199152	7225581	+	26429	26134	ENSONIG00000009999;	intron_4:7199316-7200379,exon_4:7199152-7199316,intron_5:7200436-7201043,intron_6:7201160-7225460,;	R2,R3,F1,F3,M1,M3	20,49,4,5,13,66	101,109,10,64,73,124	gpc5c
dre_circ_0000633	GL831134.1	7199152	7238986	+	39834	39397	ENSONIG00000009999;	intron_7:7225581-7238844,intron_5:7200436-7201043,intron_6:7201160-7225460,exon_4:7199152-7199316,intron_4:7199316-7200379,;	R1,R2,R3,F2,F3,M1,M2,M3	18,44,59,20,8,19,40,64	4,107,111,38,64,80,114,131	gpc5c
dre_circ_0000634	GL831134.1	7225460	7238986	+	13526	13263	ENSONIG00000009999;	intron_7:7225581-7238844,;	R2,R3,F3,M3	4,4,23,5	6,2,0,7	gpc5c
dre_circ_0000635	GL831134.1	7257205	7257437	-	232	232	--	--	R2	2	0	--
dre_circ_0000636	GL831134.1	7330346	7330644	+	298	298	--	--	R3	2	0	--
dre_circ_0000637	GL831134.1	740382	740564	-	182	182	--	--	F2	6	0	--
dre_circ_0000638	GL831134.1	7442222	7442378	+	156	156	--	--	F2	4	0	--
dre_circ_0000639	GL831134.1	7442222	7449166	+	6944	336	ENSONIG00000010010;	exon_5:7448830-7449166,;	R1	2	5	ephb1
dre_circ_0000640	GL831134.1	7471086	7481405	+	10319	2870	ENSONIG00000010010;	exon_11:7481151-7481405,exon_10:7479908-7480097,intron_7:7471249-7473676,;	M3	4	5	ephb1
dre_circ_0000641	GL831134.1	7471086	7482853	+	11767	2870	ENSONIG00000010010;	exon_11:7481151-7481405,exon_10:7479908-7480097,intron_7:7471249-7473676,;	R1,M3	2,6	4,5	ephb1
dre_circ_0000642	GL831134.1	7696768	7697619	+	851	851	--	--	R1,F1,F2,F3,M3	3,16,17,36,2	0,0,0,0,0	--
dre_circ_0000643	GL831134.1	7729419	7729932	-	513	513	--	--	R2	2	0	--
dre_circ_0000644	GL831134.1	7751123	7751527	+	404	404	ENSONIG00000010031;	exon_15:7751019-7755065,;	F2	2	70	acsl3b
dre_circ_0000645	GL831134.1	7766819	7767061	-	242	242	--	--	F1	4	0	--
dre_circ_0000646	GL831134.1	7779555	7779905	-	350	177	ENSONIG00000010041;	exon_8:7779738-7779915,;	M1	2	16	CUL3
dre_circ_0000647	GL831134.1	7815635	7816091	+	456	456	ENSONIG00000010043;	exon_1:7815629-7816658,;	F1	3	1	mbnl1
dre_circ_0000648	GL831134.1	7836929	7839210	+	2281	1726	ENSONIG00000010043;	intron_6:7838001-7838691,exon_5:7836929-7837083,intron_5:7837083-7837965,;	R2,R3,F2,M3	6,2,10,3	12,31,28,17	mbnl1
dre_circ_0000649	GL831134.1	7841818	7842309	+	491	491	ENSONIG00000010043;	exon_10:7840218-7843906,;	F2	7	7	mbnl1
dre_circ_0000650	GL831134.1	7843416	7843681	+	265	265	ENSONIG00000010043;	exon_10:7840218-7843906,;	M1	2	46	mbnl1
dre_circ_0000651	GL831134.1	7846290	7846665	+	375	375	--	--	F3	7	0	--
dre_circ_0000652	GL831134.1	7957793	7958087	-	294	294	--	--	R1	2	0	--
dre_circ_0000653	GL831134.1	7989435	7989862	+	427	234	ENSONIG00000010066;	exon_5:7989435-7989669,;	F1	2	1	yeats2
dre_circ_0000654	GL831134.1	803935	805853	-	1918	1918	--	--	R3	2	0	--
dre_circ_0000655	GL831134.1	8065663	8065895	+	232	232	--	--	M1	10	0	--
dre_circ_0000656	GL831134.1	8071728	8075155	+	3427	284	ENSONIG00000010071;	exon_3:8074871-8075155,;	F1	2	1	ece2a
dre_circ_0000657	GL831134.1	814352	815709	-	1357	291	ENSONIG00000009199;	exon_2:815418-815709,;	F3	2	92	clul1
dre_circ_0000658	GL831134.1	8213105	8215203	-	2098	1169	ENSONIG00000010085;	intron_1:8213184-8214353,;	M3	4	6	eif4e2
dre_circ_0000659	GL831134.1	8312587	8313211	+	624	624	--	--	R3	2	0	--
dre_circ_0000660	GL831134.1	8312812	8313211	+	399	215	ENSONIG00000010092;	exon_21:8312812-8313027,;	F2	4	17	camsap2b
dre_circ_0000661	GL831134.1	8330741	8331339	-	598	598	--	--	R3,M3	3,2	0,0	--
dre_circ_0000662	GL831134.1	8331161	8331446	+	285	285	ENSONIG00000010099;	intron_17:8330900-8331526,;	M3	2	2	wdr47a
dre_circ_0000663	GL831134.1	8807426	8807723	+	297	297	--	--	M1	6	0	--
dre_circ_0000664	GL831134.1	8812280	8813775	-	1495	471	ENSONIG00000010131;	intron_7:8812327-8812798,;	R3	3	2	--
dre_circ_0000665	GL831134.1	8814676	8815296	+	620	586	ENSONIG00000010134;	exon_1:8814719-8815305,;	M3	4	5	--
dre_circ_0000666	GL831134.1	8828814	8828998	+	184	159	ENSONIG00000010137;	exon_1:8828839-8828998,;	M3	4	2	PRKAB2
dre_circ_0000667	GL831134.1	8863123	8863729	-	606	606	--	--	R1	2	0	--
dre_circ_0000668	GL831134.1	8922004	8922855	-	851	851	--	--	R2	3	0	--
dre_circ_0000669	GL831134.1	8922004	8925295	-	3291	3291	--	--	F1	2	0	--
dre_circ_0000670	GL831134.1	9073566	9073972	+	406	406	--	--	M1	3	0	--
dre_circ_0000671	GL831134.1	9073599	9073960	+	361	361	--	--	M1	4	0	--
dre_circ_0000672	GL831134.1	9073736	9074206	-	470	470	--	--	R3	2	0	--
dre_circ_0000673	GL831134.1	9106259	9111295	-	5036	247	ENSONIG00000010176;	exon_9:9106259-9106506,;	R3	2	10	stk11
dre_circ_0000674	GL831134.1	9113912	9115315	-	1403	228	ENSONIG00000010176;	intron_5:9114270-9114498,;	R3	8	2	stk11
dre_circ_0000675	GL831134.1	9122438	9123387	-	949	287	ENSONIG00000010176;	exon_1:9122438-9122725,;	R2	4	23	stk11
dre_circ_0000676	GL831134.1	9233062	9236243	-	3181	1863	ENSONIG00000010194;	exon_11:9233062-9233296,intron_10:9235122-9235884,intron_6:9233835-9234333,exon_7:9234533-9234717,exon_10:9233413-9233598,;	R3	2	46	FZR1
dre_circ_0000677	GL831134.1	9275986	9298041	+	22055	22055	--	--	F3	14	0	--
dre_circ_0000678	GL831134.1	9383607	9383818	+	211	211	--	--	R3	6	0	--
dre_circ_0000679	GL831134.1	9388442	9389203	+	761	761	ENSONIG00000010201;	exon_12:9388330-9391418,;	R2	4	37	map2k2b
dre_circ_0000680	GL831134.1	9396910	9397488	+	578	405	ENSONIG00000010206;	intron_1:9397010-9397415,;	F1	3	1	tcf3a
dre_circ_0000681	GL831134.1	9427503	9429591	+	2088	1950	ENSONIG00000010217;	exon_2:9427503-9427660,intron_2:9427660-9429453,;	R1	2	9	mbd3a
dre_circ_0000682	GL831134.1	9427503	9433274	+	5771	4782	ENSONIG00000010217;	intron_5:9430119-9432951,exon_2:9427503-9427660,intron_2:9427660-9429453,;	R1,R2,R3,F2	2,2,2,11	11,21,5,5	mbd3a
dre_circ_0000683	GL831134.1	9435856	9436424	+	568	568	ENSONIG00000010220;	exon_1:9435855-9436425,;	R2	2	645	--
dre_circ_0000684	GL831134.1	9508085	9513271	+	5186	5186	--	--	R3	10	0	--
dre_circ_0000685	GL831134.1	9512476	9513271	+	795	795	--	--	M1	3	0	--
dre_circ_0000686	GL831134.1	9557437	9557724	+	287	287	ENSONIG00000010237;	exon_10:9557252-9557743,;	R3	12	4	cactin
dre_circ_0000687	GL831134.1	9561157	9561665	-	508	508	--	--	F1	2	0	--
dre_circ_0000688	GL831134.1	9590597	9590962	-	365	365	--	--	F3	8	0	--
dre_circ_0000689	GL831134.1	9659497	9663449	+	3952	2677	ENSONIG00000010262;	exon_3:9660325-9660810,exon_4:9660965-9661160,intron_2:9659583-9660325,intron_5:9662436-9663285,exon_6:9663285-9663511,exon_5:9662256-9662436,;	R2	4	42	--
dre_circ_0000690	GL831134.1	9660965	9662058	+	1093	1093	ENSONIG00000010262;	exon_4:9660965-9661160,intron_4:9661160-9662256,;	M3	3	7	--
dre_circ_0000691	GL831134.1	9698113	9701947	-	3834	2846	ENSONIG00000010265;	intron_18:9700411-9701852,exon_15:9700157-9700411,intron_15:9698268-9699419,;	R2	3	36	ptprsa
dre_circ_0000692	GL831134.1	9724471	9734720	-	10249	9961	ENSONIG00000010265;	intron_30:9724660-9733098,intron_31:9733240-9734574,exon_3:9724471-9724660,;	R2	2	19	ptprsa
dre_circ_0000693	GL831134.1	9724471	9738569	-	14098	8627	ENSONIG00000010265;	exon_3:9724471-9724660,intron_30:9724660-9733098,;	R2,R3	2,9	22,12	ptprsa
dre_circ_0000694	GL831134.1	9733098	9738569	-	5471	5471	--	--	R3	4	0	--
dre_circ_0000695	GL831134.1	9757293	9757625	+	332	332	--	--	R3	2	0	--
dre_circ_0000696	GL831134.1	9796645	9796978	+	333	333	--	--	F1	2	0	--
dre_circ_0000697	GL831134.1	9937623	9939593	+	1970	352	ENSONIG00000010319;	exon_5:9939241-9939593,;	R2,F2,M3	4,5,6	6,7,11	epha4b
dre_circ_0000698	GL831135.1	10040719	10043940	+	3221	2013	ENSONIG00000001552;	intron_2:10040803-10042816,;	R1,F2	3,2	3,8	atrnl1a
dre_circ_0000699	GL831135.1	10040719	10048961	+	8242	7915	ENSONIG00000001552;	intron_3:10042930-10043811,intron_2:10040803-10042816,intron_4:10043940-10048752,exon_5:10048752-10048961,;	F1	3	16	atrnl1a
dre_circ_0000700	GL831135.1	10040719	10057672	+	16953	9596	ENSONIG00000001552;	intron_4:10043940-10048752,exon_8:10057425-10057672,intron_7:10055285-10057425,exon_5:10048752-10048961,intron_2:10040803-10042816,exon_6:10054939-10055114,;	R1,F2	6,4	25,57	atrnl1a
dre_circ_0000701	GL831135.1	10048752	10057672	+	8920	2562	ENSONIG00000001552;	intron_7:10055285-10057425,exon_8:10057425-10057672,exon_6:10054939-10055114,;	R1,R2,F1,F3	17,2,3,2	20,7,19,52	atrnl1a
dre_circ_0000702	GL831135.1	10048752	10066914	+	18162	11838	ENSONIG00000001552;	exon_5:10048752-10048961,exon_9:10066730-10066914,exon_8:10057425-10057672,intron_7:10055285-10057425,intron_8:10057672-10066730,;	F1	3	37	atrnl1a
dre_circ_0000703	GL831135.1	10054939	10057672	+	2733	2387	ENSONIG00000001552;	intron_7:10055285-10057425,exon_8:10057425-10057672,;	R1	3	15	atrnl1a
dre_circ_0000704	GL831135.1	10057425	10070008	+	12583	9644	ENSONIG00000001552;	exon_8:10057425-10057672,intron_8:10057672-10066730,exon_9:10066730-10066914,exon_10:10069853-10070008,;	R1	2	27	atrnl1a
dre_circ_0000705	GL831135.1	10062313	10070008	+	7695	7695	ENSONIG00000001552;	intron_9:10066914-10069853,intron_8:10057672-10066730,exon_9:10066730-10066914,;	F3	6	45	atrnl1a
dre_circ_0000706	GL831135.1	10066730	10066914	+	184	184	ENSONIG00000001552;	exon_9:10066730-10066914,;	F3	5	7	atrnl1a
dre_circ_0000707	GL831135.1	10066730	10070008	+	3278	3123	ENSONIG00000001552;	intron_9:10066914-10069853,exon_9:10066730-10066914,;	R1,R2,R3,F1,F2,F3,M3	103,17,22,66,239,284,10	11,4,11,15,27,17,2	atrnl1a
dre_circ_0000708	GL831135.1	10066730	10089022	+	22292	22052	ENSONIG00000001552;	exon_9:10066730-10066914,intron_9:10066914-10069853,intron_10:10070008-10088937,;	R1,F1,F2,F3	21,44,42,13	12,22,38,45	atrnl1a
dre_circ_0000709	GL831135.1	10066730	10093463	+	26733	26374	ENSONIG00000001552;	intron_12:10090761-10093344,exon_12:10090549-10090761,intron_10:10070008-10088937,exon_9:10066730-10066914,intron_9:10066914-10069853,intron_11:10089022-10090549,;	R1,F3	6,14	15100	atrnl1a
dre_circ_0000710	GL831135.1	10066730	10095912	+	29182	25975	ENSONIG00000001552;	intron_13:10093463-10095007,intron_11:10089022-10090549,intron_9:10066914-10069853,exon_9:10066730-10066914,exon_12:10090549-10090761,intron_15:10095192-10095832,intron_10:10070008-10088937,;	M3	14	26	atrnl1a
dre_circ_0000711	GL831135.1	10066730	10103838	+	37108	35630	ENSONIG00000001552;	intron_10:10070008-10088937,intron_12:10090761-10093344,intron_17:10100719-10102809,intron_9:10066914-10069853,intron_18:10103023-10103646,exon_9:10066730-10066914,exon_12:10090549-10090761,intron_13:10093463-10095007,exon_19:10103646-10103838,intron_16:10095912-10100531,exon_17:10100531-10100719,intron_11:10089022-10090549,;	R1,F2,F3	5,17,36	28111160	atrnl1a
dre_circ_0000712	GL831135.1	10066730	10120012	+	53282	47365	ENSONIG00000001552;	intron_10:10070008-10088937,intron_16:10095912-10100531,exon_17:10100531-10100719,exon_10:10069853-10070008,intron_19:10103838-10119212,intron_9:10066914-10069853,exon_20:10119212-10119461,intron_12:10090761-10093344,exon_19:10103646-10103838,exon_9:10066730-10066914,exon_12:10090549-10090761,exon_18:10102809-10103023,intron_11:10089022-10090549,;	R2,R3	6,7	64,59	atrnl1a
dre_circ_0000713	GL831135.1	10088937	10100719	+	11782	9146	ENSONIG00000001552;	exon_17:10100531-10100719,exon_12:10090549-10090761,intron_16:10095912-10100531,intron_12:10090761-10093344,intron_13:10093463-10095007,;	R1	2	10	atrnl1a
dre_circ_0000714	GL831135.1	10102809	10120012	+	17203	16438	ENSONIG00000001552;	exon_19:10103646-10103838,exon_20:10119212-10119461,intron_19:10103838-10119212,intron_18:10103023-10103646,;	F3	6	130	atrnl1a
dre_circ_0000715	GL831135.1	1014552	1016122	+	1570	1570	--	--	R3	4	0	--
dre_circ_0000716	GL831135.1	1014552	1032621	+	18069	15269	ENSONIG00000000407;	intron_8:1014681-1029950,;	R1	2	1	--
dre_circ_0000717	GL831135.1	10168810	10174111	+	5301	3173	ENSONIG00000001552;	intron_25:10170780-10173953,;	F3	22	1	atrnl1a
dre_circ_0000718	GL831135.1	10351351	10352969	-	1618	1618	--	--	M1	3	0	--
dre_circ_0000719	GL831135.1	10362678	10376206	-	13528	12403	ENSONIG00000001558;	intron_5:10373037-10376033,intron_3:10362860-10372088,exon_5:10376030-10376209,;	R1,R2	2,3	6,9	GFRA1
dre_circ_0000720	GL831135.1	10372088	10376206	-	4118	883	ENSONIG00000001558;	exon_5:10376030-10376209,intron_4:10372223-10372927,;	R1,F3	3,8	4,13	GFRA1
dre_circ_0000721	GL831135.1	10372088	10377325	-	5237	2008	ENSONIG00000001558;	intron_6:10376206-10377146,exon_4:10377143-10377328,exon_5:10376030-10376209,intron_4:10372223-10372927,;	R1,F1,F2,F3	16,2,2,16	16,8,17,41	GFRA1
dre_circ_0000722	GL831135.1	10376033	10377325	-	1292	1125	ENSONIG00000001558;	exon_4:10377143-10377328,intron_6:10376206-10377146,;	R1,F1	11,2	16,5	GFRA1
dre_circ_0000723	GL831135.1	1047093	1048218	-	1125	1125	--	--	F2	2	0	--
dre_circ_0000724	GL831135.1	1053476	1054196	-	720	720	ENSONIG00000000409;	exon_4:1053476-1054196,;	R2,R3,F2,M3	5,2,2,13	55,12,6,45	neurl1ab
dre_circ_0000725	GL831135.1	10610798	10610956	-	158	158	--	--	R3	9	0	--
dre_circ_0000726	GL831135.1	1073443	1073611	+	168	168	--	--	M1	8	0	--
dre_circ_0000727	GL831135.1	10743601	10744925	-	1324	1324	--	--	R1	4	0	--
dre_circ_0000728	GL831135.1	1084654	1085355	-	701	701	--	--	F3	6	0	--
dre_circ_0000729	GL831135.1	10872036	10872348	+	312	312	--	--	F3	12	0	--
dre_circ_0000730	GL831135.1	11084686	11107676	+	22990	22990	--	--	F3	9	0	--
dre_circ_0000731	GL831135.1	11104894	11107676	+	2782	2782	--	--	R1,R2,F1,F2,F3	5,3,3,18,17	0,0,0,0,0	--
dre_circ_0000732	GL831135.1	11107490	11107676	+	186	186	--	--	R1	2	0	--
dre_circ_0000733	GL831135.1	1113577	1113959	+	382	382	--	--	F1	2	0	--
dre_circ_0000734	GL831135.1	11202499	11211065	-	8566	825	ENSONIG00000001566;	exon_3:11202499-11202669,intron_5:11202669-11203324,;	R3,M3	2,2	2,12	--
dre_circ_0000735	GL831135.1	11266547	11268282	-	1735	817	ENSONIG00000001581;	intron_1:11266955-11267772,;	F2	3	2	cryzl1
dre_circ_0000736	GL831135.1	11352258	11358870	+	6612	2179	ENSONIG00000001588;	intron_7:11354761-11356940,;	F3	13	14	pdxkb
dre_circ_0000737	GL831135.1	1169199	1180204	+	11005	11005	--	--	R3	3	0	--
dre_circ_0000738	GL831135.1	1169199	1187669	+	18470	2877	ENSONIG00000000410;	intron_18:1180952-1183829,;	R3	3	1	sorcs3b
dre_circ_0000739	GL831135.1	1180766	1185638	-	4872	4872	--	--	M3	2	0	--
dre_circ_0000740	GL831135.1	1216330	1219990	-	3660	3660	--	--	R3	2	0	--
dre_circ_0000741	GL831135.1	1280831	1283163	+	2332	2101	ENSONIG00000000421;	intron_5:1280912-1283013,;	R2	8	4	add3b
dre_circ_0000742	GL831135.1	1307812	1308186	-	374	154	ENSONIG00000000434;	exon_5:1308032-1308186,;	R3,M1	10,5	0,3	smndc1
dre_circ_0000743	GL831135.1	1423418	1423737	-	319	319	--	--	M3	8	0	--
dre_circ_0000744	GL831135.1	1423418	1426472	-	3054	156	ENSONIG00000000470;	exon_5:1423581-1423737,;	R2,R3,F2,F3	2,4,2,3	0,2,0,12	MGMT
dre_circ_0000745	GL831135.1	1462845	1463546	-	701	701	--	--	R2	4	0	--
dre_circ_0000746	GL831135.1	1781806	1785643	+	3837	3837	--	--	M3	2	0	--
dre_circ_0000747	GL831135.1	1782368	1784557	-	2189	285	ENSONIG00000000507;	exon_14:1782552-1782837,;	M1	4	24	edrf1
dre_circ_0000748	GL831135.1	1785545	1787591	-	2046	366	ENSONIG00000000507;	intron_18:1785657-1786023,;	R3	2	3	edrf1
dre_circ_0000749	GL831135.1	1867651	1868647	+	996	207	ENSONIG00000000510;	exon_5:1868440-1868647,;	M3	2	7	--
dre_circ_0000750	GL831135.1	1885429	1887349	-	1920	1669	ENSONIG00000000515;	exon_6:1887150-1887349,intron_4:1886078-1887150,intron_3:1885559-1885957,;	R3	2	13	ZRANB1 (1 of many)
dre_circ_0000751	GL831135.1	1885429	1892601	-	7172	3830	ENSONIG00000000515;	intron_3:1885559-1885957,intron_5:1887349-1888530,intron_4:1886078-1887150,exon_6:1887150-1887349,intron_6:1888602-1889394,exon_3:1892413-1892601,;	R3,M3	2,3	37,53	ZRANB1 (1 of many)
dre_circ_0000752	GL831135.1	1888530	1892601	-	4071	3845	ENSONIG00000000515;	intron_7:1889548-1892413,intron_6:1888602-1889394,exon_3:1892413-1892601,;	R3	15	17	ZRANB1 (1 of many)
dre_circ_0000753	GL831135.1	1889394	1890569	-	1175	1175	--	--	F1	3	0	--
dre_circ_0000754	GL831135.1	1908716	1908907	-	191	191	ENSONIG00000000519;	exon_5:1908716-1908907,;	R2,M3	2,7	6,12	abraxas2
dre_circ_0000755	GL831135.1	1940190	1941023	+	833	464	ENSONIG00000000524;	exon_3:1940190-1940385,exon_4:1940427-1940696,;	F1	2	15	FAM53B
dre_circ_0000756	GL831135.1	2168372	2169846	-	1474	218	ENSONIG00000000535;	exon_6:2169319-2169537,;	F3	7	6	cuzd1.1
dre_circ_0000757	GL831135.1	2168946	2169846	-	900	218	ENSONIG00000000535;	exon_6:2169319-2169537,;	F2	8	2	cuzd1.1
dre_circ_0000758	GL831135.1	2169331	2169846	-	515	218	ENSONIG00000000535;	exon_6:2169319-2169537,;	R3,F2,F3	39,46,57	16,2,6	cuzd1.1
dre_circ_0000759	GL831135.1	2171524	2171899	+	375	375	--	--	R3,M1,M3	7,14,6	0,0,0	--
dre_circ_0000760	GL831135.1	2202073	2206898	+	4825	4825	--	--	R3	2	0	--
dre_circ_0000761	GL831135.1	2202073	2211521	+	9448	612	ENSONIG00000000545;	exon_4:2211340-2211521,exon_2:2202073-2202504,;	R1	2	23	pgbd5
dre_circ_0000762	GL831135.1	2211340	2211521	+	181	181	ENSONIG00000000545;	exon_4:2211340-2211521,;	R1	4	2	pgbd5
dre_circ_0000763	GL831135.1	2313129	2317655	+	4526	3258	ENSONIG00000000568;	exon_4:2316319-2316498,intron_3:2313240-2316319,;	F2	5	10	dachc
dre_circ_0000764	GL831135.1	2316319	2317655	+	1336	179	ENSONIG00000000568;	exon_4:2316319-2316498,;	R2	4	2	dachc
dre_circ_0000765	GL831135.1	2471699	2472447	+	748	748	--	--	R1	2	0	--
dre_circ_0000766	GL831135.1	2512755	2513457	+	702	702	ENSONIG00000000613;	exon_5:2512755-2512930,intron_5:2512930-2514531,;	M3	3	13	--
dre_circ_0000767	GL831135.1	2518374	2520043	+	1669	1500	ENSONIG00000000613;	exon_10:2518374-2518596,intron_10:2518596-2519874,;	R2	3	92	--
dre_circ_0000768	GL831135.1	2529688	2533091	-	3403	197	ENSONIG00000000618;	exon_2:2532894-2533091,;	M3	4	1	phyhipla
dre_circ_0000769	GL831135.1	2557189	2559788	-	2599	381	ENSONIG00000000620;	exon_10:2559583-2559788,exon_12:2557434-2557610,;	F3	6	82	bicc1a
dre_circ_0000770	GL831135.1	2568570	2575955	-	7385	6187	ENSONIG00000000620;	intron_15:2568753-2573303,exon_7:2568570-2568753,intron_16:2573357-2574652,exon_5:2574652-2574811,;	F2	4	18	bicc1a
dre_circ_0000771	GL831135.1	2607481	2607756	+	275	275	--	--	R3	4	0	--
dre_circ_0000772	GL831135.1	2609615	2610035	-	420	420	--	--	M3	3	0	--
dre_circ_0000773	GL831135.1	2685947	2686507	-	560	560	--	--	F3	5	0	--
dre_circ_0000774	GL831135.1	2686193	2686507	-	314	314	--	--	R1,F2,F3	2,3,9	0,0,0	--
dre_circ_0000775	GL831135.1	2739194	2739924	-	730	730	--	--	R3	8	0	--
dre_circ_0000776	GL831135.1	2849450	2852865	-	3415	1215	ENSONIG00000000653;	intron_33:2851524-2852739,;	F2	3	2	ryr2b
dre_circ_0000777	GL831135.1	2912472	2912725	-	253	253	--	--	F2	3	0	--
dre_circ_0000778	GL831135.1	2918612	2918795	-	183	183	ENSONIG00000000715;	exon_15:2918612-2918795,;	F2	4	4	actn2b
dre_circ_0000779	GL831135.1	2956438	2958812	-	2374	1112	ENSONIG00000000743;	exon_5:2958619-2958812,exon_13:2956400-2956650,exon_10:2957021-2957280,intron_4:2957280-2957690,;	R3	2	12	ecd
dre_circ_0000780	GL831135.1	2970631	2971294	+	663	663	--	--	F3	10	0	--
dre_circ_0000781	GL831135.1	3033355	3035137	+	1782	1693	ENSONIG00000000761;	exon_2:3034925-3035137,exon_1:3033355-3034836,;	R1,R2,R3,F2,F3,M1,M3	2,51,54,2,14,3,11	7.91138e+20	ccser2a
dre_circ_0000782	GL831135.1	3034034	3034260	-	226	226	--	--	M1	8	0	--
dre_circ_0000783	GL831135.1	3034677	3035137	+	460	460	ENSONIG00000000761;	exon_2:3034925-3035137,exon_1:3033355-3034836,;	R3	2	29	ccser2a
dre_circ_0000784	GL831135.1	3034677	3051111	+	16434	16434	ENSONIG00000000761;	exon_2:3034925-3035137,intron_2:3035137-3051017,exon_1:3033355-3034836,;	R3	3	106	ccser2a
dre_circ_0000785	GL831135.1	3051017	3056764	+	5747	5232	ENSONIG00000000761;	exon_8:3054598-3054798,intron_4:3054264-3054626,intron_5:3054798-3056424,intron_3:3051111-3054155,;	R3	4	63	ccser2a
dre_circ_0000786	GL831135.1	3051017	3059886	+	8869	8869	ENSONIG00000000761;	exon_8:3054598-3054798,intron_5:3054798-3056424,intron_3:3051111-3054155,intron_4:3054264-3054626,intron_12:3056764-3062706,;	R2,R3	5,3	168,72	ccser2a
dre_circ_0000787	GL831135.1	3051017	3066543	+	15526	15526	ENSONIG00000000761;	intron_3:3051111-3054155,intron_5:3054798-3056424,intron_4:3054264-3054626,exon_8:3054598-3054798,intron_12:3056764-3062706,intron_13:3059886-3066458,;	R3	2	85	ccser2a
dre_circ_0000788	GL831135.1	3054155	3059886	+	5731	5731	ENSONIG00000000761;	intron_12:3056764-3062706,intron_4:3054264-3054626,exon_8:3054598-3054798,intron_5:3054798-3056424,;	R2,R3,M3	11,9,2	93,39,35	ccser2a
dre_circ_0000789	GL831135.1	3059739	3061347	+	1608	1608	ENSONIG00000000761;	intron_13:3059886-3066458,;	F1	2	4	ccser2a
dre_circ_0000790	GL831135.1	3133356	3134643	+	1287	1287	--	--	F2	2	0	--
dre_circ_0000791	GL831135.1	3196539	3210539	-	14000	9146	ENSONIG00000000768;	intron_11:3201513-3210485,exon_6:3201339-3201513,;	R2	2	4	grid1a
dre_circ_0000792	GL831135.1	3265334	3265619	-	285	285	ENSONIG00000000768;	exon_2:3265334-3265638,;	R1	4	1	grid1a
dre_circ_0000793	GL831135.1	3358206	3358735	+	529	529	--	--	M3	3	0	--
dre_circ_0000794	GL831135.1	3459411	3461649	+	2238	2238	--	--	R1	2	0	--
dre_circ_0000795	GL831135.1	3515905	3521366	-	5461	3437	ENSONIG00000000777;	intron_13:3517509-3518047,exon_4:3521067-3521369,intron_15:3519589-3520740,exon_7:3518047-3518209,intron_14:3518209-3519493,;	R3	4	22	wapla
dre_circ_0000796	GL831135.1	3519493	3520874	-	1381	1151	ENSONIG00000000777;	intron_15:3519589-3520740,;	M3	3	2	wapla
dre_circ_0000797	GL831135.1	3545448	3546345	-	897	797	ENSONIG00000000784;	intron_7:3545653-3546245,exon_3:3545448-3545653,;	F1,M3	10,8	4,8	htra1a
dre_circ_0000798	GL831135.1	3573673	3575193	-	1520	1078	ENSONIG00000000790;	intron_10:3573881-3574959,;	R3,F1,F2	6,2,3	4,3,4	plekha1a
dre_circ_0000799	GL831135.1	3582549	3582860	-	311	311	--	--	M1	3	0	--
dre_circ_0000800	GL831135.1	3656157	3663630	-	7473	3848	ENSONIG00000000803;	intron_4:3659966-3663277,exon_2:3663277-3663630,exon_5:3658311-3658495,;	F3	6	52	oprm1
dre_circ_0000801	GL831135.1	3658311	3658890	-	579	184	ENSONIG00000000803;	exon_5:3658311-3658495,;	R1,R2,F2,F3	10,3,13,2	0,0,9,2	oprm1
dre_circ_0000802	GL831135.1	3658324	3658890	-	566	566	--	--	R1,F2,F3	6,3,21	0,4,0	--
dre_circ_0000803	GL831135.1	3658385	3659282	+	897	897	--	--	F2	3	0	--
dre_circ_0000804	GL831135.1	3658711	3659966	-	1255	1255	--	--	F3	25	0	--
dre_circ_0000805	GL831135.1	3663277	3663630	-	353	353	ENSONIG00000000803;	exon_2:3663277-3663630,;	R1,F2,F3	15,5,32	21,13,41	oprm1
dre_circ_0000806	GL831135.1	3694287	3694786	-	499	499	--	--	F3	7	0	--
dre_circ_0000807	GL831135.1	3763086	3767666	+	4580	4449	ENSONIG00000000804;	exon_2:3763086-3763469,intron_2:3763469-3767535,;	F3	9	275	rgs17
dre_circ_0000808	GL831135.1	3763086	3774856	+	11770	11488	ENSONIG00000000804;	exon_2:3763086-3763469,intron_3:3767666-3774467,intron_2:3763469-3767535,exon_4:3774618-3774856,;	R1,F3	2,5	18311	rgs17
dre_circ_0000809	GL831135.1	3806053	3806390	-	337	337	--	--	F1,F2	2,4	0,0	--
dre_circ_0000810	GL831135.1	3821896	3822074	-	178	178	ENSONIG00000000808;	exon_13:3821891-3822078,;	F3	6	27	pcnx2
dre_circ_0000811	GL831135.1	3872574	3872865	-	291	291	--	--	F2	2	0	--
dre_circ_0000812	GL831135.1	3875591	3878771	-	3180	3062	ENSONIG00000000833;	exon_3:3877166-3877351,exon_5:3875591-3875757,intron_3:3875757-3876603,intron_4:3876776-3877166,intron_5:3877351-3878653,exon_4:3876603-3876776,;	R1,R2,F2,F3,M3	3,2,2,6,2	1,48,25,84,33	--
dre_circ_0000813	GL831135.1	3927379	3928469	+	1090	1090	--	--	R2	4	0	--
dre_circ_0000814	GL831135.1	3997427	3998000	+	573	380	ENSONIG00000000835;	exon_2:3997427-3997600,exon_3:3997793-3998000,;	F2	6	31	atl2
dre_circ_0000815	GL831135.1	4016925	4023576	-	6651	987	ENSONIG00000000841;	intron_7:4019084-4019895,exon_4:4023400-4023576,;	R1	4	5	slc29a1a
dre_circ_0000816	GL831135.1	4022001	4023576	-	1575	1435	ENSONIG00000000841;	intron_9:4022141-4023400,exon_4:4023400-4023576,;	R1,F1,M1	15,2,7	4,1,28	slc29a1a
dre_circ_0000817	GL831135.1	4023400	4025162	-	1762	176	ENSONIG00000000841;	exon_4:4023400-4023576,;	F2	2	6	slc29a1a
dre_circ_0000818	GL831135.1	4081655	4084287	+	2632	2081	ENSONIG00000000852;	intron_2:4081758-4083839,;	R2,R3,F1,F3,M3	3,2,2,9,4	8,2,0,0,1	adss
dre_circ_0000819	GL831135.1	415232	416186	+	954	954	--	--	R1	2	0	--
dre_circ_0000820	GL831135.1	4167851	4168281	+	430	430	--	--	R2,R3,F2,M1,M3	24,36,2,3,13	0,0,0,0,0	--
dre_circ_0000821	GL831135.1	4167851	4195251	+	27400	3251	ENSONIG00000000863;	intron_2:4191888-4195139,;	F3	6	16	akt3a
dre_circ_0000822	GL831135.1	4191762	4195251	+	3489	3251	ENSONIG00000000863;	intron_2:4191888-4195139,;	R1,R2,R3,F2,F3,M1	2,4,7,7,10,4	0,21,9,2,16,26	akt3a
dre_circ_0000823	GL831135.1	4195139	4203014	+	7875	7144	ENSONIG00000000863;	intron_4:4201068-4201768,intron_6:4202173-4202945,intron_3:4195251-4200923,;	M3	3	11	akt3a
dre_circ_0000824	GL831135.1	4195139	4205687	+	10548	9922	ENSONIG00000000863;	intron_7:4203014-4205169,intron_4:4201068-4201768,intron_3:4195251-4200923,intron_6:4202173-4202945,intron_8:4205292-4205915,;	R2	5	34	akt3a
dre_circ_0000825	GL831135.1	4195139	4206044	+	10905	9299	ENSONIG00000000863;	intron_3:4195251-4200923,intron_4:4201068-4201768,intron_6:4202173-4202945,intron_7:4203014-4205169,;	R2,M1	2,7	40,47	akt3a
dre_circ_0000826	GL831135.1	4205169	4206044	+	875	623	ENSONIG00000000863;	intron_8:4205292-4205915,;	F1	3	1	akt3a
dre_circ_0000827	GL831135.1	4211453	4213000	+	1547	803	ENSONIG00000000863;	intron_10:4211668-4212256,exon_10:4211453-4211668,;	M3	5	9	akt3a
dre_circ_0000828	GL831135.1	4211453	4215705	+	4252	768	ENSONIG00000000863;	exon_10:4211453-4211668,intron_11:4212344-4212897,;	R1	2	4	akt3a
dre_circ_0000829	GL831135.1	4211453	4229681	+	18228	803	ENSONIG00000000863;	exon_10:4211453-4211668,intron_10:4211668-4212256,;	R3	5	6	akt3a
dre_circ_0000830	GL831135.1	4215827	4216143	+	316	316	--	--	R3	2	0	--
dre_circ_0000831	GL831135.1	4222967	4229681	+	6714	6714	--	--	R2,R3,M3	7,13,3	0,0,0	--
dre_circ_0000832	GL831135.1	4224631	4229681	+	5050	5050	--	--	R2,R3	5,9	0,0	--
dre_circ_0000833	GL831135.1	4226214	4226578	+	364	364	--	--	R2,M3	2,4	0,0	--
dre_circ_0000834	GL831135.1	4234579	4236238	-	1659	1418	ENSONIG00000000867;	intron_3:4234711-4236129,;	R1,R2,R3,M3	18,2,7,26	2,4,4,2	sdccag8
dre_circ_0000835	GL831135.1	4234579	4240654	-	6075	4292	ENSONIG00000000867;	intron_4:4236238-4240530,;	R1,R2,F1,F3	19,3,11,11	4,22,7,22	sdccag8
dre_circ_0000836	GL831135.1	4234579	4240658	-	6079	5710	ENSONIG00000000867;	intron_3:4234711-4236129,intron_4:4236238-4240530,;	R1,R2,R3,F1,F2,F3,M1	70,10,16,21,38,39,7	4,22,10,7,12,22,65	sdccag8
dre_circ_0000837	GL831135.1	4257520	4260776	-	3256	897	ENSONIG00000000867;	intron_7:4258741-4259638,;	F2	6	1	sdccag8
dre_circ_0000838	GL831135.1	4370328	4370563	+	235	235	ENSONIG00000000889;	exon_3:4370328-4370563,;	R3,F1	6,5	2,8	--
dre_circ_0000839	GL831135.1	4370328	4393864	+	23536	23536	ENSONIG00000000889;	exon_3:4370328-4370563,exon_4:4393633-4393864,intron_3:4370563-4393633,;	R1,R3,F1,M1	10,7,8,5	14,22,16,354	--
dre_circ_0000840	GL831135.1	4370328	4416286	+	45958	45554	ENSONIG00000000889;	intron_3:4370563-4393633,exon_7:4416086-4416286,exon_4:4393633-4393864,intron_6:4414281-4416086,intron_4:4393864-4414112,;	F3	15	192	--
dre_circ_0000841	GL831135.1	4381412	4381603	+	191	191	ENSONIG00000000889;	intron_3:4370563-4393633,;	M1	2	2	--
dre_circ_0000842	GL831135.1	4393633	4393864	+	231	231	ENSONIG00000000889;	exon_4:4393633-4393864,;	M3	4	20	--
dre_circ_0000843	GL831135.1	4412225	4412636	+	411	411	ENSONIG00000000889;	intron_4:4393864-4414112,;	M1	14	4	--
dre_circ_0000844	GL831135.1	4414112	4416286	+	2174	2005	ENSONIG00000000889;	exon_7:4416086-4416286,intron_6:4414281-4416086,;	F3	7	16	--
dre_circ_0000845	GL831135.1	4416012	4416286	+	274	200	ENSONIG00000000889;	exon_7:4416086-4416286,;	F3	4	4	--
dre_circ_0000846	GL831135.1	4458137	4458732	+	595	595	--	--	R3	5	0	--
dre_circ_0000847	GL831135.1	4461983	4465062	+	3079	453	ENSONIG00000000895;	intron_5:4464228-4464681,;	R3	2	3	cep170aa
dre_circ_0000848	GL831135.1	4510674	4511582	-	908	214	ENSONIG00000000911;	exon_8:4510674-4510888,;	R3	2	2	abcg5
dre_circ_0000849	GL831135.1	4529959	4542765	-	12806	10414	ENSONIG00000000917;	intron_4:4532008-4542422,;	R1	3	9	lrpprc
dre_circ_0000850	GL831135.1	4548861	4550493	-	1632	1632	--	--	R1,F3	2,6	1,0	--
dre_circ_0000851	GL831135.1	4559815	4566514	-	6699	5605	ENSONIG00000000917;	intron_13:4560802-4566407,;	F3	3	20	lrpprc
dre_circ_0000852	GL831135.1	4566407	4569126	-	2719	2487	ENSONIG00000000917;	intron_14:4566514-4569001,;	R2,F1	6,4	0,7	lrpprc
dre_circ_0000853	GL831135.1	463083	463966	+	883	883	--	--	R1,F1,F2,F3	4,12,8,7	0,0,0,0	--
dre_circ_0000854	GL831135.1	463083	476526	+	13443	13258	ENSONIG00000000355;	intron_2:463202-476460,;	R1,F1,F2,M3	9,14,7,3	0,0,0,5	pcdh15a
dre_circ_0000855	GL831135.1	4631043	4634284	+	3241	2096	ENSONIG00000000927;	exon_1:4631071-4631953,intron_2:4632666-4633880,;	R2,R3	2,2	291123	ppm1ba
dre_circ_0000856	GL831135.1	4640321	4640664	+	343	343	--	--	M1	4	0	--
dre_circ_0000857	GL831135.1	4654542	4655839	-	1297	409	ENSONIG00000000934;	exon_8:4654542-4654734,exon_7:4655229-4655446,;	F2,F3	2,4	5,44	prepl
dre_circ_0000858	GL831135.1	4655523	4655839	-	316	316	--	--	R3	4	0	--
dre_circ_0000859	GL831135.1	4738346	4755273	+	16927	16525	ENSONIG00000000937;	intron_8:4742198-4744425,intron_9:4744500-4752952,intron_7:4738410-4742131,intron_10:4753016-4755141,;	R2	2	13	camkmt
dre_circ_0000860	GL831135.1	4742086	4744500	+	2414	2414	--	--	M3	5	0	--
dre_circ_0000861	GL831135.1	4742086	4755273	+	13187	12804	ENSONIG00000000937;	intron_9:4744500-4752952,intron_10:4753016-4755141,intron_8:4742198-4744425,;	R2	2	12	camkmt
dre_circ_0000862	GL831135.1	4742086	4766133	+	24047	21328	ENSONIG00000000937;	intron_11:4755273-4766024,intron_9:4744500-4752952,intron_10:4753016-4755141,;	M3	6	13	camkmt
dre_circ_0000863	GL831135.1	4744425	4755273	+	10848	10848	--	--	F1	2	0	--
dre_circ_0000864	GL831135.1	4918029	4924629	+	6600	6600	--	--	R2	2	0	--
dre_circ_0000865	GL831135.1	4977828	4980873	-	3045	360	ENSONIG00000000945;	exon_17:4977828-4977987,exon_16:4978724-4978925,;	R1,F3,M3	6,6,5	1,12,9	si:ch211-117n7.8
dre_circ_0000866	GL831135.1	4977828	4991348	-	13520	10752	ENSONIG00000000945;	intron_5:4980873-4991265,exon_17:4977828-4977987,exon_16:4978724-4978925,;	R1,R2,R3,F1,M3	6,2,2,6,5	1,10,10,1,11	si:ch211-117n7.8
dre_circ_0000867	GL831135.1	499031	503683	+	4652	887	ENSONIG00000000355;	intron_5:500308-501195,;	R1	3	3	pcdh15a
dre_circ_0000868	GL831135.1	4991265	5010818	-	19553	17684	ENSONIG00000000945;	intron_7:4993755-5007682,intron_6:4991348-4993663,exon_12:5009367-5009525,intron_9:5008083-5009367,;	R2	2	14	si:ch211-117n7.8
dre_circ_0000869	GL831135.1	5007682	5008083	-	401	401	--	--	R1	2	0	--
dre_circ_0000870	GL831135.1	5007682	5010818	-	3136	1284	ENSONIG00000000945;	intron_9:5008083-5009367,;	R1,R2,R3,F2	17,7,6,7	0,2,1,1	si:ch211-117n7.8
dre_circ_0000871	GL831135.1	5043207	5043595	-	388	388	--	--	F2	4	0	--
dre_circ_0000872	GL831135.1	5101083	5119684	+	18601	16307	ENSONIG00000000963;	intron_3:5112247-5115892,intron_2:5101220-5112060,intron_5:5116367-5118189,;	R3	2	17	--
dre_circ_0000873	GL831135.1	5125584	5126830	-	1246	1246	--	--	R3	5	0	--
dre_circ_0000874	GL831135.1	5142092	5142549	-	457	457	--	--	R3	7	0	--
dre_circ_0000875	GL831135.1	520194	522403	+	2209	194	ENSONIG00000000355;	exon_14:522209-522403,;	R1,F2	4,3	0,7	pcdh15a
dre_circ_0000876	GL831135.1	520194	524844	+	4650	408	ENSONIG00000000355;	intron_15:524550-524764,exon_14:522209-522403,;	R1,F2	2,4	648,40	pcdh15a
dre_circ_0000877	GL831135.1	520194	529847	+	9653	408	ENSONIG00000000355;	intron_15:524550-524764,exon_14:522209-522403,;	R3	2	15	pcdh15a
dre_circ_0000878	GL831135.1	5211836	5213868	+	2032	2032	--	--	R1	4	0	--
dre_circ_0000879	GL831135.1	5227963	5236932	-	8969	8969	--	--	F3	7	0	--
dre_circ_0000880	GL831135.1	5234017	5234429	+	412	237	ENSONIG00000001005;	exon_31:5234017-5234254,;	F3	10	54	CCDC88A
dre_circ_0000881	GL831135.1	524417	524844	+	427	214	ENSONIG00000000355;	intron_15:524550-524764,;	R1	4	648	pcdh15a
dre_circ_0000882	GL831135.1	5259917	5260108	-	191	191	--	--	F2	6	0	--
dre_circ_0000883	GL831135.1	5266225	5266513	-	288	288	ENSONIG00000001018;	intron_12:5265473-5266990,;	M1	2	5	camk2g2
dre_circ_0000884	GL831135.1	5322527	5340031	-	17504	1685	ENSONIG00000001023;ENSONIG00000001018;	exon_4:5338546-5339636,exon_3:5339698-5340031,;exon_1:5323791-5324053,;	R2	7	66	si:dkey-174i8.1;camk2g2
dre_circ_0000885	GL831135.1	5322527	5351838	-	29311	2765	ENSONIG00000001023;ENSONIG00000001018;	exon_4:5338546-5339636,exon_3:5339698-5340031,intron_3:5340798-5341648,exon_2:5340568-5340798,;exon_1:5323791-5324053,;	M3	7	27	si:dkey-174i8.1;camk2g2
dre_circ_0000886	GL831135.1	5339530	5340031	-	501	333	ENSONIG00000001023;	exon_3:5339698-5340031,;	R2	4	16	si:dkey-174i8.1
dre_circ_0000887	GL831135.1	5342083	5351838	-	9755	9755	--	--	R2	4	0	--
dre_circ_0000888	GL831135.1	5344753	5345035	+	282	282	--	--	R3	2	0	--
dre_circ_0000889	GL831135.1	5347940	5351838	-	3898	3898	--	--	R2	4	0	--
dre_circ_0000890	GL831135.1	5351718	5368462	-	16744	16744	--	--	M3	2	0	--
dre_circ_0000891	GL831135.1	536122	546917	+	10795	4442	ENSONIG00000000355;	intron_18:536251-540693,;	F3	3	8	pcdh15a
dre_circ_0000892	GL831135.1	5401773	5418999	-	17226	466	ENSONIG00000001033;	exon_11:5401773-5401970,exon_8:5418730-5418999,;	F3	11	129	kcnh1a
dre_circ_0000893	GL831135.1	5406129	5406382	-	253	253	ENSONIG00000001033;	exon_10:5406129-5406382,;	R3	2	2	kcnh1a
dre_circ_0000894	GL831135.1	5406129	5421412	-	15283	12467	ENSONIG00000001033;	intron_4:5408771-5418730,intron_5:5418999-5421254,exon_10:5406129-5406382,;	R2	2	6	kcnh1a
dre_circ_0000895	GL831135.1	5418730	5434450	-	15720	12260	ENSONIG00000001033;	intron_8:5431331-5433880,exon_6:5430461-5430854,exon_8:5418730-5418999,intron_6:5421412-5430461,;	F2	2	57	kcnh1a
dre_circ_0000896	GL831135.1	5430461	5434450	-	3989	393	ENSONIG00000001033;	exon_6:5430461-5430854,;	R1	2	9	kcnh1a
dre_circ_0000897	GL831135.1	5430461	5440658	-	10197	393	ENSONIG00000001033;	exon_6:5430461-5430854,;	R1	3	9	kcnh1a
dre_circ_0000898	GL831135.1	5433880	5434450	-	570	570	--	--	R1,F1,F2,F3	6,3,2,7	0,0,0,0	--
dre_circ_0000899	GL831135.1	5433880	5440658	-	6778	6778	--	--	F1	2	0	--
dre_circ_0000900	GL831135.1	5465288	5480895	+	15607	15607	ENSONIG00000001065;	intron_3:5463227-5520034,;	F2	4	51	--
dre_circ_0000901	GL831135.1	5465551	5480377	+	14826	14826	ENSONIG00000001065;	intron_3:5463227-5520034,;	R3	4	3	--
dre_circ_0000902	GL831135.1	5467695	5484958	+	17263	17263	ENSONIG00000001065;	intron_3:5463227-5520034,;	R2,F1,F2	3,24,5	21,62,39	--
dre_circ_0000903	GL831135.1	5467695	5525128	+	57433	57126	ENSONIG00000001065;	intron_5:5521871-5522190,intron_3:5463227-5520034,;	F1	14	76	--
dre_circ_0000904	GL831135.1	546800	551910	+	5110	5110	--	--	R1,R2,R3,F1,F2,F3,M1,M3	24,11,6,4,32,27,7,3	0,0,1,0,4,6,11,0	--
dre_circ_0000905	GL831135.1	550307	551910	+	1603	1603	--	--	F2	3	0	--
dre_circ_0000906	GL831135.1	5549631	5552476	-	2845	2312	ENSONIG00000001103;	intron_2:5549773-5552085,;	R1,R3,F1	4,6,4	0,0,2	desi2
dre_circ_0000907	GL831135.1	5579877	5580107	-	230	230	--	--	R1	2	0	--
dre_circ_0000908	GL831135.1	5602607	5604209	+	1602	1602	--	--	R3,M3	2,2	0,0	--
dre_circ_0000909	GL831135.1	5653299	5654432	+	1133	802	ENSONIG00000001115;	exon_34:5653299-5653452,intron_35:5653691-5654340,;	M3	8	6	anapc1
dre_circ_0000910	GL831135.1	567757	570154	+	2397	2397	--	--	R1,F1,F2	8,10,3	0,0,0	--
dre_circ_0000911	GL831135.1	567757	574233	+	6476	6476	--	--	R2,M3	2,3	14,0	--
dre_circ_0000912	GL831135.1	5697373	5697602	-	229	229	--	--	R2	3	0	--
dre_circ_0000913	GL831135.1	5714788	5715601	+	813	813	--	--	F1	2	0	--
dre_circ_0000914	GL831135.1	5726387	5726575	+	188	188	--	--	M1	3	0	--
dre_circ_0000915	GL831135.1	5747867	5756357	+	8490	8490	--	--	R2,F1,F2	5,3,2	0,0,0	--
dre_circ_0000916	GL831135.1	5756244	5766948	+	10704	10704	--	--	R2	6	0	--
dre_circ_0000917	GL831135.1	5886108	5890504	-	4396	3898	ENSONIG00000001137;	exon_4:5888096-5888350,intron_4:5886285-5888096,intron_5:5888350-5890006,exon_5:5886108-5886285,;	M3	2	32	pank1a
dre_circ_0000918	GL831135.1	5888096	5890504	-	2408	2116	ENSONIG00000001137;	intron_5:5888350-5890006,exon_3:5890006-5890212,exon_4:5888096-5888350,;	R2	3	19	pank1a
dre_circ_0000919	GL831135.1	5890006	5890504	-	498	498	--	--	R1,F1,F2	2,7,5	2,1,0	--
dre_circ_0000920	GL831135.1	5954838	5955221	-	383	383	--	--	F1	4	0	--
dre_circ_0000921	GL831135.1	5973299	5978994	-	5695	4856	ENSONIG00000001150;	intron_7:5973334-5977653,intron_9:5978331-5978868,;	R1	2	2	mrps5
dre_circ_0000922	GL831135.1	5973299	5981015	-	7716	5009	ENSONIG00000001150;	intron_9:5978331-5978868,exon_3:5980862-5981015,intron_7:5973334-5977653,;	R1	4	3	mrps5
dre_circ_0000923	GL831135.1	5977653	5978994	-	1341	537	ENSONIG00000001150;	intron_9:5978331-5978868,;	R1,F1,F2	2,13,11	1,0,1	mrps5
dre_circ_0000924	GL831135.1	5977653	5981015	-	3362	1868	ENSONIG00000001150;	intron_10:5978994-5980862,;	R1,R3,F1	4,5,2	2,7,1	mrps5
dre_circ_0000925	GL831135.1	6041808	6043227	+	1419	1419	--	--	R1	10	0	--
dre_circ_0000926	GL831135.1	6247028	6247567	+	539	539	--	--	R2,M3	2,4	1,0	--
dre_circ_0000927	GL831135.1	6247028	6266983	+	19955	13988	ENSONIG00000001153;	intron_4:6247135-6252814,intron_6:6258993-6261167,intron_5:6252841-6258976,;	F3	9	44	slc8a1b
dre_circ_0000928	GL831135.1	6262829	6266983	+	4154	4154	--	--	R1,F2,F3	2,6,8	0,0,0	--
dre_circ_0000929	GL831135.1	6290235	6290501	+	266	266	--	--	R2	3	0	--
dre_circ_0000930	GL831135.1	6353365	6356233	+	2868	2868	ENSONIG00000001166;	intron_15:6353428-6356296,;	F1,F2	14,7	0,8	map4k3b
dre_circ_0000931	GL831135.1	6364651	6366811	+	2160	2160	--	--	M1	2	0	--
dre_circ_0000932	GL831135.1	6409751	6410484	+	733	733	--	--	R3	2	0	--
dre_circ_0000933	GL831135.1	6440958	6442980	-	2022	1507	ENSONIG00000001195;	intron_14:6441544-6442883,exon_4:6441376-6441544,;	F2	2	15	ddx43
dre_circ_0000934	GL831135.1	6457521	6459077	-	1556	1556	--	--	R1	2	0	--
dre_circ_0000935	GL831135.1	6471387	6474304	-	2917	2917	--	--	R1,F1	4,2	3,0	--
dre_circ_0000936	GL831135.1	6551897	6554601	-	2704	2704	--	--	R2	4	0	--
dre_circ_0000937	GL831135.1	6888089	6906227	-	18138	17915	ENSONIG00000001236;	intron_5:6888166-6906081,;	F2	6	38	meis1b
dre_circ_0000938	GL831135.1	6906081	6926722	-	20641	20383	ENSONIG00000001236;	intron_6:6906227-6926610,;	F2	10	15	meis1b
dre_circ_0000939	GL831135.1	6935624	6938086	-	2462	2462	--	--	F1	4	0	--
dre_circ_0000940	GL831135.1	7162257	7162848	+	591	591	--	--	F3	3	0	--
dre_circ_0000941	GL831135.1	7164141	7164941	-	800	800	--	--	F3	6	0	--
dre_circ_0000942	GL831135.1	7275993	7288754	+	12761	12103	ENSONIG00000001250;	exon_2:7275993-7276329,intron_4:7285728-7287941,intron_3:7284660-7285626,exon_5:7287941-7288139,exon_6:7288565-7288754,intron_2:7276329-7284530,;	R2,F2,M1	4,3,3	51,2250,84	peli1b (1 of many)
dre_circ_0000943	GL831135.1	7284530	7285728	+	1198	966	ENSONIG00000001250;	intron_3:7284660-7285626,;	R1,F1,F3	7,6,12	0,2,9	peli1b (1 of many)
dre_circ_0000944	GL831135.1	7284530	7288754	+	4224	3992	ENSONIG00000001250;	intron_5:7288139-7288565,intron_4:7285728-7287941,exon_6:7288565-7288754,intron_3:7284660-7285626,exon_5:7287941-7288139,;	R2,F3,M3	8,7,5	42,78,25	peli1b (1 of many)
dre_circ_0000945	GL831135.1	7309199	7314157	-	4958	4824	ENSONIG00000001254;	intron_4:7309397-7309961,intron_5:7310259-7314023,exon_7:7309199-7309397,exon_6:7309961-7310259,;	M3	3	62	ugp2b
dre_circ_0000946	GL831135.1	7314023	7319064	-	5041	186	ENSONIG00000001254;	exon_4:7318878-7319064,;	R1,R3	2,2	4,4	ugp2b
dre_circ_0000947	GL831135.1	7314023	7332705	-	18682	18440	ENSONIG00000001254;	intron_7:7319064-7332597,intron_6:7314157-7318878,exon_4:7318878-7319064,;	M3	2	19	ugp2b
dre_circ_0000948	GL831135.1	7318878	7334790	-	15912	15676	ENSONIG00000001254;	exon_4:7318878-7319064,intron_7:7319064-7332597,intron_8:7332705-7334662,;	F1,F2	2,2	14,44	ugp2b
dre_circ_0000949	GL831135.1	7332597	7334790	-	2193	2193	--	--	R2,R3,F1	2,2,2	0,1,0	--
dre_circ_0000950	GL831135.1	7343803	7344080	-	277	277	--	--	R2	2	0	--
dre_circ_0000951	GL831135.1	7374317	7392434	+	18117	4874	ENSONIG00000001271;	intron_5:7382739-7383855,exon_9:7392239-7392437,intron_2:7374967-7378527,;	F2	4	6	wdpcp
dre_circ_0000952	GL831135.1	7381679	7392434	+	10755	8333	ENSONIG00000001271;	intron_6:7383970-7388765,exon_9:7392239-7392437,intron_7:7388902-7392242,;	R3	2	5	wdpcp
dre_circ_0000953	GL831135.1	7388765	7392434	+	3669	3538	ENSONIG00000001271;	intron_7:7388902-7392242,exon_9:7392239-7392437,;	R1,R2	2,6	3,28	wdpcp
dre_circ_0000954	GL831135.1	7388765	7401668	+	12903	9240	ENSONIG00000001271;	intron_8:7392434-7401064,exon_10:7401061-7401671,;	F1,F2,M3	2,6,2	4,18,12	wdpcp
dre_circ_0000955	GL831135.1	7401064	7401668	+	604	604	ENSONIG00000001271;	exon_10:7401061-7401671,;	F2	2	10	wdpcp
dre_circ_0000956	GL831135.1	7407034	7408947	+	1913	1731	ENSONIG00000001271;	intron_10:7407223-7407677,exon_11:7407031-7407226,intron_11:7407801-7408883,;	R2	2	7	wdpcp
dre_circ_0000957	GL831135.1	7453512	7459012	-	5500	5500	ENSONIG00000001281;	intron_2:7451841-7459112,;	R3	3	18	ehbp1
dre_circ_0000958	GL831135.1	7459112	7460185	-	1073	899	ENSONIG00000001281;	intron_3:7459186-7460085,;	R2	4	4	ehbp1
dre_circ_0000959	GL831135.1	7460085	7482990	-	22905	22681	ENSONIG00000001281;	intron_4:7460185-7482866,;	F2	3	28	ehbp1
dre_circ_0000960	GL831135.1	7482866	7487251	-	4385	2941	ENSONIG00000001281;	intron_6:7483801-7485940,intron_5:7482990-7483792,;	F2	2	8	ehbp1
dre_circ_0000961	GL831135.1	7482866	7493982	-	11116	9547	ENSONIG00000001281;	intron_6:7483801-7485940,intron_8:7487251-7493857,intron_5:7482990-7483792,;	R1,R2,R3,M3	2,11,6,7	1,32,19,31	ehbp1
dre_circ_0000962	GL831135.1	7485940	7493982	-	8042	6606	ENSONIG00000001281;	intron_8:7487251-7493857,;	F2	3	11	ehbp1
dre_circ_0000963	GL831135.1	7493824	7496199	-	2375	2375	ENSONIG00000001281;	intron_9:7493982-7498468,;	F2	3	7	ehbp1
dre_circ_0000964	GL831135.1	7493824	7498613	-	4789	4486	ENSONIG00000001281;	intron_9:7493982-7498468,;	R3	3	11	ehbp1
dre_circ_0000965	GL831135.1	7513422	7513793	-	371	371	--	--	M1	2	0	--
dre_circ_0000966	GL831135.1	7515697	7519151	-	3454	3307	ENSONIG00000001281;	intron_11:7515844-7518332,exon_15:7518332-7519151,;	R1,R2,R3,F2,M3	5,14,7,2,13	70177112262154	ehbp1
dre_circ_0000967	GL831135.1	7529004	7530372	-	1368	1319	ENSONIG00000001281;	exon_13:7530193-7530372,intron_13:7529053-7530193,;	R3	3	6	ehbp1
dre_circ_0000968	GL831135.1	7545874	7546121	-	247	247	--	--	R3,M3	2,2	0,0	--
dre_circ_0000969	GL831135.1	7545874	7550793	-	4919	3541	ENSONIG00000001281;	exon_9:7549400-7549662,intron_17:7546121-7549400,;	R2,M3	4,6	27,13	ehbp1
dre_circ_0000970	GL831135.1	7554558	7556321	-	1763	1441	ENSONIG00000001281;	intron_20:7554698-7556139,;	R1,R2,F1,F2	7,2,7,3	3,9,10,3	ehbp1
dre_circ_0000971	GL831135.1	7588769	7589026	-	257	257	--	--	R3,M3	5,2	0,0	--
dre_circ_0000972	GL831135.1	7608012	7608211	-	199	199	ENSONIG00000001281;	exon_2:7608012-7608211,;	M3	4	2	ehbp1
dre_circ_0000973	GL831135.1	763925	764451	+	526	526	--	--	F3	10	0	--
dre_circ_0000974	GL831135.1	769204	770317	-	1113	623	ENSONIG00000000377;	exon_1:769443-770066,;	F3	12	193	zgc:91976
dre_circ_0000975	GL831135.1	7781972	7782417	-	445	445	--	--	R1	2	0	--
dre_circ_0000976	GL831135.1	7803863	7804470	-	607	607	--	--	F1	4	0	--
dre_circ_0000977	GL831135.1	7810917	7815659	-	4742	2433	ENSONIG00000001289;	exon_18:7815440-7815659,intron_6:7811157-7813371,;	R1,R3	2,2	14,3	--
dre_circ_0000978	GL831135.1	7813371	7814038	-	667	240	ENSONIG00000001289;	exon_19:7813371-7813611,;	R1	2	1	--
dre_circ_0000979	GL831135.1	7839998	7847009	-	7011	7011	--	--	R2,R3	6,7	0,0	--
dre_circ_0000980	GL831135.1	8059924	8060369	-	445	445	--	--	R3	2	0	--
dre_circ_0000981	GL831135.1	8071068	8071574	-	506	506	--	--	F3	7	0	--
dre_circ_0000982	GL831135.1	8071068	8073365	-	2297	1423	ENSONIG00000001324;	intron_12:8071875-8072602,exon_1:8073131-8073365,exon_5:8071068-8071250,exon_2:8072602-8072882,;	R2,F2	2,3	11,28	cdh5
dre_circ_0000983	GL831135.1	810377	811391	+	1014	1014	--	--	R1	2	0	--
dre_circ_0000984	GL831135.1	810377	813064	+	2687	2687	--	--	R3	3	0	--
dre_circ_0000985	GL831135.1	8236364	8236977	+	613	613	--	--	F3	7	0	--
dre_circ_0000986	GL831135.1	824709	833109	+	8400	8040	ENSONIG00000000386;	exon_1:824216-824998,intron_6:830644-833027,intron_5:829557-830502,exon_5:829318-829557,intron_1:824998-828689,;	M1	4	58	ptena
dre_circ_0000987	GL831135.1	8313568	8319496	-	5928	5928	--	--	F3	12	0	--
dre_circ_0000988	GL831135.1	8885811	8894159	-	8348	8093	ENSONIG00000025025;	intron_2:8885971-8894064,;	R3	3	2	--
dre_circ_0000989	GL831135.1	894252	902087	-	7835	7835	--	--	R3,M3	2,3	0,0	--
dre_circ_0000990	GL831135.1	901627	907605	-	5978	892	ENSONIG00000000391;	exon_6:905296-906188,;	R1,M3	26,6	18,5	GSTO1 (1 of many)
dre_circ_0000991	GL831135.1	9050854	9051068	+	214	214	ENSONIG00000001379;	exon_16:9050854-9051068,;	R3	2	2	mcm8
dre_circ_0000992	GL831135.1	9059744	9059953	+	209	209	--	--	F2	4	0	--
dre_circ_0000993	GL831135.1	9132896	9133699	+	803	453	ENSONIG00000001420;	exon_11:9132896-9133068,intron_11:9133068-9133349,;	F3	7	31	cdc5l
dre_circ_0000994	GL831135.1	943616	944267	+	651	651	ENSONIG00000000397;	intron_22:943616-944267,;	R2	3	5	--
dre_circ_0000995	GL831135.1	9448822	9449620	-	798	798	ENSONIG00000001448;	exon_2:9449445-9449620,intron_1:9447953-9449445,;	F3	7	17	--
dre_circ_0000996	GL831135.1	9453618	9454285	+	667	417	ENSONIG00000001450;	intron_2:9453741-9454158,;	M3	9	2	rbm45
dre_circ_0000997	GL831135.1	9453637	9454557	-	920	920	--	--	M3	2	0	--
dre_circ_0000998	GL831135.1	958970	959165	-	195	195	ENSONIG00000000402;	exon_16:958970-959165,;	F2	4	24	slka
dre_circ_0000999	GL831135.1	964400	965040	-	640	180	ENSONIG00000000402;	exon_12:964400-964580,;	F1,F2	4,9	3,3	slka
dre_circ_0001000	GL831135.1	966583	966823	-	240	240	ENSONIG00000000402;	exon_9:965752-966967,;	M3	4	12	slka
dre_circ_0001001	GL831135.1	9703447	9705826	-	2379	2179	ENSONIG00000001463;	intron_2:9703600-9705779,;	R3	20	4	DUSP19 (1 of many)
dre_circ_0001002	GL831135.1	9734474	9747051	+	12577	3640	ENSONIG00000001468;	intron_11:9737019-9738367,intron_21:9743413-9744048,intron_25:9745557-9746588,exon_21:9743194-9743413,intron_24:9745067-9745474,;	M3	3	52	nckap1
dre_circ_0001003	GL831135.1	9749672	9756314	+	6642	6642	--	--	M3	2	0	--
dre_circ_0001004	GL831135.1	9751067	9751353	-	286	286	--	--	M3	2	0	--
dre_circ_0001005	GL831135.1	9764178	9770662	-	6484	6071	ENSONIG00000001481;	intron_3:9764215-9766973,intron_4:9767034-9768740,intron_6:9768809-9770416,;	M3	2	37	--
dre_circ_0001006	GL831135.1	9774272	9779013	+	4741	4741	--	--	F3	15	0	--
dre_circ_0001007	GL831135.1	9774370	9775758	+	1388	1388	--	--	R1	2	0	--
dre_circ_0001008	GL831135.1	9780961	9781191	+	230	230	--	--	R3	4	0	--
dre_circ_0001009	GL831135.1	9780985	9781852	-	867	369	ENSONIG00000001485;	intron_1:9781388-9781757,;	R3	3	2	--
dre_circ_0001010	GL831135.1	9786580	9789684	-	3104	1705	ENSONIG00000001485;	intron_3:9786629-9787648,intron_5:9788242-9788928,;	R3	3	15	--
dre_circ_0001011	GL831135.1	9787685	9788242	-	557	557	--	--	M3	4	0	--
dre_circ_0001012	GL831135.1	9817227	9817737	-	510	207	ENSONIG00000001497;	exon_10:9817227-9817434,;	F2	2	2	zmp:0000001102
dre_circ_0001013	GL831135.1	9839864	9840059	+	195	195	--	--	M1	6	0	--
dre_circ_0001014	GL831135.1	9843789	9844110	-	321	321	ENSONIG00000001505;	exon_16:9840160-9845260,;	R1	2	9	epas1b
dre_circ_0001015	GL831135.1	9844761	9844981	-	220	220	ENSONIG00000001505;	exon_16:9840160-9845260,;	M1	6	14	epas1b
dre_circ_0001016	GL831135.1	9852350	9856480	-	4130	2915	ENSONIG00000001505;	intron_10:9852457-9855372,;	F3	15	17	epas1b
dre_circ_0001017	GL831135.1	9860371	9866892	-	6521	6087	ENSONIG00000001505;	intron_14:9861782-9866701,intron_13:9860459-9861627,;	R1,R2,F1,F2	4,2,8,3	2,31,5,16	epas1b
dre_circ_0001018	GL831135.1	9895944	9896174	-	230	230	--	--	R2	5	0	--
dre_circ_0001019	GL831135.1	989730	1014681	+	24951	5134	ENSONIG00000000407;	intron_5:1006258-1010719,intron_2:997564-998237,;	F3	7	16	--
dre_circ_0001020	GL831135.1	989730	999196	+	9466	9137	ENSONIG00000000407;	intron_3:998314-999104,intron_1:989811-997485,intron_2:997564-998237,;	F1,M3	4,2	24,11	--
dre_circ_0001021	GL831135.1	9935305	9938990	-	3685	443	ENSONIG00000001528;	exon_10:9935305-9935479,exon_9:9935580-9935849,;	R2	4	3	prkceb
dre_circ_0001022	GL831135.1	997488	1014681	+	17193	5134	ENSONIG00000000407;	intron_5:1006258-1010719,intron_2:997564-998237,;	R1,F1,F3	2,2,28	1,22,16	--
dre_circ_0001023	GL831136.1	10087379	10133722	-	46343	46343	--	--	R2,F3	7,14	0,0	--
dre_circ_0001024	GL831136.1	10101785	10101976	+	191	191	--	--	R1	2	0	--
dre_circ_0001025	GL831136.1	10238907	10240237	+	1330	1330	--	--	M2	2	0	--
dre_circ_0001026	GL831136.1	10238925	10240255	-	1330	1330	--	--	M2	2	0	--
dre_circ_0001027	GL831136.1	1034578	1035137	-	559	559	--	--	R1,F1,F3	2,8,13	0,0,0	--
dre_circ_0001028	GL831136.1	1043533	1044106	-	573	573	--	--	R1,R2,R3,F1,F2,M1,M3	5,4,10,4,6,3,5	0,0,0,0,0,0,0	--
dre_circ_0001029	GL831136.1	1222653	1223268	-	615	615	--	--	R3	2	0	--
dre_circ_0001030	GL831136.1	1231693	1232194	-	501	501	--	--	R1,R2,R3,F1,F2,F3,M1,M3	3,27,18,18,6,8,8,28	0,0,0,0,0,0,0,0	--
dre_circ_0001031	GL831136.1	1252711	1253932	-	1221	621	ENSONIG00000019539;	intron_5:1253519-1253818,intron_3:1252847-1253169,;	R3	3	16	RSPH1
dre_circ_0001032	GL831136.1	1299616	1312399	+	12783	12444	ENSONIG00000019561;	intron_2:1299734-1309251,intron_4:1310792-1312345,intron_3:1309329-1310703,;	F1	2	20	--
dre_circ_0001033	GL831136.1	1309251	1320210	+	10959	3791	ENSONIG00000019561;	intron_4:1310792-1312345,intron_6:1317564-1319802,;	R1	2	4	--
dre_circ_0001034	GL831136.1	1310703	1320210	+	9507	8866	ENSONIG00000019561;	intron_4:1310792-1312345,intron_5:1312399-1317474,intron_6:1317564-1319802,;	M3	3	23	--
dre_circ_0001035	GL831136.1	1317474	1325396	+	7922	7345	ENSONIG00000019561;	intron_6:1317564-1319802,intron_8:1320210-1325317,;	R2	2	24	--
dre_circ_0001036	GL831136.1	1325317	1330402	+	5085	4750	ENSONIG00000019561;	intron_10:1329723-1330278,intron_9:1325396-1329591,;	F1	2	5	--
dre_circ_0001037	GL831136.1	1329594	1330402	+	808	555	ENSONIG00000019561;	intron_10:1329723-1330278,;	M3	2	1	--
dre_circ_0001038	GL831136.1	1404026	1416002	-	11976	11976	--	--	F1	2	0	--
dre_circ_0001039	GL831136.1	154035	166665	+	12630	12630	ENSONIG00000019505;	intron_2:43721-166522,;	F2	4	1	ca10a
dre_circ_0001040	GL831136.1	1567596	1569276	+	1680	1680	--	--	F2	13	0	--
dre_circ_0001041	GL831136.1	1692911	1694307	-	1396	1396	--	--	F2	7	0	--
dre_circ_0001042	GL831136.1	1704069	1705363	+	1294	1294	ENSONIG00000019573;	exon_6:1704509-1704681,exon_4:1704069-1704221,intron_6:1704681-1706563,;	R2	3	71	mprip
dre_circ_0001043	GL831136.1	1740026	1743491	+	3465	1286	ENSONIG00000019577;	intron_4:1740120-1741406,;	R2,R3	4,2	11,4	--
dre_circ_0001044	GL831136.1	1771805	1772344	-	539	539	--	--	M1	6	0	--
dre_circ_0001045	GL831136.1	1777451	1780692	-	3241	3241	--	--	M2	25	0	--
dre_circ_0001046	GL831136.1	1782742	1782934	-	192	192	--	--	M1	2	0	--
dre_circ_0001047	GL831136.1	1794499	1796484	-	1985	1985	--	--	R2	2	0	--
dre_circ_0001048	GL831136.1	1795233	1797584	+	2351	2351	--	--	M1	6	0	--
dre_circ_0001049	GL831136.1	1806520	1806691	-	171	171	--	--	R2	2	0	--
dre_circ_0001050	GL831136.1	1822497	1824186	-	1689	1689	--	--	R1,F2	2,4	3,0	--
dre_circ_0001051	GL831136.1	1849733	1849998	-	265	265	ENSONIG00000019585;	exon_14:1849733-1850001,;	R1	2	2	si:ch211-176g6.2
dre_circ_0001052	GL831136.1	1868503	1873295	-	4792	4792	--	--	R3	2	0	--
dre_circ_0001053	GL831136.1	2017201	2018507	+	1306	1306	--	--	R1	2	0	--
dre_circ_0001054	GL831136.1	2017308	2018606	+	1298	1298	--	--	F3	10	0	--
dre_circ_0001055	GL831136.1	2084661	2085017	+	356	356	--	--	F2	2	0	--
dre_circ_0001056	GL831136.1	2087239	2087411	-	172	172	ENSONIG00000019590;	exon_25:2087239-2087411,;	F2	4	1	SPAG9
dre_circ_0001057	GL831136.1	2089008	2089480	-	472	201	ENSONIG00000019590;	exon_19:2089279-2089480,;	F3	5	21	SPAG9
dre_circ_0001058	GL831136.1	2090173	2090774	-	601	162	ENSONIG00000019590;	exon_17:2090173-2090335,;	F1	8	2	SPAG9
dre_circ_0001059	GL831136.1	2100371	2109867	-	9496	9058	ENSONIG00000019590;	intron_25:2100519-2106422,intron_27:2107507-2109746,intron_26:2106520-2107436,;	F1,F2	2,5	8,7	SPAG9
dre_circ_0001060	GL831136.1	2106422	2109867	-	3445	3445	--	--	R1,R2,R3,F2,F3,M1,M3	5,4,2,41,70,3,7	0,7,0,5,0,5,0	--
dre_circ_0001061	GL831136.1	2151330	2151561	+	231	231	--	--	M1	8	0	--
dre_circ_0001062	GL831136.1	2151482	2151675	-	193	193	--	--	M1	13	0	--
dre_circ_0001063	GL831136.1	2196667	2196930	+	263	263	--	--	M3	4	0	--
dre_circ_0001064	GL831136.1	2234617	2235050	+	433	433	--	--	M3	2	0	--
dre_circ_0001065	GL831136.1	2238328	2238723	+	395	395	--	--	R2	2	0	--
dre_circ_0001066	GL831136.1	2278952	2279159	-	207	207	ENSONIG00000019611;	exon_26:2278952-2279159,;	R2,R3,F1,F2	2,2,3,2	2,0,0,1	unc13d
dre_circ_0001067	GL831136.1	2298139	2298428	-	289	289	--	--	M1	3	0	--
dre_circ_0001068	GL831136.1	2326161	2326597	+	436	436	--	--	F1	2	0	--
dre_circ_0001069	GL831136.1	2407379	2407787	-	408	408	ENSONIG00000019623;	exon_2:2407379-2407787,;	R1,F2	4,2	0,4	vstm4b
dre_circ_0001070	GL831136.1	297632	297818	+	186	186	ENSONIG00000019505;	exon_4:297632-297818,;	R1	3	2	ca10a
dre_circ_0001071	GL831136.1	3131811	3137775	+	5964	5744	ENSONIG00000019630;	intron_2:3131939-3137683,;	M3	4	3	--
dre_circ_0001072	GL831136.1	3167274	3167584	+	310	310	ENSONIG00000019633;	exon_2:3167274-3167584,;	R1	8	5	lmf1
dre_circ_0001073	GL831136.1	3185629	3185878	-	249	249	--	--	M1	5	0	--
dre_circ_0001074	GL831136.1	3376257	3389112	+	12855	12855	--	--	F3	11	0	--
dre_circ_0001075	GL831136.1	3388996	3401797	+	12801	12801	--	--	R1	3	0	--
dre_circ_0001076	GL831136.1	3401651	3414650	+	12999	12741	ENSONIG00000019636;	intron_4:3401797-3414538,;	F2	4	16	pemt
dre_circ_0001077	GL831136.1	3496348	3496991	+	643	643	--	--	M1	3	0	--
dre_circ_0001078	GL831136.1	3499683	3502658	-	2975	2975	--	--	R1,F3,M3	2,20,6	0,0,0	--
dre_circ_0001079	GL831136.1	3528151	3529048	+	897	681	ENSONIG00000019644;	intron_3:3528265-3528946,;	R1,R2,R3,F1,F2,F3,M3	6,2,4,4,4,2,17	0,3,1,2,0,0,3	USP22
dre_circ_0001080	GL831136.1	3529974	3530752	+	778	778	--	--	R1,R2,F1,F2,F3,M3	37,12,5,88,233,7	5,0,6,3,5,0	--
dre_circ_0001081	GL831136.1	3530649	3533841	+	3192	2537	ENSONIG00000019644;	intron_8:3531177-3533238,exon_9:3533238-3533405,intron_9:3533405-3533714,;	R2	2	9	USP22
dre_circ_0001082	GL831136.1	3713951	3753468	+	39517	39517	--	--	R1,F3	4,6	0,0	--
dre_circ_0001083	GL831136.1	3880881	3882768	+	1887	1887	--	--	R3	4	0	--
dre_circ_0001084	GL831136.1	3881262	3881647	+	385	385	--	--	M3	2	0	--
dre_circ_0001085	GL831136.1	3885828	3896066	+	10238	3705	ENSONIG00000019654;	exon_9:3885828-3886041,intron_10:3886436-3889928,;	R1,F3	3,10	3,21	spata20
dre_circ_0001086	GL831136.1	3895857	3896066	+	209	209	ENSONIG00000019654;	exon_12:3895857-3896066,;	F1,M3	4,9	0,2	spata20
dre_circ_0001087	GL831136.1	3906654	3910839	+	4185	3904	ENSONIG00000019654;	intron_13:3906854-3910758,;	R1,F1,F2	6,3,2	1,1,10	spata20
dre_circ_0001088	GL831136.1	4147535	4148449	+	914	295	ENSONIG00000019655;	exon_6:4147535-4147830,;	F2	3	1	cacna1g
dre_circ_0001089	GL831136.1	4147535	4151629	+	4094	871	ENSONIG00000019655;	exon_8:4148905-4149776,;	R1,F2,F3	2,2,5	8,10,24	cacna1g
dre_circ_0001090	GL831136.1	4176295	4184184	+	7889	186	ENSONIG00000019655;	exon_11:4179359-4179545,;	R1,R2	4,2	3,4	cacna1g
dre_circ_0001091	GL831136.1	4181934	4182596	-	662	662	--	--	R1	2	0	--
dre_circ_0001092	GL831136.1	4202434	4222379	+	19945	8138	ENSONIG00000019655;	intron_20:4210165-4218303,;	F2	5	1	cacna1g
dre_circ_0001093	GL831136.1	4259981	4269576	+	9595	9595	--	--	M3	4	0	--
dre_circ_0001094	GL831136.1	4272106	4281991	+	9885	9885	--	--	F2	2	0	--
dre_circ_0001095	GL831136.1	4377422	4381255	+	3833	3454	ENSONIG00000019667;	exon_2:4377422-4378138,intron_2:4378138-4380876,;	M3	2	4	--
dre_circ_0001096	GL831136.1	4592423	4592599	-	176	176	--	--	M3	5	0	--
dre_circ_0001097	GL831136.1	4606826	4619971	-	13145	11481	ENSONIG00000019668;	intron_2:4606950-4618431,;	F2,F3	3,9	7,17	zgc:195081
dre_circ_0001098	GL831136.1	4618431	4619217	-	786	786	--	--	F2	2	0	--
dre_circ_0001099	GL831136.1	4618431	4619971	-	1540	1264	ENSONIG00000019668;	intron_4:4619105-4619906,intron_3:4618585-4619048,;	M3	2	3	zgc:195081
dre_circ_0001100	GL831136.1	4637036	4638525	+	1489	891	ENSONIG00000019672;	intron_5:4637380-4637670,intron_6:4637805-4638406,;	F1	3	4	narf
dre_circ_0001101	GL831136.1	4641421	4642435	+	1014	1014	--	--	F1	2	0	--
dre_circ_0001102	GL831136.1	4670255	4670525	-	270	270	--	--	M1	4	0	--
dre_circ_0001103	GL831136.1	4672159	4672338	+	179	179	--	--	F2	3	0	--
dre_circ_0001104	GL831136.1	4707444	4707671	+	227	227	--	--	F2	2	0	--
dre_circ_0001105	GL831136.1	4714142	4715216	-	1074	196	ENSONIG00000019679;	exon_18:4714771-4714967,;	R3	2	2	tnrc6b
dre_circ_0001106	GL831136.1	4717107	4719121	-	2014	747	ENSONIG00000019679;	exon_11:4718542-4718739,exon_13:4717761-4717968,intron_16:4718199-4718542,;	M3	2	30	tnrc6b
dre_circ_0001107	GL831136.1	4728827	4729088	-	261	261	--	--	R2	4	0	--
dre_circ_0001108	GL831136.1	4913585	4913895	+	310	310	--	--	R2	7	0	--
dre_circ_0001109	GL831136.1	4971746	4972287	+	541	281	ENSONIG00000019702;	intron_11:4971864-4972145,;	R2	2	7	ep300a
dre_circ_0001110	GL831136.1	4987768	4988089	+	321	321	ENSONIG00000019702;	exon_39:4987557-4987983,;	F2	12	3	ep300a
dre_circ_0001111	GL831136.1	4993149	4993391	+	242	242	--	--	M3	4	0	--
dre_circ_0001112	GL831136.1	5011698	5011929	-	231	231	--	--	M1	2	0	--
dre_circ_0001113	GL831136.1	5028519	5032370	+	3851	3851	--	--	R1,R3,F1	4,10,3	0,0,0	--
dre_circ_0001114	GL831136.1	5064331	5065129	+	798	771	ENSONIG00000019711;	exon_12:5064572-5064864,intron_12:5064864-5065343,;	F2	2	28	mrtfab
dre_circ_0001115	GL831136.1	5181091	5186419	+	5328	360	ENSONIG00000019725;	exon_1:5183447-5183612,exon_2:5183693-5183888,;	R1,F2,F3	2,14,15	22118401	zdhhc16b
dre_circ_0001116	GL831136.1	5257796	5259836	-	2040	1340	ENSONIG00000019735;	intron_2:5257877-5259049,exon_16:5259049-5259217,;	F2	2	4	antxr1c
dre_circ_0001117	GL831136.1	5409512	5416418	+	6906	1390	ENSONIG00000019745;	exon_2:5409512-5409693,intron_4:5413227-5414436,;	R1	3	8	mapk8b
dre_circ_0001118	GL831136.1	5429614	5429927	-	313	313	--	--	R1	4	0	--
dre_circ_0001119	GL831136.1	5486771	5487026	-	255	255	--	--	R2,M3	3,5	0,0	--
dre_circ_0001120	GL831136.1	5501058	5508078	+	7020	5532	ENSONIG00000019754;	intron_9:5504570-5505983,exon_11:5506211-5506385,exon_6:5501471-5501652,intron_7:5501925-5502164,intron_11:5506385-5507739,intron_8:5502305-5504476,;	R2	2	21	gspt1
dre_circ_0001121	GL831136.1	5530747	5531105	+	358	181	ENSONIG00000019759;	exon_5:5530747-5530928,;	F1	2	3	snx29
dre_circ_0001122	GL831136.1	5532757	5533015	+	258	258	ENSONIG00000019759;	exon_7:5532757-5533015,;	F1	3	16	snx29
dre_circ_0001123	GL831136.1	5536621	5544274	+	7653	911	ENSONIG00000019759;	intron_9:5536734-5537108,intron_9:5536775-5537312,;	R1	5	7	snx29
dre_circ_0001124	GL831136.1	5542748	5544274	+	1526	1526	--	--	R1,R2,F2,F3,M1	2,2,11,7,10	0,0,0,0,0	--
dre_circ_0001125	GL831136.1	5542748	5555758	+	13010	11398	ENSONIG00000019759;	intron_13:5544274-5555672,;	R1,F1,F2,M1	3,9,9,8	2,6,9,40	snx29
dre_circ_0001126	GL831136.1	5542748	5595793	+	53045	51326	ENSONIG00000019759;	intron_14:5555758-5595686,intron_13:5544274-5555672,;	F3	9	89	snx29
dre_circ_0001127	GL831136.1	5544145	5555758	+	11613	11398	ENSONIG00000019759;	intron_13:5544274-5555672,;	F2	4	9	snx29
dre_circ_0001128	GL831136.1	5615049	5616917	+	1868	1868	--	--	M3	4	0	--
dre_circ_0001129	GL831136.1	5615049	5617281	+	2232	2232	--	--	R1,F1,F2,F3,M1,M3	13,17,7,13,4,7	0,3,7,14,0,0	--
dre_circ_0001130	GL831136.1	5615049	5638554	+	23505	21132	ENSONIG00000019759;	intron_18:5617281-5638413,;	R1,R2,F1,F3,M1,M3	9,3,8,7,3,3	2,26,16,40,65,17	snx29
dre_circ_0001131	GL831136.1	5615049	5653462	+	38413	36182	ENSONIG00000019759;	intron_17:5616917-5617199,intron_19:5638554-5653322,intron_18:5617281-5638413,;	F1	5	24	snx29
dre_circ_0001132	GL831136.1	5619803	5620085	-	282	282	--	--	M1	4	0	--
dre_circ_0001133	GL831136.1	5638413	5653462	+	15049	14768	ENSONIG00000019759;	intron_19:5638554-5653322,;	R2,F1,F2,F3	2,4,5,20	19,8,29,68	snx29
dre_circ_0001134	GL831136.1	5777146	5777335	-	189	189	--	--	R2	3	0	--
dre_circ_0001135	GL831136.1	5830096	5830315	+	219	219	--	--	R1,F1	2,2	0,0	--
dre_circ_0001136	GL831136.1	5830096	5843245	+	13149	13149	--	--	R2,R3	3,8	15,0	--
dre_circ_0001137	GL831136.1	5841820	5843245	+	1425	801	ENSONIG00000019761;	intron_3:5841993-5842794,;	R1,R2,R3,F1,F2,M1,M3	19,3,5,5,19,2,5	0,0,0,1,0,0,2	cpped1
dre_circ_0001138	GL831136.1	5894082	5894599	+	517	208	ENSONIG00000019762;	exon_4:5894391-5894599,;	R3	2	2	ercc4
dre_circ_0001139	GL831136.1	5895164	5895798	+	634	181	ENSONIG00000019762;	exon_5:5895164-5895345,;	F1,F2	4,2	3,4	ercc4
dre_circ_0001140	GL831136.1	5905592	5907386	+	1794	1712	ENSONIG00000019764;	exon_3:5907141-5907386,intron_2:5905674-5907141,;	R1,R3,F1,F2	14,3,2,4	12,11,39,41	mrtfba
dre_circ_0001141	GL831136.1	5921335	5921662	+	327	327	ENSONIG00000019764;	exon_17:5920873-5924820,;	F2	3	34	mrtfba
dre_circ_0001142	GL831136.1	5921962	5922137	+	175	175	ENSONIG00000019764;	exon_17:5920873-5924820,;	R1	2	4	mrtfba
dre_circ_0001143	GL831136.1	5959006	5959365	-	359	359	--	--	M1	11	0	--
dre_circ_0001144	GL831136.1	6119952	6120113	-	161	161	--	--	M3	3	0	--
dre_circ_0001145	GL831136.1	616478	616998	+	520	210	ENSONIG00000019516;	exon_4:616478-616688,;	R1,F2	2,3	9,11	mettl9
dre_circ_0001146	GL831136.1	6217995	6218258	+	263	263	ENSONIG00000019794;	exon_33:6216894-6218674,;	M1	6	16	--
dre_circ_0001147	GL831136.1	621825	622323	+	498	159	ENSONIG00000019517;	exon_3:622164-622323,;	R1,M3	2,2	3,1	kdelr2b
dre_circ_0001148	GL831136.1	6380436	6381906	-	1470	749	ENSONIG00000019803;	intron_1:6380634-6381383,;	R2	6	3	GID4
dre_circ_0001149	GL831136.1	6404512	6404721	+	209	209	ENSONIG00000019805;	exon_14:6403711-6406662,;	M1	13	7	tom1l2
dre_circ_0001150	GL831136.1	641627	641886	+	259	259	ENSONIG00000019518;	intron_2:639775-642637,;	F3	10	213	--
dre_circ_0001151	GL831136.1	6575589	6577013	+	1424	1424	--	--	M1	2	0	--
dre_circ_0001152	GL831136.1	660383	660583	+	200	200	--	--	F2	12	0	--
dre_circ_0001153	GL831136.1	6605359	6605566	-	207	207	ENSONIG00000019810;	exon_38:6605359-6605626,;	F1	2	3	trrap
dre_circ_0001154	GL831136.1	6630734	6633725	-	2991	1004	ENSONIG00000019810;	intron_71:6632549-6633553,;	R1	2	2	trrap
dre_circ_0001155	GL831136.1	6676617	6678390	+	1773	736	ENSONIG00000019822;	intron_4:6676679-6677415,;	R1,F1,F2,F3	3,4,8,19	1,1,1,13	baiap2l1a
dre_circ_0001156	GL831136.1	672178	673061	-	883	195	ENSONIG00000019520;	exon_2:672866-673061,;	R3	4	13	foxk2
dre_circ_0001157	GL831136.1	672630	673061	-	431	195	ENSONIG00000019520;	exon_2:672866-673061,;	R2,R3,F3,M3	3,2,16,4	31,13,12,24	foxk2
dre_circ_0001158	GL831136.1	674183	674491	-	308	308	ENSONIG00000019520;	exon_1:674183-674491,;	F2	3	77	foxk2
dre_circ_0001159	GL831136.1	6766089	6766927	+	838	161	ENSONIG00000019834;	exon_10:6766581-6766742,;	R1	3	1	dlgap5
dre_circ_0001160	GL831136.1	6766112	6766927	+	815	161	ENSONIG00000019834;	exon_10:6766581-6766742,;	R2	4	3	dlgap5
dre_circ_0001161	GL831136.1	6769359	6771591	-	2232	2232	ENSONIG00000019835;	exon_17:6765748-6769627,;	M3	3	3	rsph10b
dre_circ_0001162	GL831136.1	6770148	6771591	-	1443	1443	--	--	R2,R3,M1,M3	9,19,6,4	1,0,0,0	--
dre_circ_0001163	GL831136.1	6770148	6771608	-	1460	1460	--	--	R3	2	0	--
dre_circ_0001164	GL831136.1	6770591	6771591	-	1000	1000	--	--	R1,R2,R3,M1,M3	2,5,18,7,16	0,1,0,0,0	--
dre_circ_0001165	GL831136.1	6815359	6815751	-	392	392	--	--	F3	9	0	--
dre_circ_0001166	GL831136.1	6851772	6852144	+	372	372	--	--	F1	2	0	--
dre_circ_0001167	GL831136.1	6865514	6865821	-	307	307	--	--	M1	8	0	--
dre_circ_0001168	GL831136.1	7010529	7010863	-	334	334	--	--	F2,M3	6,2	0,0	--
dre_circ_0001169	GL831136.1	7052240	7053156	+	916	916	ENSONIG00000019863;	intron_5:7052042-7054105,;	R3	2	2	slc38a10
dre_circ_0001170	GL831136.1	7069144	7070161	-	1017	1017	--	--	R1	2	0	--
dre_circ_0001171	GL831136.1	7081249	7081771	+	522	164	ENSONIG00000019865;	exon_4:7081249-7081413,;	F1	4	1	AMZ2
dre_circ_0001172	GL831136.1	7092395	7095404	+	3009	3009	--	--	R3	2	0	--
dre_circ_0001173	GL831136.1	7154092	7154415	-	323	323	ENSONIG00000019876;	intron_11:7153777-7154584,;	M1	12	7	si:dkey-202c14.3
dre_circ_0001174	GL831136.1	7173337	7173624	-	287	287	--	--	M1	9	0	--
dre_circ_0001175	GL831136.1	7174022	7174547	+	525	525	--	--	F3	3	0	--
dre_circ_0001176	GL831136.1	7321268	7321802	+	534	534	--	--	F3	4	0	--
dre_circ_0001177	GL831136.1	7429761	7430255	-	494	494	ENSONIG00000019914;	exon_14:7429405-7430307,;	M1	4	217	mki67
dre_circ_0001178	GL831136.1	7430469	7431193	+	724	724	--	--	M1	4	0	--
dre_circ_0001179	GL831136.1	7447285	7454445	-	7160	6869	ENSONIG00000019915;	intron_6:7447427-7454296,;	R1,F1,F2,F3	12,6,12,7	2,8,37,48	raraa
dre_circ_0001180	GL831136.1	7517321	7518131	-	810	810	ENSONIG00000019915;	exon_2:7517321-7518135,;	F2	4	81	raraa
dre_circ_0001181	GL831136.1	7517321	7518135	-	814	814	ENSONIG00000019915;	exon_2:7517321-7518135,;	R2,F1,F2,F3	4,3,7,4	55,20,81,161	raraa
dre_circ_0001182	GL831136.1	7649014	7650141	-	1127	1127	--	--	F2	4	0	--
dre_circ_0001183	GL831136.1	7682565	7682745	-	180	180	--	--	R1	4	0	--
dre_circ_0001184	GL831136.1	7689208	7689447	-	239	239	--	--	M3	2	0	--
dre_circ_0001185	GL831136.1	7754366	7754702	-	336	336	--	--	M1	2	0	--
dre_circ_0001186	GL831136.1	7767635	7769746	+	2111	838	ENSONIG00000019931;	exon_25:7768376-7768543,intron_24:7767705-7768376,;	F2	3	6	KIAA0556
dre_circ_0001187	GL831136.1	7777640	7777895	+	255	255	--	--	R1	4	0	--
dre_circ_0001188	GL831136.1	7913289	7914184	+	895	357	ENSONIG00000019946;	intron_5:7913445-7913802,;	M3	4	3	zgc:91999
dre_circ_0001189	GL831136.1	7923411	7927118	+	3707	3707	--	--	R1,F3	32,13	0,0	--
dre_circ_0001190	GL831136.1	7923411	7928094	+	4683	4683	--	--	R1	3	0	--
dre_circ_0001191	GL831136.1	7923411	7928730	+	5319	5319	--	--	R1	8	0	--
dre_circ_0001192	GL831136.1	7935470	7935775	-	305	305	ENSONIG00000021207;	exon_1:7934242-7936219,;	F2	2	14	znf668
dre_circ_0001193	GL831136.1	7975284	7976766	+	1482	1370	ENSONIG00000019951;	intron_1:7975396-7976590,exon_2:7976590-7976766,;	M3	3	6	phkg2
dre_circ_0001194	GL831136.1	8005949	8008966	-	3017	2484	ENSONIG00000019957;	intron_2:8006029-8006829,intron_3:8006939-8008347,intron_4:8008420-8008696,;	R2	2	27	ube2ia
dre_circ_0001195	GL831136.1	8011518	8011854	-	336	336	ENSONIG00000019959;	exon_6:8011302-8015526,;	M1	4	13	kctd5a
dre_circ_0001196	GL831136.1	8015405	8022479	-	7074	6427	ENSONIG00000019959;	intron_2:8018576-8021343,intron_1:8015526-8018450,intron_4:8021634-8022370,;	R1	4	5	kctd5a
dre_circ_0001197	GL831136.1	8018450	8022479	-	4029	2767	ENSONIG00000019959;	intron_2:8018576-8021343,;	R1,R2,R3	3,2,8	2,10,1	kctd5a
dre_circ_0001198	GL831136.1	8021343	8021634	-	291	291	--	--	M1,M3	11,4	0,0	--
dre_circ_0001199	GL831136.1	8021343	8022479	-	1136	736	ENSONIG00000019959;	intron_4:8021634-8022370,;	R1,R2,R3,F1,F3	9,2,2,8,10	1,2,0,0,14	kctd5a
dre_circ_0001200	GL831136.1	8033430	8033762	+	332	332	--	--	R3	2	0	--
dre_circ_0001201	GL831136.1	8033952	8034192	-	240	240	--	--	M1	2	0	--
dre_circ_0001202	GL831136.1	8036824	8037942	-	1118	507	ENSONIG00000019961;	exon_3:8037754-8038045,intron_12:8037538-8037754,;	M3	6	5	pdpk1b
dre_circ_0001203	GL831136.1	8063478	8063646	+	168	168	--	--	R2	2	0	--
dre_circ_0001204	GL831136.1	8064605	8065801	-	1196	1196	--	--	F2	3	0	--
dre_circ_0001205	GL831136.1	8075474	8075733	+	259	259	ENSONIG00000019979;	exon_13:8075474-8075733,;	F1	4	19	anks3
dre_circ_0001206	GL831136.1	8080835	8083191	-	2356	523	ENSONIG00000019984;	exon_8:8080835-8081020,exon_7:8082630-8082968,;	F2	2	35	wdr24
dre_circ_0001207	GL831136.1	8096455	8125070	-	28615	497	ENSONIG00000019987;	exon_3:8124845-8125070,exon_8:8096352-8096624,;	F2	3	18	rhbdl1
dre_circ_0001208	GL831136.1	8096455	8145190	-	48735	662	ENSONIG00000019987;	exon_8:8096352-8096624,exon_2:8133799-8133964,exon_3:8124845-8125070,;	F2	7	27	rhbdl1
dre_circ_0001209	GL831136.1	8123512	8125070	-	1558	225	ENSONIG00000019987;	exon_3:8124845-8125070,;	R1,R3,F2,F3	5,5,6,58	6,25,11,41	rhbdl1
dre_circ_0001210	GL831136.1	8123512	8133958	-	10446	8954	ENSONIG00000019987;	exon_3:8124845-8125070,intron_6:8125070-8133799,;	R1,R2,R3,F2,M3	2,2,9,3,2	10,25,27,20,8	rhbdl1
dre_circ_0001211	GL831136.1	8123512	8145190	-	21678	8954	ENSONIG00000019987;	intron_6:8125070-8133799,exon_3:8124845-8125070,;	R1,R2,R3,F2,F3,M3	19,27,20,38,67,13	10,32,31,20,41,8	rhbdl1
dre_circ_0001212	GL831136.1	8123512	8148056	-	24544	8954	ENSONIG00000019987;	exon_3:8124845-8125070,intron_6:8125070-8133799,;	F3,M3	9,4	41,8	rhbdl1
dre_circ_0001213	GL831136.1	8133799	8145190	-	11391	11391	--	--	R1,R2,R3,F1,F2,F3,M3	11,17,21,4,19,32,20	4,13,6,0,9,0,0	--
dre_circ_0001214	GL831136.1	8143725	8148056	-	4331	4331	--	--	F1	5	0	--
dre_circ_0001215	GL831136.1	8160401	8162788	-	2387	1378	ENSONIG00000019988;	intron_7:8161082-8162460,;	M3	2	6	rhot2
dre_circ_0001216	GL831136.1	8179717	8181540	-	1823	951	ENSONIG00000019995;	intron_20:8179846-8180275,intron_22:8180670-8181192,;	F2	3	11	wdr90
dre_circ_0001217	GL831136.1	8225468	8225660	-	192	192	--	--	M1	5	0	--
dre_circ_0001218	GL831136.1	8229506	8230726	-	1220	350	ENSONIG00000020003;	exon_18:8230541-8230726,exon_20:8229506-8229671,;	R1,R3	6,4	2,4	si:ch211-183d21.1
dre_circ_0001219	GL831136.1	8309998	8310288	-	290	290	--	--	F1	2	0	--
dre_circ_0001220	GL831136.1	8326180	8329487	+	3307	3307	--	--	R1,F3	2,9	0,0	--
dre_circ_0001221	GL831136.1	8326180	8333028	+	6848	6677	ENSONIG00000020009;	intron_2:8326274-8329410,intron_3:8329487-8332855,exon_4:8332855-8333028,;	R1,R3,F1,F2,F3,M1,M3	5,4,12,10,23,6,11	4,6,3,3,27,13,15	RAB11FIP3
dre_circ_0001222	GL831136.1	8326180	8336626	+	10446	7048	ENSONIG00000020009;	intron_3:8329487-8332855,intron_6:8333086-8336425,exon_6:8336425-8336593,exon_4:8332855-8333028,;	R1,F2,F3	6,5,8	6,21,78	RAB11FIP3
dre_circ_0001223	GL831136.1	8332855	8336626	+	3771	3507	ENSONIG00000020009;	exon_6:8336425-8336593,intron_6:8333086-8336425,;	R1,F1,F2	5,2,2	6,4,18	RAB11FIP3
dre_circ_0001224	GL831136.1	8359384	8360353	-	969	969	--	--	M1	6	0	--
dre_circ_0001225	GL831136.1	8431509	8431702	+	193	193	ENSONIG00000020016;	exon_8:8430276-8432633,;	M1	4	10	stub1
dre_circ_0001226	GL831136.1	8476399	8485189	-	8790	7995	ENSONIG00000020019;	intron_12:8480900-8482664,intron_11:8478290-8480790,exon_8:8477536-8478290,intron_10:8476516-8477536,intron_20:8483093-8485050,;	R3,M1,M3	9,27,9	46,183,92	MPRIP
dre_circ_0001227	GL831136.1	8484010	8485189	-	1179	1179	ENSONIG00000020019;	intron_20:8483093-8485050,;	M1,M3	12,4	3,2	MPRIP
dre_circ_0001228	GL831136.1	8486705	8492239	-	5534	5157	ENSONIG00000020019;	intron_23:8487428-8492154,exon_6:8487202-8487428,exon_7:8486705-8486910,;	R3	4	10	MPRIP
dre_circ_0001229	GL831136.1	8488453	8489269	-	816	816	ENSONIG00000020019;	intron_23:8487428-8492154,;	R2	3	1	MPRIP
dre_circ_0001230	GL831136.1	8492154	8494053	-	1899	1662	ENSONIG00000020019;	intron_24:8492239-8493901,;	R1,R3,F1,F2,M1	3,8,2,2,2	3,0,3,0,3	MPRIP
dre_circ_0001231	GL831136.1	8546277	8546530	+	253	253	--	--	R3	2	0	--
dre_circ_0001232	GL831136.1	8553489	8554531	-	1042	1042	--	--	R1,R2,R3,F1,F2,F3,M3	14,40,5,21,141,181,23	0,0,0,0,0,0,0	--
dre_circ_0001233	GL831136.1	8569973	8570518	+	545	545	--	--	R3	6	0	--
dre_circ_0001234	GL831136.1	8581275	8583500	-	2225	2225	--	--	R1	3	0	--
dre_circ_0001235	GL831136.1	8581284	8583509	+	2225	2225	--	--	R1	3	0	--
dre_circ_0001236	GL831136.1	8676027	8689287	-	13260	1448	ENSONIG00000020028;	exon_4:8676027-8676216,exon_3:8688028-8689287,;	F2	3	193	ntn2
dre_circ_0001237	GL831136.1	8746802	8747247	-	445	167	ENSONIG00000020029;	exon_18:8747080-8747247,;	R2	3	1	--
dre_circ_0001238	GL831136.1	8780767	8798339	-	17572	17408	ENSONIG00000020029;	intron_16:8780890-8798298,;	M1	4	30	--
dre_circ_0001239	GL831136.1	8856269	8863050	-	6781	6781	ENSONIG00000020029;	exon_3:8862868-8863050,intron_18:8856505-8862868,exon_4:8856269-8856505,;	R2,R3,M3	3,2,7	11,3,5	--
dre_circ_0001240	GL831136.1	8933185	8938408	+	5223	4186	ENSONIG00000020030;	exon_3:8933185-8933394,intron_6:8937203-8938255,exon_4:8935278-8935462,intron_3:8933394-8935278,intron_4:8935462-8936319,;	R3	2	23	capn15
dre_circ_0001241	GL831136.1	8935278	8945429	+	10151	8552	ENSONIG00000020030;	exon_10:8941875-8942045,intron_4:8935462-8936319,intron_6:8937203-8938255,exon_4:8935278-8935462,exon_9:8941508-8941744,intron_10:8942045-8945250,intron_7:8938408-8941256,;	R3	3	44	capn15
dre_circ_0001242	GL831136.1	8977448	8982527	+	5079	3669	ENSONIG00000020033;	intron_2:8977597-8977830,exon_17:8982336-8983970,intron_3:8977947-8978295,exon_4:8978295-8978464,exon_12:8981030-8981217,exon_7:8978974-8979173,intron_8:8979391-8980290,;	R2	4	40	cog7
dre_circ_0001243	GL831136.1	916060	932688	-	16628	8740	ENSONIG00000019524;	exon_73:921536-921728,intron_7:921728-924405,exon_69:932494-932688,intron_8:924633-928307,intron_10:930719-932494,exon_72:924405-924633,;	R2	5	16	--
dre_circ_0001244	GL831136.1	9233085	9233442	-	357	357	--	--	F1	2	0	--
dre_circ_0001245	GL831136.1	9259067	9259297	-	230	230	--	--	M3	3	0	--
dre_circ_0001246	GL831136.1	9259128	9259350	+	222	222	ENSONIG00000020055;	exon_5:9258975-9260894,;	R1	2	2	zgc:56095
dre_circ_0001247	GL831136.1	928307	932688	-	4381	3910	ENSONIG00000019524;	intron_9:928435-930570,intron_10:930719-932494,;	R1	2	2	--
dre_circ_0001248	GL831136.1	9297008	9297643	-	635	533	ENSONIG00000020063;	intron_15:9297110-9297471,exon_3:9297471-9297643,;	R2	4	3	--
dre_circ_0001249	GL831136.1	9298883	9299772	-	889	889	--	--	M3	14	0	--
dre_circ_0001250	GL831136.1	9313085	9313250	-	165	165	--	--	R3	3	0	--
dre_circ_0001251	GL831136.1	9346492	9346994	+	502	290	ENSONIG00000020071;	exon_9:9346492-9346782,;	R2	5	2	irf3
dre_circ_0001252	GL831136.1	936175	936647	-	472	472	--	--	R1	2	0	--
dre_circ_0001253	GL831136.1	9363721	9410076	+	46355	46355	ENSONIG00000020074;	intron_13:9368545-9369466,intron_18:9373434-9494418,exon_5:9365497-9365667,exon_11:9367793-9368090,exon_6:9365884-9366062,intron_8:9366955-9367328,exon_3:9363721-9363899,intron_16:9372230-9373175,exon_8:9366715-9366955,;	R1,F1,F3	5,5,16	183,95,639	--
dre_circ_0001254	GL831136.1	9364289	9410342	+	46053	46053	ENSONIG00000020074;	intron_4:9364470-9365497,intron_15:9369911-9372117,intron_8:9366955-9367328,exon_11:9367793-9368090,intron_18:9373434-9494418,exon_8:9366715-9366955,exon_5:9365497-9365667,intron_13:9368545-9369466,intron_6:9366062-9366545,intron_16:9372230-9373175,;	F2	8	321	--
dre_circ_0001255	GL831136.1	9365497	9385436	+	19939	19939	ENSONIG00000020074;	exon_5:9365497-9365667,exon_11:9367793-9368090,exon_6:9365884-9366062,intron_13:9368545-9369466,intron_18:9373434-9494418,intron_16:9372230-9373175,exon_8:9366715-9366955,intron_8:9366955-9367328,;	F3	4	468	--
dre_circ_0001256	GL831136.1	9365497	9386026	+	20529	20529	ENSONIG00000020074;	intron_16:9372230-9373175,exon_8:9366715-9366955,intron_8:9366955-9367328,exon_6:9365884-9366062,exon_11:9367793-9368090,exon_5:9365497-9365667,intron_18:9373434-9494418,intron_13:9368545-9369466,;	F2,F3	10,10	257506	--
dre_circ_0001257	GL831136.1	9365497	9463406	+	97909	97909	ENSONIG00000020074;	intron_8:9366955-9367328,intron_16:9372230-9373175,exon_8:9366715-9366955,intron_13:9368545-9369466,intron_18:9373434-9494418,exon_11:9367793-9368090,exon_5:9365497-9365667,exon_6:9365884-9366062,;	F3	18	653	--
dre_circ_0001258	GL831136.1	9369466	9431664	+	62198	62198	ENSONIG00000020074;	intron_18:9373434-9494418,;	M2	21	14	--
dre_circ_0001259	GL831136.1	9374195	9402107	+	27912	27912	ENSONIG00000020074;	intron_18:9373434-9494418,;	F3,M3	10,4	435,53	--
dre_circ_0001260	GL831136.1	9374857	9403192	+	28335	28335	ENSONIG00000020074;	intron_18:9373434-9494418,;	R1	4	57	--
dre_circ_0001261	GL831136.1	9377494	9404720	+	27226	27226	ENSONIG00000020074;	intron_18:9373434-9494418,;	F3	5	436	--
dre_circ_0001262	GL831136.1	9385839	9410342	+	24503	24503	ENSONIG00000020074;	intron_18:9373434-9494418,;	F1,F2,F3	5,31,119	26,63,129	--
dre_circ_0001263	GL831136.1	9385839	9462748	+	76909	76909	ENSONIG00000020074;	intron_18:9373434-9494418,;	F2,F3	45,87	71152	--
dre_circ_0001264	GL831136.1	9393918	9486826	+	92908	92908	ENSONIG00000020074;	intron_18:9373434-9494418,;	M1	10	84	--
dre_circ_0001265	GL831136.1	9459315	9467476	+	8161	8161	ENSONIG00000020074;	intron_18:9373434-9494418,;	R2	2	3	--
dre_circ_0001266	GL831136.1	953124	957147	-	4023	1091	ENSONIG00000019524;	intron_20:953244-954335,;	M2	51	34	--
dre_circ_0001267	GL831137.1	1030835	1035425	-	4590	4590	--	--	R3	3	0	--
dre_circ_0001268	GL831137.1	1051093	1054652	+	3559	3123	ENSONIG00000016591;	intron_2:1051435-1054057,exon_2:1051093-1051435,exon_5:1054493-1054652,;	M3	3	57	sdf4
dre_circ_0001269	GL831137.1	1051093	1058068	+	6975	3582	ENSONIG00000016591;	intron_5:1054652-1057892,exon_2:1051093-1051435,;	R1	2	8	sdf4
dre_circ_0001270	GL831137.1	1054057	1054652	+	595	159	ENSONIG00000016591;	exon_5:1054493-1054652,;	F2,M3	5,4	0,7	sdf4
dre_circ_0001271	GL831137.1	110831	111031	+	200	200	--	--	R1	2	0	--
dre_circ_0001272	GL831137.1	112927	113426	+	499	499	--	--	M1	2	0	--
dre_circ_0001273	GL831137.1	1203352	1203654	+	302	302	--	--	R3	2	0	--
dre_circ_0001274	GL831137.1	1207124	1209229	+	2105	2105	--	--	M1	4	0	--
dre_circ_0001275	GL831137.1	1209103	1209705	-	602	178	ENSONIG00000016602;	exon_7:1209103-1209281,;	R2	8	102	zgc:193690
dre_circ_0001276	GL831137.1	1219677	1222619	+	2942	1751	ENSONIG00000016606;	intron_2:1220187-1221197,intron_4:1221746-1222487,;	M3	2	2	VWA5B1
dre_circ_0001277	GL831137.1	129616	130170	+	554	554	--	--	R1	4	0	--
dre_circ_0001278	GL831137.1	1365131	1366186	+	1055	203	ENSONIG00000016620;	exon_2:1365131-1365334,;	M3	3	1	agmat
dre_circ_0001279	GL831137.1	1486889	1515931	+	29042	29042	ENSONIG00000016626;	intron_2:1485873-1516952,;	R2,M1	3,9	30,77	si:dkey-205h13.1
dre_circ_0001280	GL831137.1	1598228	1602507	+	4279	4279	--	--	R1,M3	5,3	0,0	--
dre_circ_0001281	GL831137.1	1598228	1612662	+	14434	207	ENSONIG00000016631;	exon_4:1612455-1612662,;	R1	3	1	magi3a
dre_circ_0001282	GL831137.1	161383	161876	-	493	493	--	--	M3	2	0	--
dre_circ_0001283	GL831137.1	1637028	1637684	-	656	656	--	--	F2	2	0	--
dre_circ_0001284	GL831137.1	1656537	1658107	-	1570	1570	--	--	R3	4	0	--
dre_circ_0001285	GL831137.1	1684281	1684458	+	177	177	ENSONIG00000016642;	exon_11:1684269-1684458,;	M1	6	6	--
dre_circ_0001286	GL831137.1	173100	175689	-	2589	364	ENSONIG00000016543;	exon_7:173100-173256,exon_4:174336-174544,;	F3	10	24	mical1
dre_circ_0001287	GL831137.1	1796281	1837798	-	41517	24082	ENSONIG00000016645;	exon_12:1796281-1796481,intron_28:1814865-1837663,intron_23:1797720-1798804,;	M3	5	7	plxna2
dre_circ_0001288	GL831137.1	1797519	1803001	-	5482	1285	ENSONIG00000016645;	intron_23:1797720-1798804,exon_10:1797519-1797720,;	R3	2	2	plxna2
dre_circ_0001289	GL831137.1	1805557	1814865	-	9308	9083	ENSONIG00000016645;	intron_27:1805681-1814764,;	R1	2	2	plxna2
dre_circ_0001290	GL831137.1	1836915	1837798	-	883	883	ENSONIG00000016645;	intron_28:1814865-1837663,;	F1	2	3	plxna2
dre_circ_0001291	GL831137.1	1875463	1881233	-	5770	1517	ENSONIG00000016645;	exon_2:1879899-1881233,exon_3:1875463-1875646,;	R1,F1,F2,F3	16,5,12,26	172,65,299,559	plxna2
dre_circ_0001292	GL831137.1	1953644	1956512	-	2868	2868	--	--	F1	2	0	--
dre_circ_0001293	GL831137.1	2028304	2028651	+	347	347	ENSONIG00000016649;	intron_1:2028304-2028672,;	M3	2	2	si:ch211-226m16.3
dre_circ_0001294	GL831137.1	2028672	2029289	+	617	305	ENSONIG00000016649;	intron_2:2028864-2029169,;	R3	6	6	si:ch211-226m16.3
dre_circ_0001295	GL831137.1	2076679	2076851	-	172	172	--	--	F1	4	0	--
dre_circ_0001296	GL831137.1	2156763	2156998	-	235	235	ENSONIG00000016680;	exon_1:2156674-2157075,;	F3	3	90	tfcp2
dre_circ_0001297	GL831137.1	2201459	2203424	-	1965	519	ENSONIG00000016694;	exon_10:2201662-2201827,intron_9:2202539-2202893,;	R3	6	10	racgap1
dre_circ_0001298	GL831137.1	2250203	2250491	-	288	288	--	--	F1	2	0	--
dre_circ_0001299	GL831137.1	2271127	2271726	+	599	220	ENSONIG00000016707;	exon_21:2271127-2271347,;	R3	2	7	ankrd52a
dre_circ_0001300	GL831137.1	2274876	2275040	+	164	164	--	--	R1	2	0	--
dre_circ_0001301	GL831137.1	2275467	2275947	+	480	480	--	--	F1	2	0	--
dre_circ_0001302	GL831137.1	2278565	2278806	-	241	241	--	--	M1	4	0	--
dre_circ_0001303	GL831137.1	2299882	2302669	+	2787	297	ENSONIG00000016711;	intron_7:2302255-2302552,;	R3	6	2	dgkaa
dre_circ_0001304	GL831137.1	2321859	2322080	+	221	221	--	--	F3	21	0	--
dre_circ_0001305	GL831137.1	2321859	2322093	+	234	234	--	--	F2	2	0	--
dre_circ_0001306	GL831137.1	2372971	2373926	-	955	189	ENSONIG00000016724;	exon_3:2373737-2373926,;	M3	3	79	cd63
dre_circ_0001307	GL831137.1	2389006	2389683	+	677	403	ENSONIG00000016727;	exon_8:2389506-2389683,exon_7:2389006-2389232,;	M3	6	10	nemp1
dre_circ_0001308	GL831137.1	2400361	2400788	+	427	427	--	--	M3	2	0	--
dre_circ_0001309	GL831137.1	2416191	2416597	-	406	406	ENSONIG00000026470;	exon_3:2415751-2416679,;	F2	3	17	--
dre_circ_0001310	GL831137.1	2432993	2435905	+	2912	1228	ENSONIG00000016732;	exon_24:2435713-2435917,exon_22:2434633-2434813,exon_20:2432993-2433151,intron_23:2435027-2435713,;	F3	13	35	pan2
dre_circ_0001311	GL831137.1	2432993	2474370	+	41377	2983	ENSONIG00000016734;ENSONIG00000016732;	intron_1:2455202-2457643,;exon_24:2435713-2435917,exon_20:2432993-2433151,exon_22:2434633-2434813,;	F1	8	9	--;pan2
dre_circ_0001312	GL831137.1	2434633	2474816	+	40183	1070	ENSONIG00000016732;	exon_22:2434633-2434813,exon_24:2435713-2435917,intron_23:2435027-2435713,;	R3,F1,F2,F3	7,6,8,7	9,4,18,24	pan2
dre_circ_0001313	GL831137.1	2473316	2473649	+	333	333	--	--	R1	2	0	--
dre_circ_0001314	GL831137.1	2499556	2500109	-	553	553	ENSONIG00000016735;	exon_4:2499352-2500630,;	R2	3	1	--
dre_circ_0001315	GL831137.1	2511970	2512754	-	784	784	--	--	M2	2	0	--
dre_circ_0001316	GL831137.1	2587909	2588190	-	281	281	ENSONIG00000016739;	exon_2:2587909-2588190,;	F1,F2	4,3	7,19	SPATS2
dre_circ_0001317	GL831137.1	269267	269742	-	475	475	--	--	F1	2	0	--
dre_circ_0001318	GL831137.1	2779845	2784900	-	5055	5055	--	--	R3	3	0	--
dre_circ_0001319	GL831137.1	28037	37169	-	9132	9132	--	--	R2	4	0	--
dre_circ_0001320	GL831137.1	28066	37198	+	9132	900	ENSONIG00000021131;	exon_1:34257-35157,;	R2	4	2	--
dre_circ_0001321	GL831137.1	2817338	2821427	-	4089	3637	ENSONIG00000016766;	intron_6:2817689-2821326,;	M3	2	7	ptpn1
dre_circ_0001322	GL831137.1	2856199	2856880	+	681	681	ENSONIG00000016769;	exon_3:2856199-2856880,;	F2	3	283	--
dre_circ_0001323	GL831137.1	286550	291206	-	4656	360	ENSONIG00000016554;	exon_23:291050-291206,exon_27:286550-286754,;	R1	2	4	ATP9A
dre_circ_0001324	GL831137.1	2872158	2872936	+	778	778	--	--	R3	4	0	--
dre_circ_0001325	GL831137.1	2877308	2882674	+	5366	4866	ENSONIG00000016770;	exon_16:2879153-2879335,intron_17:2879564-2882523,exon_15:2878685-2878880,intron_14:2877428-2878685,intron_15:2878880-2879153,;	M3	3	64	kdm5bb
dre_circ_0001326	GL831137.1	2878685	2883782	+	5097	3965	ENSONIG00000016770;	exon_20:2883426-2883782,intron_15:2878880-2879153,exon_16:2879153-2879335,intron_17:2879564-2882523,exon_15:2878685-2878880,;	M3	3	140	kdm5bb
dre_circ_0001327	GL831137.1	2907631	2920459	+	12828	9764	ENSONIG00000016772;	intron_1:2910249-2920013,;	R1	2	11	rap1aa
dre_circ_0001328	GL831137.1	2920013	2920459	+	446	446	--	--	R2	3	0	--
dre_circ_0001329	GL831137.1	2953990	2954432	+	442	205	ENSONIG00000016774;	exon_9:2954227-2954432,;	R3	4	1	cables2a
dre_circ_0001330	GL831137.1	2977697	2985554	-	7857	4302	ENSONIG00000016778;	intron_7:2983237-2984769,intron_2:2979109-2980431,exon_7:2984769-2984952,intron_1:2977753-2979018,;	F3	9	45	osbpl2a
dre_circ_0001331	GL831137.1	3022737	3023495	-	758	758	--	--	F2	4	0	--
dre_circ_0001332	GL831137.1	3088043	3098167	+	10124	5936	ENSONIG00000016785;	intron_2:3088199-3091202,exon_6:3097590-3097883,intron_3:3091314-3093612,exon_7:3097981-3098167,exon_2:3088043-3088199,;	R2	4	16	nol4la
dre_circ_0001333	GL831137.1	3088043	3100776	+	12733	5570	ENSONIG00000016785;	exon_10:3100586-3100776,exon_8:3100044-3100233,intron_7:3098167-3100044,exon_6:3097590-3097883,intron_4:3093722-3096743,;	M1	3	19	nol4la
dre_circ_0001334	GL831137.1	3134479	3136692	-	2213	1298	ENSONIG00000016790;	intron_1:3134711-3136009,;	R2	2	4	dnajc5aa
dre_circ_0001335	GL831137.1	3146227	3147086	+	859	395	ENSONIG00000016792;	exon_4:3146888-3147086,exon_3:3146447-3146644,;	R3	5	18	GID8 (1 of many)
dre_circ_0001336	GL831137.1	3146227	3149810	+	3583	3583	ENSONIG00000016792;	exon_5:3149563-3151104,intron_4:3147086-3149563,exon_4:3146888-3147086,exon_3:3146447-3146644,;	R3	7	37	GID8 (1 of many)
dre_circ_0001337	GL831137.1	3146447	3146644	+	197	197	ENSONIG00000016792;	exon_3:3146447-3146644,;	F1	2	10	GID8 (1 of many)
dre_circ_0001338	GL831137.1	3146888	3147086	+	198	198	ENSONIG00000016792;	exon_4:3146888-3147086,;	R2	2	11	GID8 (1 of many)
dre_circ_0001339	GL831137.1	3238249	3238645	-	396	396	--	--	R3	3	0	--
dre_circ_0001340	GL831137.1	3288031	3288379	+	348	348	--	--	R1,F1,F2,F3,M1	25,2,15,12,2	0,0,1,0,0	--
dre_circ_0001341	GL831137.1	3470184	3470577	-	393	170	ENSONIG00000016834;	exon_2:3470407-3470577,;	F3,M3	10,3	0,4	gpkow
dre_circ_0001342	GL831137.1	3485410	3485700	+	290	290	ENSONIG00000016835;	exon_1:3485410-3485700,;	F2	3	5	magixb
dre_circ_0001343	GL831137.1	3485410	3487290	+	1880	290	ENSONIG00000016835;	exon_1:3485410-3485700,;	F2	2	5	magixb
dre_circ_0001344	GL831137.1	3504173	3505755	-	1582	1582	--	--	F3	12	0	--
dre_circ_0001345	GL831137.1	3573976	3575087	+	1111	540	ENSONIG00000016838;	exon_25:3574745-3575285,;	F3	12	39	kdm5c
dre_circ_0001346	GL831137.1	3574621	3574783	+	162	162	--	--	R1	3	0	--
dre_circ_0001347	GL831137.1	3576973	3577604	-	631	631	--	--	F2	4	0	--
dre_circ_0001348	GL831137.1	3713930	3714480	-	550	550	ENSONIG00000016881;	exon_6:3712464-3714480,;	F1	2	16	apex2
dre_circ_0001349	GL831137.1	3719853	3720189	+	336	336	ENSONIG00000016883;	exon_1:3719853-3720189,;	F1,F2	3,5	3,37	zgc:162200
dre_circ_0001350	GL831137.1	3724166	3724751	+	585	366	ENSONIG00000016883;	exon_3:3724598-3724751,exon_2:3724166-3724379,;	R2	2	35	zgc:162200
dre_circ_0001351	GL831137.1	3728728	3729223	-	495	495	--	--	M1	2	0	--
dre_circ_0001352	GL831137.1	3807029	3809385	-	2356	2356	--	--	R3	2	0	--
dre_circ_0001353	GL831137.1	3807033	3809389	+	2356	2356	--	--	R3	2	0	--
dre_circ_0001354	GL831137.1	3832070	3838051	+	5981	2539	ENSONIG00000016892;	intron_3:3835393-3837932,;	M3	2	6	dvl1a
dre_circ_0001355	GL831137.1	3847021	3847828	+	807	699	ENSONIG00000016892;	exon_16:3847624-3847828,exon_15:3847021-3847516,;	F2	2	16	dvl1a
dre_circ_0001356	GL831137.1	4012421	4012831	+	410	410	--	--	M1	5	0	--
dre_circ_0001357	GL831137.1	4164723	4166601	+	1878	1878	--	--	R2	2	0	--
dre_circ_0001358	GL831137.1	4174814	4178346	+	3532	3532	--	--	R2	2	0	--
dre_circ_0001359	GL831137.1	4176687	4176997	+	310	310	--	--	F2	2	0	--
dre_circ_0001360	GL831137.1	4179282	4179749	+	467	260	ENSONIG00000016911;	exon_2:4179489-4179749,;	M1	8	8	si:rp71-1k13.6
dre_circ_0001361	GL831137.1	4197153	4198041	+	888	888	--	--	F3	5	0	--
dre_circ_0001362	GL831137.1	4246424	4246961	+	537	537	--	--	R1	4	0	--
dre_circ_0001363	GL831137.1	4247469	4247767	+	298	298	--	--	F2	2	0	--
dre_circ_0001364	GL831137.1	4250267	4259140	+	8873	8873	--	--	R1,R2	3,2	0,0	--
dre_circ_0001365	GL831137.1	4324082	4325785	-	1703	778	ENSONIG00000016922;	exon_5:4325452-4325618,intron_7:4324743-4325172,exon_8:4324336-4324519,;	R2	3	13	--
dre_circ_0001366	GL831137.1	4428332	4429359	-	1027	1027	--	--	R1,R2,F1,F3,M3	4,3,6,3,3	0,0,0,0,0	--
dre_circ_0001367	GL831137.1	4434892	4435059	-	167	167	--	--	M1	6	0	--
dre_circ_0001368	GL831137.1	4447228	4447581	-	353	353	--	--	M1	4	0	--
dre_circ_0001369	GL831137.1	4507422	4509121	-	1699	508	ENSONIG00000016955;	intron_13:4508299-4508807,;	M1	8	4	--
dre_circ_0001370	GL831137.1	4618329	4618891	-	562	562	--	--	R2	3	0	--
dre_circ_0001371	GL831137.1	4725305	4750358	-	25053	20293	ENSONIG00000016968;	intron_8:4729848-4750141,;	R1	11	6	--
dre_circ_0001372	GL831137.1	4902879	4904050	+	1171	927	ENSONIG00000016976;	intron_2:4903042-4903969,;	F3	12	16	hmga1a
dre_circ_0001373	GL831137.1	4906071	4906349	+	278	278	--	--	M1	2	0	--
dre_circ_0001374	GL831137.1	4906627	4906796	+	169	169	--	--	R1	2	0	--
dre_circ_0001375	GL831137.1	4968820	4971015	+	2195	353	ENSONIG00000016984;	exon_5:4970825-4971015,exon_2:4968820-4968983,;	R3	2	16	uhrf1bp1
dre_circ_0001376	GL831137.1	4968820	4972477	+	3657	515	ENSONIG00000016984;	exon_8:4972049-4972230,exon_7:4971635-4971806,exon_2:4968820-4968983,;	R2,M1	4,3	35,12	uhrf1bp1
dre_circ_0001377	GL831137.1	4978412	4979151	-	739	739	--	--	M3	4	0	--
dre_circ_0001378	GL831137.1	4996777	5002450	+	5673	5673	ENSONIG00000016990;	intron_3:5001513-5011353,intron_1:4989065-5001074,;	F2	2	17	ANKS1A
dre_circ_0001379	GL831137.1	5001356	5011650	+	10294	10137	ENSONIG00000016990;	exon_4:5011353-5011650,intron_3:5001513-5011353,;	F1	2	5	ANKS1A
dre_circ_0001380	GL831137.1	5011353	5020701	+	9348	6847	ENSONIG00000016990;	exon_4:5011353-5011650,exon_13:5020207-5020701,intron_11:5014322-5019678,intron_10:5013464-5014164,;	R1,R2	2,4	23,32	ANKS1A
dre_circ_0001381	GL831137.1	5016430	5020701	+	4271	4271	ENSONIG00000016990;	intron_11:5014322-5019678,exon_13:5020207-5020701,;	F2	3	33	ANKS1A
dre_circ_0001382	GL831137.1	5020207	5034381	+	14174	14000	ENSONIG00000016990;	exon_13:5020207-5020701,intron_14:5031251-5034277,intron_13:5020701-5031181,;	R1,R2,F1,F2,F3	11,5,11,19,27	11,39,18,38,91	ANKS1A
dre_circ_0001383	GL831137.1	5020207	5041440	+	21233	20960	ENSONIG00000016990;	intron_14:5031251-5034277,exon_13:5020207-5020701,intron_13:5020701-5031181,intron_15:5034381-5041341,;	F1	4	26	ANKS1A
dre_circ_0001384	GL831137.1	502862	503085	-	223	223	ENSONIG00000016559;	exon_4:502402-503453,;	M1	5	16	znf217
dre_circ_0001385	GL831137.1	5031181	5034381	+	3200	3026	ENSONIG00000016990;	intron_14:5031251-5034277,;	R1	4	1	ANKS1A
dre_circ_0001386	GL831137.1	5062199	5062499	+	300	300	--	--	F1	2	0	--
dre_circ_0001387	GL831137.1	5088913	5093679	+	4766	4517	ENSONIG00000016993;	intron_2:5089036-5093553,;	R1,F1	10,8	6,2	scube3
dre_circ_0001388	GL831137.1	5088913	5102317	+	13404	13404	--	--	R1,F1,F2,F3	29,18,2,8	6,3,3,0	--
dre_circ_0001389	GL831137.1	5088913	5113541	+	24628	9506	ENSONIG00000016993;	intron_4:5102317-5111823,;	F3	8	10	scube3
dre_circ_0001390	GL831137.1	5093553	5102317	+	8764	8764	--	--	R1,F1,F3,M2	4,2,6,21	0,1,0,0	--
dre_circ_0001391	GL831137.1	5093553	5113541	+	19988	9954	ENSONIG00000016993;	intron_5:5111973-5113424,intron_3:5093679-5102182,;	F2	6	3	scube3
dre_circ_0001392	GL831137.1	5102182	5113541	+	11359	1451	ENSONIG00000016993;	intron_5:5111973-5113424,;	F2	5	2	scube3
dre_circ_0001393	GL831137.1	5111823	5113541	+	1718	1718	--	--	F1,M3	2,2	0,0	--
dre_circ_0001394	GL831137.1	5126816	5132647	+	5831	3991	ENSONIG00000016993;	intron_11:5128539-5132530,;	F1	2	2	scube3
dre_circ_0001395	GL831137.1	51324	76786	-	25462	25462	--	--	F3,M3	5,3	0,0	--
dre_circ_0001396	GL831137.1	51373	76835	+	25462	25462	--	--	F3	5	0	--
dre_circ_0001397	GL831137.1	5146178	5146365	-	187	187	--	--	F3	14	0	--
dre_circ_0001398	GL831137.1	5148474	5152757	-	4283	4283	--	--	F2	3	0	--
dre_circ_0001399	GL831137.1	5160621	5163529	-	2908	2491	ENSONIG00000016995;	intron_3:5160822-5163313,;	R3,F2	4,3	8,7	--
dre_circ_0001400	GL831137.1	5288728	5290888	+	2160	2160	--	--	F3	5	0	--
dre_circ_0001401	GL831137.1	530034	531826	+	1792	1543	ENSONIG00000016560;	intron_2:530142-531685,;	M1	3	3	pfdn4
dre_circ_0001402	GL831137.1	5388357	5388553	+	196	196	--	--	R1,F2	2,6	3,0	--
dre_circ_0001403	GL831137.1	5454194	5455282	+	1088	1088	--	--	F2	8	0	--
dre_circ_0001404	GL831137.1	5455098	5455435	+	337	337	--	--	F1	3	0	--
dre_circ_0001405	GL831137.1	5493220	5497190	-	3970	666	ENSONIG00000017041;	intron_18:5494586-5495252,;	R3	2	3	adcy6a
dre_circ_0001406	GL831137.1	5554034	5554569	+	535	535	--	--	R2	2	0	--
dre_circ_0001407	GL831137.1	5571432	5573220	-	1788	612	ENSONIG00000017048;	intron_8:5571953-5572339,exon_10:5571727-5571953,;	R2	2	49	ddx23
dre_circ_0001408	GL831137.1	5609175	5610121	+	946	946	--	--	R3	3	0	--
dre_circ_0001409	GL831137.1	5621721	5622107	+	386	386	--	--	M1	2	0	--
dre_circ_0001410	GL831137.1	5622027	5622292	+	265	265	--	--	M1	2	0	--
dre_circ_0001411	GL831137.1	5627591	5628261	+	670	670	--	--	R3,M3	4,4	0,0	--
dre_circ_0001412	GL831137.1	5698468	5698659	+	191	191	--	--	R2	3	0	--
dre_circ_0001413	GL831137.1	5706210	5708623	-	2413	336	ENSONIG00000017075;	exon_6:5706210-5706385,exon_4:5708462-5708623,;	F3	6	24	NCOA3
dre_circ_0001414	GL831137.1	5706210	5709553	-	3343	336	ENSONIG00000017075;	exon_6:5706210-5706385,exon_4:5708462-5708623,;	F2,F3	2,6	15,24	NCOA3
dre_circ_0001415	GL831137.1	5708462	5709553	-	1091	161	ENSONIG00000017075;	exon_4:5708462-5708623,;	R1,F2	2,7	0,9	NCOA3
dre_circ_0001416	GL831137.1	5708462	5719073	-	10611	9433	ENSONIG00000017075;	intron_26:5709553-5718986,;	R1	2	5	NCOA3
dre_circ_0001417	GL831137.1	5787773	5788606	+	833	762	ENSONIG00000017087;	intron_2:5787844-5788442,exon_3:5788442-5788606,;	R3	3	6	prkcbp1l
dre_circ_0001418	GL831137.1	5802646	5805244	+	2598	577	ENSONIG00000017093;	exon_2:5804259-5804491,exon_3:5804610-5804955,;	R1,R2,M3	2,11,5	6,39,21	--
dre_circ_0001419	GL831137.1	5826528	5826688	+	160	160	--	--	F2	2	0	--
dre_circ_0001420	GL831137.1	5829317	5829578	+	261	261	--	--	M1	11	0	--
dre_circ_0001421	GL831137.1	5857817	5859031	+	1214	1214	--	--	F2	2	0	--
dre_circ_0001422	GL831137.1	5999166	5999674	-	508	508	--	--	F3	29	0	--
dre_circ_0001423	GL831137.1	6249506	6249733	+	227	227	ENSONIG00000017111;	exon_1:6249505-6249733,;	R1,F1	3,2	1,3	CDH4 (1 of many)
dre_circ_0001424	GL831137.1	6249506	6265535	+	16029	16029	ENSONIG00000017111;	exon_5:6265337-6265535,exon_1:6249505-6249733,intron_4:6249733-6265337,;	R2,M3	6,4	43,46	CDH4 (1 of many)
dre_circ_0001425	GL831137.1	6249506	6297336	+	47830	228	ENSONIG00000017111;	exon_1:6249505-6249733,;	F3	5	8	CDH4 (1 of many)
dre_circ_0001426	GL831137.1	6265337	6265535	+	198	198	--	--	F3	5	0	--
dre_circ_0001427	GL831137.1	6265337	6287712	+	22375	22021	ENSONIG00000017111;	intron_5:6265535-6287556,;	F1	6	4	CDH4 (1 of many)
dre_circ_0001428	GL831137.1	6265337	6297336	+	31999	29422	ENSONIG00000017111;	intron_6:6287712-6294915,exon_5:6265337-6265535,intron_5:6265535-6287556,;	F2	7	19	CDH4 (1 of many)
dre_circ_0001429	GL831137.1	6270449	6270921	-	472	472	--	--	R3	6	0	--
dre_circ_0001430	GL831137.1	6304017	6323709	+	19692	10579	ENSONIG00000017111;	exon_10:6308359-6308545,intron_11:6312553-6318955,exon_13:6323469-6323709,intron_10:6308545-6312296,;	F2	2	10	CDH4 (1 of many)
dre_circ_0001431	GL831137.1	6308359	6312553	+	4194	257	ENSONIG00000017111;	exon_11:6312296-6312553,;	R2,M3	2,2	20,8	CDH4 (1 of many)
dre_circ_0001432	GL831137.1	6308359	6323709	+	15350	10579	ENSONIG00000017111;	intron_10:6308545-6312296,exon_13:6323469-6323709,intron_11:6312553-6318955,exon_10:6308359-6308545,;	F2	4	10	CDH4 (1 of many)
dre_circ_0001433	GL831137.1	6371535	6371795	-	260	260	--	--	F2	2	0	--
dre_circ_0001434	GL831137.1	6378000	6379142	+	1142	1142	--	--	R1,F1,F2,F3	35,2,12,15	1,2,0,0	--
dre_circ_0001435	GL831137.1	6378603	6379142	+	539	539	--	--	R1	2	0	--
dre_circ_0001436	GL831137.1	6383336	6383738	+	402	402	--	--	R1,F1,F2,F3	4,2,3,8	0,0,0,0	--
dre_circ_0001437	GL831137.1	645708	657289	-	11581	11581	--	--	R3	3	0	--
dre_circ_0001438	GL831137.1	650623	657289	-	6666	6666	--	--	R1,F1,F2,F3,M2,M3	2,2,5,6,36,2	0,0,0,0,0,0	--
dre_circ_0001439	GL831137.1	6533213	6535904	-	2691	2691	--	--	F1	4	0	--
dre_circ_0001440	GL831137.1	6566093	6568299	+	2206	2206	--	--	R3	2	0	--
dre_circ_0001441	GL831137.1	6667700	6667947	+	247	247	--	--	M3	3	0	--
dre_circ_0001442	GL831137.1	6688641	6688906	+	265	265	--	--	R3	4	0	--
dre_circ_0001443	GL831137.1	6698607	6699338	-	731	731	--	--	F3	9	0	--
dre_circ_0001444	GL831137.1	6758991	6769382	-	10391	10391	--	--	F3	7	0	--
dre_circ_0001445	GL831137.1	6798950	6799126	-	176	176	ENSONIG00000017176;	exon_28:6798950-6799126,;	F2	4	1	nup210
dre_circ_0001446	GL831137.1	6802644	6803935	-	1291	993	ENSONIG00000017176;	intron_17:6802824-6803637,exon_22:6802644-6802824,;	F3	8	39	nup210
dre_circ_0001447	GL831137.1	6817250	6818550	-	1300	1300	--	--	F3	5	0	--
dre_circ_0001448	GL831137.1	6817258	6818194	+	936	936	--	--	R1	2	0	--
dre_circ_0001449	GL831137.1	6927742	6931974	+	4232	1702	ENSONIG00000017193;	exon_7:6930473-6930677,exon_4:6927742-6927957,exon_8:6930797-6931346,exon_6:6930062-6930320,intron_8:6931346-6931822,;	R3	4	19	BICD2
dre_circ_0001450	GL831137.1	693100	694759	+	1659	792	ENSONIG00000016564;	intron_6:693159-693511,intron_9:694178-694618,;	M3	2	4	cd40
dre_circ_0001451	GL831137.1	7061543	7062282	+	739	221	ENSONIG00000017202;	exon_4:7061797-7062018,;	R3	5	4	WNK2 (1 of many)
dre_circ_0001452	GL831137.1	7125068	7125428	-	360	360	--	--	F2	3	0	--
dre_circ_0001453	GL831137.1	7143815	7144306	-	491	491	--	--	M1	6	0	--
dre_circ_0001454	GL831137.1	7159225	7160764	+	1539	1539	--	--	F2,F3	3,10	0,0	--
dre_circ_0001455	GL831137.1	7166389	7166981	+	592	592	--	--	R2,M1	4,4	1,0	--
dre_circ_0001456	GL831137.1	7187681	7188976	-	1295	1295	--	--	F3	6	0	--
dre_circ_0001457	GL831137.1	7187681	7190649	-	2968	2619	ENSONIG00000017220;	intron_13:7187812-7188871,intron_14:7188976-7190536,;	F2	3	11	PLXND1
dre_circ_0001458	GL831137.1	7195614	7200217	-	4603	3299	ENSONIG00000017220;	intron_18:7195764-7198601,exon_18:7198601-7198883,exon_16:7199497-7199677,;	F3,M1	7,5	141,57	PLXND1
dre_circ_0001459	GL831137.1	7198601	7200217	-	1616	1212	ENSONIG00000017220;	exon_18:7198601-7198883,intron_21:7199677-7200077,intron_20:7199147-7199497,exon_16:7199497-7199677,;	R2	2	26	PLXND1
dre_circ_0001460	GL831137.1	7208278	7216839	-	8561	7537	ENSONIG00000017220;	intron_24:7208424-7211914,intron_25:7212072-7213182,intron_27:7213691-7215267,intron_28:7215410-7216771,;	F3	8	99	PLXND1
dre_circ_0001461	GL831137.1	7211914	7213691	-	1777	158	ENSONIG00000017220;	exon_12:7211914-7212072,;	F1	5	6	PLXND1
dre_circ_0001462	GL831137.1	7211914	7216839	-	4925	2781	ENSONIG00000017220;	intron_28:7215410-7216771,intron_25:7212072-7213182,intron_26:7213291-7213601,;	R3,M3	2,2	7,11	PLXND1
dre_circ_0001463	GL831137.1	7225512	7229500	-	3988	3489	ENSONIG00000017220;	exon_6:7225881-7226059,intron_31:7226059-7229370,;	R2,F1,F3,M3	3,10,27,2	2,5,11,2	PLXND1
dre_circ_0001464	GL831137.1	7235597	7237002	-	1405	1172	ENSONIG00000017220;	intron_33:7235698-7236870,;	R2,R3,F1,F2,M3	15,10,21,5,4	5,6,3,1,5	PLXND1
dre_circ_0001465	GL831137.1	7281619	7282985	-	1366	1366	--	--	R2,R3,F2	2,7,2	0,0,0	--
dre_circ_0001466	GL831137.1	7393722	7400224	+	6502	6502	--	--	F1	2	0	--
dre_circ_0001467	GL831137.1	7393722	7405379	+	11657	364	ENSONIG00000017246;	intron_10:7404183-7404547,;	F1,F3	2,2	1,1	--
dre_circ_0001468	GL831137.1	7419635	7438313	+	18678	18678	ENSONIG00000017249;	intron_1:7421292-7440474,;	F3	18	46	--
dre_circ_0001469	GL831137.1	743123	761570	-	18447	17153	ENSONIG00000016570;	intron_17:757461-759434,intron_16:744713-757288,intron_15:743291-744521,exon_9:744521-744713,exon_8:757288-757461,intron_21:760418-761428,;	F2	17	56	plekhg5b
dre_circ_0001470	GL831137.1	7443839	7455688	+	11849	11849	--	--	F2	2	0	--
dre_circ_0001471	GL831137.1	7451600	7452377	+	777	777	--	--	M3	3	0	--
dre_circ_0001472	GL831137.1	7512248	7512571	+	323	323	--	--	F1	2	0	--
dre_circ_0001473	GL831137.1	7513530	7513978	+	448	448	--	--	F2	6	0	--
dre_circ_0001474	GL831137.1	75170	75458	-	288	288	--	--	M3	2	0	--
dre_circ_0001475	GL831137.1	7522867	7523948	-	1081	1081	--	--	F2	4	0	--
dre_circ_0001476	GL831137.1	7527252	7527678	+	426	224	ENSONIG00000017271;	exon_4:7527454-7527678,;	M3	2	1	--
dre_circ_0001477	GL831137.1	757288	761570	-	4282	2146	ENSONIG00000016570;	intron_17:757461-759434,exon_8:757288-757461,;	R1,F1,F2,F3	13,2,21,97	3,20,19,19	plekhg5b
dre_circ_0001478	GL831137.1	757288	788843	-	31555	29342	ENSONIG00000016570;	intron_17:757461-759434,exon_8:757288-757461,intron_22:761570-788766,;	F2,F3	6,8	25,52	plekhg5b
dre_circ_0001479	GL831137.1	761428	763576	-	2148	2148	--	--	F3	9	0	--
dre_circ_0001480	GL831137.1	7620978	7622469	-	1491	1202	ENSONIG00000017273;	intron_8:7621063-7622265,;	R1	2	1	magi1a
dre_circ_0001481	GL831137.1	7639746	7650627	-	10881	5655	ENSONIG00000017273;	intron_20:7642104-7643412,intron_22:7643721-7645787,exon_4:7648474-7648663,exon_5:7647093-7647316,intron_19:7640760-7642017,exon_12:7639746-7640358,;	F2	6	67	magi1a
dre_circ_0001482	GL831137.1	7853658	7854709	+	1051	1051	ENSONIG00000017310;	intron_1:7853486-7855053,;	R1,F1,F2	4,11,9	11,17,25	rbm39b
dre_circ_0001483	GL831137.1	7853679	7853897	-	218	218	--	--	M1	3	0	--
dre_circ_0001484	GL831137.1	7853776	7854709	+	933	933	ENSONIG00000017310;	intron_1:7853486-7855053,;	F1	8	17	rbm39b
dre_circ_0001485	GL831137.1	7863395	7865198	-	1803	1596	ENSONIG00000017314;	intron_2:7863471-7865067,;	F3	9	15	pabpc1l
dre_circ_0001486	GL831137.1	7866845	7867106	-	261	261	ENSONIG00000017314;	exon_8:7866845-7867106,;	R1	2	28	pabpc1l
dre_circ_0001487	GL831137.1	7876075	7876365	+	290	290	--	--	F3	18	0	--
dre_circ_0001488	GL831137.1	7918183	7918340	+	157	157	--	--	F2	2	0	--
dre_circ_0001489	GL831137.1	7980335	7981425	+	1090	1090	--	--	F2	2	0	--
dre_circ_0001490	GL831137.1	7980971	7981239	-	268	268	ENSONIG00000017348;	exon_24:7979480-7981675,;	F3	27	160	grip2a
dre_circ_0001491	GL831137.1	7981449	7983685	-	2236	2195	ENSONIG00000017348;	exon_24:7979480-7981675,;	F3	3	501	grip2a
dre_circ_0001492	GL831137.1	7987183	7993634	-	6451	1775	ENSONIG00000017348;	intron_10:7990030-7990380,exon_12:7993447-7993634,exon_22:7987427-7987628,exon_20:7987183-7987343,intron_8:7988521-7989398,;	R1	2	47	grip2a
dre_circ_0001493	GL831137.1	8002091	8005556	-	3465	3465	--	--	F3	10	0	--
dre_circ_0001494	GL831137.1	8007018	8007907	-	889	672	ENSONIG00000017348;	intron_22:8007154-8007826,;	F2	5	6	grip2a
dre_circ_0001495	GL831137.1	8016815	8019132	+	2317	2317	--	--	M1	4	0	--
dre_circ_0001496	GL831137.1	8019098	8019438	+	340	340	--	--	R3	4	0	--
dre_circ_0001497	GL831137.1	8035224	8035460	+	236	236	ENSONIG00000017362;	exon_14:8035224-8035460,;	F1	2	9	DCAF1
dre_circ_0001498	GL831137.1	8305777	8306227	-	450	450	--	--	M3	2	0	--
dre_circ_0001499	GL831137.1	8322333	8324538	-	2205	1400	ENSONIG00000017386;	exon_53:8322333-8322526,intron_20:8323341-8324091,exon_52:8322616-8322831,exon_49:8324091-8324333,;	R3	7	21	dnah12
dre_circ_0001500	GL831137.1	8330726	8331155	-	429	184	ENSONIG00000017386;	exon_27:8330971-8331155,;	R3	2	3	dnah12
dre_circ_0001501	GL831137.1	8374780	8375242	+	462	462	--	--	R2	2	0	--
dre_circ_0001502	GL831137.1	8457423	8457687	+	264	264	--	--	M1	2	0	--
dre_circ_0001503	GL831137.1	8480882	8490230	-	9348	9129	ENSONIG00000017398;	intron_5:8481083-8488825,exon_5:8480882-8481083,intron_6:8488906-8490092,;	F2	11	18	nkain4
dre_circ_0001504	GL831137.1	8488825	8490230	-	1405	1186	ENSONIG00000017398;	intron_6:8488906-8490092,;	F1,F2	4,3	1,7	nkain4
dre_circ_0001505	GL831137.1	8578463	8583529	+	5066	4864	ENSONIG00000017399;	intron_3:8578564-8580622,exon_4:8580622-8580861,intron_4:8580861-8583428,;	R2	2	51	si:rp71-79p20.2
dre_circ_0001506	GL831137.1	8591542	8591900	-	358	358	--	--	F2	3	0	--
dre_circ_0001507	GL831137.1	8635889	8637180	-	1291	832	ENSONIG00000017400;	exon_4:8635889-8636429,exon_3:8636537-8636829,;	R1,F3	2,22	3116	zbtb46
dre_circ_0001508	GL831137.1	8702148	8702372	-	224	224	--	--	F3	13	0	--
dre_circ_0001509	GL831137.1	8812303	8813111	+	808	808	--	--	F2	2	0	--
dre_circ_0001510	GL831137.1	8872270	8882753	+	10483	185	ENSONIG00000017412;	exon_1:8882568-8882753,;	M3	6	2	EMILIN3
dre_circ_0001511	GL831137.1	8909462	8913730	-	4268	539	ENSONIG00000017413;	intron_6:8912570-8912921,exon_6:8910198-8910386,;	R2	3	13	b4galt5
dre_circ_0001512	GL831137.1	9035552	9043224	-	7672	7672	--	--	F2	3	0	--
dre_circ_0001513	GL831137.1	9066390	9066553	+	163	163	--	--	F2	4	0	--
dre_circ_0001514	GL831137.1	9163853	9164424	-	571	571	--	--	M1	4	0	--
dre_circ_0001515	GL831137.1	9200867	9201557	-	690	690	--	--	R2,M1	5,4	0,0	--
dre_circ_0001516	GL831137.1	929005	929745	-	740	740	--	--	F2	5	0	--
dre_circ_0001517	GL831137.1	9369320	9369854	+	534	534	--	--	F2	4	0	--
dre_circ_0001518	GL831137.1	9374107	9377908	-	3801	1085	ENSONIG00000017426;	exon_11:9374854-9375013,intron_16:9376532-9376920,intron_18:9377249-9377576,exon_12:9374383-9374594,;	F1	4	14	zgc:158828
dre_circ_0001519	GL831137.1	9377576	9377908	-	332	332	--	--	R2	2	0	--
dre_circ_0001520	GL831137.1	9380822	9381137	+	315	315	--	--	F2	5	0	--
dre_circ_0001521	GL831137.1	9407928	9408347	+	419	419	--	--	M1	4	0	--
dre_circ_0001522	GL831137.1	9413566	9414002	+	436	436	--	--	M1	2	0	--
dre_circ_0001523	GL831137.1	9417553	9418015	-	462	188	ENSONIG00000017435;	exon_17:9417553-9417741,;	M3	2	6	plcg1
dre_circ_0001524	GL831137.1	9544316	9546729	-	2413	1526	ENSONIG00000017453;	exon_7:9544316-9544475,intron_10:9544475-9545681,exon_4:9546568-9546729,;	R1	2	3	samhd1
dre_circ_0001525	GL831137.1	982587	982900	-	313	313	ENSONIG00000016587;	exon_2:982587-982900,;	R1,F3	4,9	1,18	olfml3a
dre_circ_0001526	GL831138.1	1131167	1135397	-	4230	4230	ENSONIG00000005895;	exon_3:1131167-1131510,exon_2:1135093-1135397,intron_2:1131510-1135093,;	R2	2	36	dipk2ab
dre_circ_0001527	GL831138.1	1135235	1147426	+	12191	12191	--	--	F2	3	0	--
dre_circ_0001528	GL831138.1	1156541	1174190	+	17649	173	ENSONIG00000005897;	exon_2:1156541-1156714,;	R3	2	3	SLC9A9
dre_circ_0001529	GL831138.1	1180474	1184959	+	4485	2864	ENSONIG00000005897;	intron_10:1181983-1184847,;	R2	2	1	SLC9A9
dre_circ_0001530	GL831138.1	1180474	1185975	+	5501	3880	ENSONIG00000005897;	intron_10:1181983-1184847,exon_12:1185821-1185975,intron_11:1184959-1185821,;	F1	5	5	SLC9A9
dre_circ_0001531	GL831138.1	1256013	1256313	+	300	300	--	--	F1	3	0	--
dre_circ_0001532	GL831138.1	1256857	1257342	+	485	378	ENSONIG00000005909;	exon_12:1257130-1257342,exon_11:1256857-1257023,;	F2	3	15	u2surp
dre_circ_0001533	GL831138.1	1264201	1265568	-	1367	1191	ENSONIG00000005913;	intron_2:1264264-1265455,;	M1	3	5	acad11
dre_circ_0001534	GL831138.1	1284618	1288070	+	3452	524	ENSONIG00000005917;	intron_11:1287621-1287978,exon_1:1284638-1284805,;	M3	4	11	uba5
dre_circ_0001535	GL831138.1	130324	154841	+	24517	18865	ENSONIG00000005778;	intron_3:130435-145395,intron_6:150384-154289,;	M3	3	5	vipr1b
dre_circ_0001536	GL831138.1	1307693	1310159	-	2466	2136	ENSONIG00000005930;	intron_2:1307825-1308473,exon_19:1308473-1309961,;	F2,M1	2,2	58134	si:ch211-285f17.1
dre_circ_0001537	GL831138.1	1310618	1310844	+	226	226	--	--	F1	6	0	--
dre_circ_0001538	GL831138.1	1313162	1313358	-	196	156	ENSONIG00000005930;	exon_14:1313202-1313358,;	F1	2	1	si:ch211-285f17.1
dre_circ_0001539	GL831138.1	1322964	1323755	-	791	791	ENSONIG00000005930;	exon_5:1322964-1323755,;	R2	4	47	si:ch211-285f17.1
dre_circ_0001540	GL831138.1	1327916	1329486	-	1570	1476	ENSONIG00000005930;	exon_3:1329287-1329486,intron_18:1328010-1329287,;	R2	4	4	si:ch211-285f17.1
dre_circ_0001541	GL831138.1	1327916	1332763	-	4847	395	ENSONIG00000005930;	exon_2:1332567-1332763,exon_3:1329287-1329486,;	R3,F1,M3	2,4,6	7,7,18	si:ch211-285f17.1
dre_circ_0001542	GL831138.1	1332567	1332763	-	196	196	ENSONIG00000005930;	exon_2:1332567-1332763,;	R1	4	1	si:ch211-285f17.1
dre_circ_0001543	GL831138.1	1350980	1351267	-	287	287	ENSONIG00000005930;	exon_1:1350980-1351268,;	F2	2	15	si:ch211-285f17.1
dre_circ_0001544	GL831138.1	1431221	1431451	+	230	230	ENSONIG00000005933;	exon_2:1431221-1431451,;	F2	2	4	tgif1
dre_circ_0001545	GL831138.1	1438519	1441056	-	2537	1547	ENSONIG00000005935;	intron_3:1439509-1440640,exon_11:1440640-1441056,;	F1	4	8	dlgap1b
dre_circ_0001546	GL831138.1	1445199	1445754	-	555	386	ENSONIG00000005935;	exon_9:1445368-1445754,;	R1,F2,F3,M1,M3	2,11,21,9,2	8,34,88,5,6	dlgap1b
dre_circ_0001547	GL831138.1	145395	150384	+	4989	4989	--	--	F2,M3	5,2	1,0	--
dre_circ_0001548	GL831138.1	1467820	1470236	-	2416	438	ENSONIG00000005935;	exon_6:1467816-1468076,exon_5:1470058-1470236,;	R1,R2,R3,F1,F2,F3,M1,M3	16,12,17,6,15,23,5,19	29,63,28,10,44,227,13,20	dlgap1b
dre_circ_0001549	GL831138.1	1467820	1477569	-	9749	7771	ENSONIG00000005935;	exon_4:1477354-1477569,exon_5:1470058-1470236,intron_10:1470236-1477354,exon_6:1467816-1468076,;	R1,R2,R3,F2,F3,M1,M3	9,4,3,13,3,3,9	33,67,32,63,254,20,23	dlgap1b
dre_circ_0001550	GL831138.1	1477354	1481965	-	4611	4611	ENSONIG00000005935;	exon_4:1477354-1477569,intron_11:1477569-1480849,exon_3:1480849-1481965,;	F2	4	64	dlgap1b
dre_circ_0001551	GL831138.1	1477354	1498156	-	20802	4611	ENSONIG00000005935;	intron_11:1477569-1480849,exon_4:1477354-1477569,exon_3:1480849-1481965,;	F2	4	64	dlgap1b
dre_circ_0001552	GL831138.1	1641133	1641401	-	268	268	--	--	F3	7	0	--
dre_circ_0001553	GL831138.1	1653934	1654132	-	198	198	--	--	F2	2	0	--
dre_circ_0001554	GL831138.1	1654665	1657543	-	2878	2878	--	--	R3	4	0	--
dre_circ_0001555	GL831138.1	1680685	1680949	+	264	264	ENSONIG00000005941;	exon_12:1680676-1680949,;	M1	4	7	rbm33a
dre_circ_0001556	GL831138.1	1772795	1773177	+	382	382	--	--	M1	8	0	--
dre_circ_0001557	GL831138.1	1772935	1790994	-	18059	14270	ENSONIG00000005952;	intron_1:1773713-1774173,intron_11:1790610-1790867,intron_5:1779833-1783272,intron_10:1789824-1790541,intron_8:1785297-1789383,intron_9:1789456-1789759,intron_3:1778782-1779410,intron_2:1774335-1778715,;	R3	2	44	lmbr1
dre_circ_0001558	GL831138.1	1774173	1785297	-	11124	3439	ENSONIG00000005952;	intron_5:1779833-1783272,;	R1	2	1	lmbr1
dre_circ_0001559	GL831138.1	1778715	1779833	-	1118	628	ENSONIG00000005952;	intron_3:1778782-1779410,;	R3	3	5	lmbr1
dre_circ_0001560	GL831138.1	1783272	1790994	-	7722	6840	ENSONIG00000005952;	intron_6:1783350-1783811,intron_11:1790610-1790867,intron_7:1783888-1785207,intron_10:1789824-1790541,intron_8:1785297-1789383,;	R2	3	60	lmbr1
dre_circ_0001561	GL831138.1	1789383	1790994	-	1611	1277	ENSONIG00000005952;	intron_9:1789456-1789759,intron_11:1790610-1790867,intron_10:1789824-1790541,;	R3	7	5	lmbr1
dre_circ_0001562	GL831138.1	1798678	1803016	-	4338	3963	ENSONIG00000005952;	intron_15:1800796-1802925,intron_13:1798782-1799829,intron_14:1799969-1800756,;	R1,R3,M3	4,3,5	3,4,10	lmbr1
dre_circ_0001563	GL831138.1	1830519	1831312	+	793	419	ENSONIG00000005968;	intron_3:1830818-1831237,;	M3	4	1	ube3c
dre_circ_0001564	GL831138.1	1840207	1840890	+	683	525	ENSONIG00000005968;	intron_13:1840365-1840663,exon_14:1840663-1840890,;	M3	6	12	ube3c
dre_circ_0001565	GL831138.1	184283	184809	+	526	526	--	--	R1	2	0	--
dre_circ_0001566	GL831138.1	1843680	1846874	+	3194	2770	ENSONIG00000005968;	intron_16:1844434-1846197,intron_15:1843785-1844346,intron_17:1846295-1846741,;	R3	4	6	ube3c
dre_circ_0001567	GL831138.1	1849583	1852855	+	3272	3272	ENSONIG00000005968;	intron_19:1849831-1852642,exon_19:1849583-1849831,exon_20:1852642-1852855,;	M3	2	25	ube3c
dre_circ_0001568	GL831138.1	1874768	1876627	+	1859	1626	ENSONIG00000005984;	intron_1:1874891-1876517,;	F2,F3,M3	11,18,5	3,3,12	dnajb6b
dre_circ_0001569	GL831138.1	1874768	1880153	+	5385	4775	ENSONIG00000005984;	intron_2:1876627-1879776,intron_1:1874891-1876517,;	R2,R3,F1,F2	5,6,6,5	23,16,3,41	dnajb6b
dre_circ_0001570	GL831138.1	1943180	1946414	-	3234	3234	--	--	R1	2	0	--
dre_circ_0001571	GL831138.1	2010777	2027125	-	16348	425	ENSONIG00000005989;	exon_8:2022154-2022579,;	M2	22	5	ptprn2
dre_circ_0001572	GL831138.1	2022154	2027125	-	4971	4017	ENSONIG00000005989;	exon_6:2023419-2023716,exon_8:2022154-2022579,exon_5:2023830-2024284,intron_18:2024284-2026868,exon_4:2026868-2027125,;	R2	8	91	ptprn2
dre_circ_0001573	GL831138.1	202340	202605	+	265	265	ENSONIG00000005793;	exon_13:201360-203511,;	M1	6	7	nktr
dre_circ_0001574	GL831138.1	2154060	2154363	+	303	303	--	--	F3	6	0	--
dre_circ_0001575	GL831138.1	2154060	2154607	+	547	547	--	--	F1,F2,F3	3,6,18	0,0,0	--
dre_circ_0001576	GL831138.1	2154274	2154607	+	333	333	--	--	F2	2	0	--
dre_circ_0001577	GL831138.1	2182883	2193284	+	10401	10401	--	--	R1	2	0	--
dre_circ_0001578	GL831138.1	2189464	2193284	+	3820	3820	--	--	R1	2	0	--
dre_circ_0001579	GL831138.1	2201174	2201355	+	181	181	--	--	R1	4	0	--
dre_circ_0001580	GL831138.1	2283183	2283407	+	224	224	ENSONIG00000006016;	exon_2:2283183-2283407,;	R2	2	17	PLXDC2
dre_circ_0001581	GL831138.1	2284494	2284710	-	216	216	--	--	R3	2	0	--
dre_circ_0001582	GL831138.1	2298557	2302540	+	3983	3766	ENSONIG00000006016;	intron_3:2298704-2302470,;	R1	3	2	PLXDC2
dre_circ_0001583	GL831138.1	2298557	2311397	+	12840	12500	ENSONIG00000006016;	intron_3:2298704-2302470,intron_4:2302540-2311274,;	R1	3	3	PLXDC2
dre_circ_0001584	GL831138.1	2311274	2318168	+	6894	4508	ENSONIG00000006016;	intron_5:2311397-2315905,;	R1	2	1	PLXDC2
dre_circ_0001585	GL831138.1	2350624	2351132	+	508	508	--	--	R1	2	0	--
dre_circ_0001586	GL831138.1	2372557	2373373	+	816	163	ENSONIG00000006030;	exon_4:2372797-2372960,;	R2	2	3	zgc:112356
dre_circ_0001587	GL831138.1	2463002	2464767	-	1765	1765	--	--	F2	4	0	--
dre_circ_0001588	GL831138.1	259845	267791	-	7946	2642	ENSONIG00000005803;ENSONIG00000005805;	intron_12:260383-260990,;intron_1:264658-265887,intron_3:266258-266545,exon_10:267346-267511,exon_16:265887-266078,exon_9:267628-267791,;	R3	4	14	gars (1 of many);gars (1 of many)
dre_circ_0001589	GL831138.1	2607879	2609290	+	1411	1070	ENSONIG00000006072;	intron_2:2607997-2609067,;	F3,M3	10,3	20,1	hacd1
dre_circ_0001590	GL831138.1	266966	267782	+	816	816	--	--	R1	2	0	--
dre_circ_0001591	GL831138.1	2685731	2688958	-	3227	304	ENSONIG00000006089;	exon_1:2688654-2688958,;	R1	6	2	YES1
dre_circ_0001592	GL831138.1	2833084	2901941	+	68857	4598	ENSONIG00000006096;	exon_5:2901534-2901735,intron_4:2897137-2901534,;	M1	32	92	smchd1
dre_circ_0001593	GL831138.1	2833392	2904514	+	71122	8212	ENSONIG00000006096;	intron_4:2897137-2901534,intron_6:2901941-2904407,intron_3:2895909-2897057,exon_5:2901534-2901735,;	R2,F2,M1,M3	8,8,37,8	60,13,171,14	smchd1
dre_circ_0001594	GL831138.1	2855439	2918964	+	63525	13173	ENSONIG00000006096;	intron_10:2905951-2906597,exon_5:2901534-2901735,intron_16:2908274-2908472,intron_30:2915203-2917057,intron_17:2908545-2910267,intron_18:2910407-2910621,exon_20:2910843-2911068,intron_23:2911813-2912671,intron_4:2897137-2901534,intron_34:2918278-2918670,intron_6:2901941-2904407,;	M1	8	298	smchd1
dre_circ_0001595	GL831138.1	2858523	2919235	+	60712	12668	ENSONIG00000006096;	intron_17:2908545-2910267,exon_20:2910843-2911068,intron_34:2918278-2918670,intron_3:2895909-2897057,intron_33:2917660-2918158,exon_5:2901534-2901735,intron_4:2897137-2901534,intron_28:2913815-2914576,intron_23:2911813-2912671,intron_6:2901941-2904407,;	R2,R3,F2,M1,M3	22,15,9,46,9	131,119,44,298,37	smchd1
dre_circ_0001596	GL831138.1	2935682	2936353	+	671	671	--	--	F2	3	0	--
dre_circ_0001597	GL831138.1	2938479	2938903	-	424	424	--	--	F2	3	0	--
dre_circ_0001598	GL831138.1	2939017	2942808	+	3791	3791	--	--	F3	10	0	--
dre_circ_0001599	GL831138.1	299458	300885	+	1427	1427	ENSONIG00000005811;	exon_1:299457-299625,intron_2:299625-305012,;	M3	2	5	ctdspla
dre_circ_0001600	GL831138.1	3049090	3049354	-	264	264	--	--	R1	2	0	--
dre_circ_0001601	GL831138.1	305012	310992	+	5980	5454	ENSONIG00000005811;	intron_4:309891-310625,intron_3:305114-309834,;	R3,F1	6,5	11,3	ctdspla
dre_circ_0001602	GL831138.1	3116555	3116797	+	242	242	--	--	R3	4	0	--
dre_circ_0001603	GL831138.1	3194354	3195010	+	656	656	--	--	F1	2	0	--
dre_circ_0001604	GL831138.1	3195799	3195997	-	198	198	ENSONIG00000006143;	exon_2:3192399-3199976,;	F1	2	3	--
dre_circ_0001605	GL831138.1	3205149	3205810	-	661	661	--	--	R3	4	0	--
dre_circ_0001606	GL831138.1	3206211	3206849	-	638	638	--	--	F1	2	0	--
dre_circ_0001607	GL831138.1	3210797	3211303	-	506	506	--	--	F2	2	0	--
dre_circ_0001608	GL831138.1	3226769	3232616	+	5847	5749	ENSONIG00000006150;	exon_3:3232428-3232616,intron_2:3226867-3232428,;	M3	2	5	pou6f2
dre_circ_0001609	GL831138.1	3232428	3254813	+	22385	22099	ENSONIG00000006150;	intron_3:3232616-3249310,intron_4:3249408-3254593,exon_5:3254593-3254813,;	R2	5	11	pou6f2
dre_circ_0001610	GL831138.1	3289306	3289516	+	210	210	ENSONIG00000006150;	exon_8:3289306-3289516,;	R2,R3,M1	6,7,2	0,0,1	pou6f2
dre_circ_0001611	GL831138.1	3323019	3326959	-	3940	3940	--	--	F2	4	0	--
dre_circ_0001612	GL831138.1	34734	35983	-	1249	976	ENSONIG00000005769;	intron_3:34881-35857,;	R3	2	1	ccdc58
dre_circ_0001613	GL831138.1	3584180	3586136	+	1956	1237	ENSONIG00000006165;	exon_5:3585391-3585648,exon_1:3584100-3584368,exon_6:3585719-3585954,exon_3:3584697-3584994,exon_2:3584444-3584624,;	R1	2	482	si:dkey-37o8.1
dre_circ_0001614	GL831138.1	3584223	3584562	-	339	339	--	--	F1	2	0	--
dre_circ_0001615	GL831138.1	3584239	3586162	+	1923	969	ENSONIG00000006165;	exon_6:3585719-3585954,exon_3:3584697-3584994,exon_5:3585391-3585648,exon_2:3584444-3584624,;	F3	18	239	si:dkey-37o8.1
dre_circ_0001616	GL831138.1	3584444	3584624	+	180	180	ENSONIG00000006165;	exon_2:3584444-3584624,;	F2	2	7	si:dkey-37o8.1
dre_circ_0001617	GL831138.1	3584728	3585210	+	482	297	ENSONIG00000006165;	exon_3:3584697-3584994,;	F2	2	144	si:dkey-37o8.1
dre_circ_0001618	GL831138.1	3584867	3585919	+	1052	492	ENSONIG00000006165;	exon_6:3585719-3585954,exon_5:3585391-3585648,;	F3	6	77	si:dkey-37o8.1
dre_circ_0001619	GL831138.1	3584867	3586189	+	1322	492	ENSONIG00000006165;	exon_5:3585391-3585648,exon_6:3585719-3585954,;	F2	2	140	si:dkey-37o8.1
dre_circ_0001620	GL831138.1	3584881	3585168	+	287	287	--	--	F3	2	0	--
dre_circ_0001621	GL831138.1	3584881	3586151	+	1270	492	ENSONIG00000006165;	exon_6:3585719-3585954,exon_5:3585391-3585648,;	F3	6	79	si:dkey-37o8.1
dre_circ_0001622	GL831138.1	3585125	3586280	+	1155	1155	ENSONIG00000006165;	exon_5:3585391-3585648,exon_7:3586037-3590062,exon_6:3585719-3585954,;	R1	2	231	si:dkey-37o8.1
dre_circ_0001623	GL831138.1	3585746	3586136	+	390	235	ENSONIG00000006165;	exon_6:3585719-3585954,;	F2	2	10	si:dkey-37o8.1
dre_circ_0001624	GL831138.1	3729232	3734760	+	5528	5163	ENSONIG00000006195;	intron_3:3728403-3731421,intron_4:3731465-3733610,;	M3	3	11	smarcd3b
dre_circ_0001625	GL831138.1	3758461	3759296	-	835	748	ENSONIG00000006202;	exon_3:3758461-3758644,exon_2:3758731-3759296,;	R3	2	157	chpf2
dre_circ_0001626	GL831138.1	3758579	3759189	-	610	565	ENSONIG00000006202;	exon_2:3758731-3759296,;	M1	2	83	chpf2
dre_circ_0001627	GL831138.1	3761673	3761965	-	292	292	--	--	M1	4	0	--
dre_circ_0001628	GL831138.1	3766533	3766892	+	359	359	--	--	R1,F2	2,2	0,0	--
dre_circ_0001629	GL831138.1	3768367	3768775	+	408	408	ENSONIG00000006206;	exon_15:3768584-3770955,;	F3	5	14	abcf2a
dre_circ_0001630	GL831138.1	3768412	3768623	+	211	211	--	--	R1	2	0	--
dre_circ_0001631	GL831138.1	3775368	3778931	-	3563	3563	--	--	F1	4	0	--
dre_circ_0001632	GL831138.1	3800373	3806152	+	5779	5779	--	--	R1,R3,F1,F2,F3,M3	42,4,2,2,23,5	0,0,0,0,0,0	--
dre_circ_0001633	GL831138.1	3800373	3819855	+	19482	11806	ENSONIG00000006209;	intron_1:3806152-3817332,exon_5:3819634-3819855,exon_2:3817332-3817501,exon_3:3817589-3817825,;	F2	2	57	slc4a2b
dre_circ_0001634	GL831138.1	3817332	3819855	+	2523	626	ENSONIG00000006209;	exon_5:3819634-3819855,exon_2:3817332-3817501,exon_3:3817589-3817825,;	F2	3	39	slc4a2b
dre_circ_0001635	GL831138.1	385479	386311	+	832	832	--	--	F3	10	0	--
dre_circ_0001636	GL831138.1	39622	40951	+	1329	1329	ENSONIG00000005772;	exon_5:40736-43084,intron_4:40321-40736,;	F2	5	87	fam162a
dre_circ_0001637	GL831138.1	4068880	4069213	+	333	333	--	--	F1	3	0	--
dre_circ_0001638	GL831138.1	408137	409235	-	1098	1098	--	--	F2	2	0	--
dre_circ_0001639	GL831138.1	411616	433543	+	21927	21464	ENSONIG00000005836;	intron_2:411715-421024,intron_3:421137-426940,intron_4:427049-433401,;	M3	5	14	oxsr1b
dre_circ_0001640	GL831138.1	4122944	4123876	+	932	483	ENSONIG00000006252;	exon_24:4123347-4123536,exon_23:4122944-4123238,;	R1	2	5	scrib
dre_circ_0001641	GL831138.1	421024	433543	+	12519	12155	ENSONIG00000005836;	intron_3:421137-426940,intron_4:427049-433401,;	R1,F1,F3	2,10,8	5,10,67	oxsr1b
dre_circ_0001642	GL831138.1	426940	433543	+	6603	6352	ENSONIG00000005836;	intron_4:427049-433401,;	R3	2	8	oxsr1b
dre_circ_0001643	GL831138.1	4275061	4275571	-	510	385	ENSONIG00000006267;	exon_6:4275061-4275255,exon_4:4275380-4275571,;	F2	7	24	topbp1
dre_circ_0001644	GL831138.1	4279411	4279753	-	342	342	--	--	F2	2	0	--
dre_circ_0001645	GL831138.1	4318606	4319969	+	1363	177	ENSONIG00000006294;	exon_8:4319792-4319969,;	M3	2	5	lztfl1
dre_circ_0001646	GL831138.1	433401	437149	+	3748	3748	ENSONIG00000005836;	intron_5:433543-441052,;	F1	4	1	oxsr1b
dre_circ_0001647	GL831138.1	441809	444067	+	2258	1620	ENSONIG00000005836;	intron_9:442131-442431,intron_10:442480-443800,;	M3	4	13	oxsr1b
dre_circ_0001648	GL831138.1	4443329	4444026	+	697	697	--	--	R1	2	0	--
dre_circ_0001649	GL831138.1	4508011	4508468	-	457	457	--	--	F1	4	0	--
dre_circ_0001650	GL831138.1	4840791	4842927	-	2136	2136	--	--	F2	2	0	--
dre_circ_0001651	GL831138.1	4846285	4848513	-	2228	1872	ENSONIG00000006338;	intron_7:4846473-4848345,;	R1	4	2	CDH7
dre_circ_0001652	GL831138.1	4864766	4878926	-	14160	295	ENSONIG00000006338;	exon_3:4878631-4878926,;	R1	5	18	CDH7
dre_circ_0001653	GL831138.1	4864766	4916026	-	51260	579	ENSONIG00000006338;	exon_2:4915447-4916026,;	F3	7	6	CDH7
dre_circ_0001654	GL831138.1	4878631	4916026	-	37395	37395	ENSONIG00000006338;	intron_10:4878926-4915447,exon_3:4878631-4878926,exon_2:4915447-4916026,;	R1	4	40	CDH7
dre_circ_0001655	GL831138.1	4882834	4883151	+	317	317	--	--	R1,F1,M1	2,3,53	0,0,0	--
dre_circ_0001656	GL831138.1	4902694	4916026	-	13332	13332	ENSONIG00000006338;	intron_10:4878926-4915447,exon_2:4915447-4916026,;	R1	2	14	CDH7
dre_circ_0001657	GL831138.1	4915447	4931764	-	16317	1004	ENSONIG00000006338;	exon_1:4921157-4921582,exon_2:4915447-4916026,;	M3	2	6	CDH7
dre_circ_0001658	GL831138.1	4915447	4938489	-	23042	1004	ENSONIG00000006338;	exon_1:4921157-4921582,exon_2:4915447-4916026,;	R1	5	14	CDH7
dre_circ_0001659	GL831138.1	5006188	5008049	-	1861	247	ENSONIG00000006357;	intron_5:5007697-5007944,;	R1,F1	4,4	0,1	--
dre_circ_0001660	GL831138.1	5006188	5009694	-	3506	1511	ENSONIG00000006357;	intron_6:5008049-5009560,;	M3	2	1	--
dre_circ_0001661	GL831138.1	5286294	5287472	+	1178	627	ENSONIG00000006367;	exon_3:5287094-5287269,intron_2:5286851-5287094,exon_2:5286642-5286851,;	R2	2	108	ralaa
dre_circ_0001662	GL831138.1	5287677	5287875	+	198	198	--	--	M1	2	0	--
dre_circ_0001663	GL831138.1	5287681	5287866	+	185	185	--	--	F1	4	0	--
dre_circ_0001664	GL831138.1	5751554	5792175	+	40621	4066	ENSONIG00000006379;	intron_4:5751659-5755515,exon_5:5755515-5755725,;	R1,M1,M2	5,6,44	35,5,44	rdh12l
dre_circ_0001665	GL831138.1	5755847	5801528	+	45681	2921	ENSONIG00000006379;	intron_6:5756040-5758961,;	R2,R3,F2	7,6,5	2,2,3	rdh12l
dre_circ_0001666	GL831138.1	5762773	5801843	+	39070	39070	--	--	M2	22	0	--
dre_circ_0001667	GL831138.1	5778367	5812134	+	33767	33767	--	--	R1,F3	7,15	0,0	--
dre_circ_0001668	GL831138.1	5778707	5812523	+	33816	33816	--	--	F3	15	0	--
dre_circ_0001669	GL831138.1	5833570	5836540	-	2970	1228	ENSONIG00000006381;	intron_13:5835177-5835427,intron_14:5835537-5836172,exon_3:5836371-5836540,exon_8:5834206-5834380,;	R2	2	24	yme1l1a
dre_circ_0001670	GL831138.1	5868803	5891959	+	23156	17971	ENSONIG00000006397;	exon_3:5885950-5886133,exon_4:5868796-5868971,intron_4:5868971-5885953,exon_2:5868800-5868974,intron_7:5891349-5891806,;	R1	3	15	abi1a
dre_circ_0001671	GL831138.1	5885953	5891959	+	6006	5908	ENSONIG00000006397;	intron_7:5891349-5891806,exon_3:5885950-5886133,exon_5:5891803-5891962,intron_3:5886133-5891242,;	R2,R3,F2,F3	4,4,10,5	29,8,38,97	abi1a
dre_circ_0001672	GL831138.1	5891245	5891959	+	714	457	ENSONIG00000006397;	intron_7:5891349-5891806,;	R1	4	1	abi1a
dre_circ_0001673	GL831138.1	5904675	5904876	+	201	201	--	--	M1	3	0	--
dre_circ_0001674	GL831138.1	6025374	6026929	-	1555	203	ENSONIG00000006426;	exon_15:6025374-6025577,;	R1	3	4	myo3a
dre_circ_0001675	GL831138.1	6056126	6060417	-	4291	4291	--	--	R2	6	0	--
dre_circ_0001676	GL831138.1	6141204	6147253	-	6049	3462	ENSONIG00000006444;	intron_5:6143920-6147143,exon_7:6143681-6143920,;	R1	5	3	gpr158a
dre_circ_0001677	GL831138.1	6143681	6147253	-	3572	3462	ENSONIG00000006444;	exon_7:6143681-6143920,intron_5:6143920-6147143,;	R1	4	3	gpr158a
dre_circ_0001678	GL831138.1	6165467	6169725	-	4258	227	ENSONIG00000006444;	exon_4:6169498-6169725,;	F1	3	2	gpr158a
dre_circ_0001679	GL831138.1	6222316	6224836	-	2520	2520	--	--	R1	2	0	--
dre_circ_0001680	GL831138.1	6241366	6241730	-	364	364	--	--	R3	7	0	--
dre_circ_0001681	GL831138.1	6252330	6253038	-	708	708	--	--	F1	2	0	--
dre_circ_0001682	GL831138.1	625845	626462	+	617	241	ENSONIG00000005858;	exon_3:626221-626462,;	R1,R2,R3,F1,F2,F3,M3	43,17,26,32,24,24,16	93,91,54,59,74,134,49	nck1b
dre_circ_0001683	GL831138.1	6316251	6316440	+	189	189	ENSONIG00000006455;	exon_3:6316251-6316440,;	R1	2	1	arhgap21a
dre_circ_0001684	GL831138.1	6350927	6351267	+	340	340	--	--	F3	13	0	--
dre_circ_0001685	GL831138.1	6464165	6464399	-	234	234	ENSONIG00000006473;	exon_3:6464165-6464399,;	F2	2	9	tmtopsb
dre_circ_0001686	GL831138.1	6464165	6482188	-	18023	17789	ENSONIG00000006473;	intron_2:6464399-6481859,exon_2:6481859-6482188,;	R1,F1,F2,F3	12,10,41,81	30,7,88,77	tmtopsb
dre_circ_0001687	GL831138.1	6481859	6482188	-	329	329	ENSONIG00000006473;	exon_2:6481859-6482188,;	R1,F1,F2,F3	18,9,32,52	22,2,58,22	tmtopsb
dre_circ_0001688	GL831138.1	6481859	6485152	-	3293	3293	ENSONIG00000006473;	intron_3:6482188-6493291,exon_2:6481859-6482188,;	F2	3	64	tmtopsb
dre_circ_0001689	GL831138.1	6606015	6610457	+	4442	865	ENSONIG00000006488;	intron_4:6607918-6608783,;	M3	4	1	sh3kbp1
dre_circ_0001690	GL831138.1	6672485	6672986	+	501	241	ENSONIG00000006490;	exon_25:6672745-6672986,;	R1	2	2	map3k15
dre_circ_0001691	GL831138.1	6744099	6744582	-	483	483	--	--	M3	2	0	--
dre_circ_0001692	GL831138.1	6778432	6781725	+	3293	2209	ENSONIG00000006498;	intron_9:6778579-6780788,;	F2	2	4	--
dre_circ_0001693	GL831138.1	6780788	6781725	+	937	937	--	--	F2	2	0	--
dre_circ_0001694	GL831138.1	6796610	6803430	+	6820	225	ENSONIG00000006498;	exon_22:6803205-6803430,;	R1	5	3	--
dre_circ_0001695	GL831138.1	6800146	6803430	+	3284	3284	--	--	M3	5	0	--
dre_circ_0001696	GL831138.1	6841699	6842380	-	681	681	--	--	R1	2	0	--
dre_circ_0001697	GL831138.1	6863440	6866553	-	3113	3113	--	--	R1	2	0	--
dre_circ_0001698	GL831138.1	6891146	6891641	+	495	495	ENSONIG00000006507;	exon_22:6890665-6893421,;	M1	7	124	phex
dre_circ_0001699	GL831138.1	6908946	6909661	+	715	715	ENSONIG00000006518;	exon_3:6908946-6909661,;	R2	2	7	ptchd1
dre_circ_0001700	GL831138.1	6933101	6933718	-	617	617	--	--	M3	8	0	--
dre_circ_0001701	GL831138.1	6933129	6933757	+	628	628	--	--	R1	2	0	--
dre_circ_0001702	GL831138.1	7078016	7078359	+	343	343	--	--	F2	2	0	--
dre_circ_0001703	GL831138.1	7250210	7267784	+	17574	17574	--	--	F3	9	0	--
dre_circ_0001704	GL831138.1	7286863	7291931	+	5068	5068	--	--	F3	3	0	--
dre_circ_0001705	GL831138.1	7286863	7297484	+	10621	8138	ENSONIG00000006520;	intron_5:7291931-7297363,intron_2:7286958-7287405,intron_4:7289590-7291849,;	R1,F1	4,2	11,9	dpp6a
dre_circ_0001706	GL831138.1	7322504	7322785	+	281	281	--	--	R2	3	0	--
dre_circ_0001707	GL831138.1	7343155	7351783	-	8628	6432	ENSONIG00000006537;	intron_31:7350470-7350900,intron_29:7348042-7350174,exon_10:7351603-7351774,intron_27:7344601-7347566,intron_23:7343218-7343566,intron_28:7347602-7347988,;	F2	2	88	--
dre_circ_0001708	GL831138.1	7354256	7364080	-	9824	9438	ENSONIG00000006537;	intron_39:7354349-7355573,intron_41:7362895-7363575,exon_3:7363832-7364080,intron_40:7355648-7362763,exon_4:7363575-7363746,;	F2	3	71	--
dre_circ_0001709	GL831138.1	7362763	7364080	-	1317	248	ENSONIG00000006537;	exon_3:7363832-7364080,;	R1,F1,F2,F3	4,16,49,19	12,19,55,70	--
dre_circ_0001710	GL831138.1	7363575	7364080	-	505	248	ENSONIG00000006537;	exon_3:7363832-7364080,;	F3	11	70	--
dre_circ_0001711	GL831138.1	7384461	7384877	+	416	416	--	--	F1	4	0	--
dre_circ_0001712	GL831138.1	74013	74755	+	742	742	--	--	F3	2	0	--
dre_circ_0001713	GL831138.1	7470443	7478666	+	8223	8223	--	--	F2	3	0	--
dre_circ_0001714	GL831138.1	7478419	7486812	-	8393	7335	ENSONIG00000006544;	intron_9:7482478-7484204,exon_4:7486020-7486227,intron_11:7486227-7486666,intron_8:7481238-7482324,exon_10:7478419-7478832,intron_5:7478832-7480393,intron_10:7484353-7486020,intron_7:7480843-7481079,;	R3	3	76	epc1a
dre_circ_0001715	GL831138.1	7481079	7481238	-	159	159	--	--	F2	4	0	--
dre_circ_0001716	GL831138.1	7757814	7775956	-	18142	18142	--	--	F2	4	0	--
dre_circ_0001717	GL831138.1	7773711	7775956	-	2245	188	ENSONIG00000006555;	exon_6:7774568-7774756,;	R1,F2,F3	4,2,11	4,0,11	CDH18
dre_circ_0001718	GL831138.1	7773711	7786742	-	13031	13031	--	--	F2	5	0	--
dre_circ_0001719	GL831138.1	7774568	7775956	-	1388	168	ENSONIG00000006555;	exon_5:7775788-7775956,;	R1	2	1	CDH18
dre_circ_0001720	GL831138.1	778014	778356	+	342	342	--	--	R1	4	0	--
dre_circ_0001721	GL831138.1	778017	778356	+	339	339	--	--	F1,F2	6,2	0,0	--
dre_circ_0001722	GL831138.1	7786622	7791315	-	4693	295	ENSONIG00000006555;	exon_3:7791020-7791315,;	R1,F2,F3,M3	3,8,5,6	11,17,0,4	CDH18
dre_circ_0001723	GL831138.1	7791020	7791315	-	295	295	ENSONIG00000006555;	exon_3:7791020-7791315,;	F2	4	16	CDH18
dre_circ_0001724	GL831138.1	7808321	7808857	-	536	536	ENSONIG00000006555;	exon_2:7808321-7808857,;	M3	2	2	CDH18
dre_circ_0001725	GL831138.1	7828850	7831005	+	2155	2155	--	--	F3	3	0	--
dre_circ_0001726	GL831138.1	821304	823388	-	2084	2084	--	--	R1,M3	3,2	0,0	--
dre_circ_0001727	GL831138.1	8496591	8497206	+	615	615	--	--	F2	5	0	--
dre_circ_0001728	GL831138.1	8723876	8726200	+	2324	295	ENSONIG00000006569;	exon_3:8723876-8724171,;	R1,R2,M3	2,2,5	3,2,10	CDH6
dre_circ_0001729	GL831138.1	8723876	8742270	+	18394	7133	ENSONIG00000006569;	exon_3:8723876-8724171,intron_6:8735432-8742016,exon_7:8742016-8742270,;	F2	8	24	CDH6
dre_circ_0001730	GL831138.1	8742016	8742270	+	254	254	ENSONIG00000006569;	exon_7:8742016-8742270,;	F2	6	6	CDH6
dre_circ_0001731	GL831138.1	8748917	8752668	+	3751	252	ENSONIG00000006569;	exon_11:8752416-8752668,;	F2	2	2	CDH6
dre_circ_0001732	GL831138.1	8777054	8782388	-	5334	3525	ENSONIG00000006578;	intron_3:8777147-8780672,;	F3	12	6	drosha
dre_circ_0001733	GL831138.1	8787254	8788655	-	1401	1401	--	--	R2,R3,F2,M3	8,10,2,2	4,0,0,0	--
dre_circ_0001734	GL831138.1	8787254	8797943	-	10689	9288	ENSONIG00000006578;	intron_7:8788655-8797785,exon_28:8797785-8797943,;	F2	9	15	drosha
dre_circ_0001735	GL831138.1	8787254	8803924	-	16670	15224	ENSONIG00000006578;	intron_8:8797943-8803879,exon_28:8797785-8797943,intron_7:8788655-8797785,;	F2	5	17	drosha
dre_circ_0001736	GL831138.1	8787254	8816683	-	29429	21818	ENSONIG00000006578;	intron_9:8803924-8816612,intron_7:8788655-8797785,;	F1	4	7	drosha
dre_circ_0001737	GL831138.1	8797785	8803924	-	6139	5936	ENSONIG00000006578;	intron_8:8797943-8803879,;	R1,R2,F1,M1	5,8,3,2	3,7,0,19	drosha
dre_circ_0001738	GL831138.1	8797785	8816683	-	18898	18782	ENSONIG00000006578;	intron_8:8797943-8803879,intron_9:8803924-8816612,exon_28:8797785-8797943,;	F1,F3	4,8	3,41	drosha
dre_circ_0001739	GL831138.1	8826408	8829556	-	3148	3148	--	--	R1	2	0	--
dre_circ_0001740	GL831138.1	8851010	8860754	-	9744	9744	--	--	R1,R2,R3,F1,F2,F3	28,3,4,9,34,78	1,10,3,1,19,0	--
dre_circ_0001741	GL831138.1	8851010	8860974	-	9964	9428	ENSONIG00000006578;	intron_17:8856181-8860654,intron_16:8851118-8856073,;	R2	2	10	drosha
dre_circ_0001742	GL831138.1	8856073	8860754	-	4681	4473	ENSONIG00000006578;	intron_17:8856181-8860654,;	F1,M3	2,3	0,1	drosha
dre_circ_0001743	GL831138.1	8881247	8882926	-	1679	1376	ENSONIG00000006578;	intron_27:8881408-8882784,;	R1,M3	2,2	0,2	drosha
dre_circ_0001744	GL831138.1	8886043	8886350	-	307	307	--	--	F1	2	0	--
dre_circ_0001745	GL831138.1	9168957	9169131	-	174	174	--	--	F1,F3	7,10	0,0	--
dre_circ_0001746	GL831138.1	9250860	9253352	+	2492	661	ENSONIG00000006596;	intron_7:9252691-9253098,exon_8:9253098-9253352,;	R1,M3	2,2	1,4	CDH20
dre_circ_0001747	GL831138.1	9457427	9457694	-	267	267	ENSONIG00000024703;	exon_1:9457427-9458664,;	F3	7	1448	--
dre_circ_0001748	GL831138.1	9460459	9460711	-	252	252	--	--	F3	13	0	--
dre_circ_0001749	GL831138.1	9475067	9476279	-	1212	1212	--	--	R3	5	0	--
dre_circ_0001750	GL831138.1	9524366	9538398	+	14032	7983	ENSONIG00000006617;	intron_17:9527561-9529090,intron_16:9526323-9527462,intron_20:9529761-9530117,intron_21:9530231-9534395,exon_14:9525560-9525746,exon_11:9524363-9524591,exon_16:9526149-9526323,exon_15:9525832-9526039,;	M3	4	67	--
dre_circ_0001751	GL831138.1	9539837	9540070	+	233	233	--	--	M1	3	0	--
dre_circ_0001752	GL831138.1	9540566	9541036	+	470	470	--	--	F2	2	0	--
dre_circ_0001753	GL831138.1	9546012	9546405	+	393	183	ENSONIG00000006624;	exon_3:9546224-9546407,;	M3	3	10	irf9
dre_circ_0001754	GL831138.1	9552102	9552610	+	508	508	ENSONIG00000006624;	intron_10:9551903-9553506,;	R2,M3	8,7	7,1	irf9
dre_circ_0001755	GL831138.1	9557117	9557429	+	312	312	--	--	R1	2	0	--
dre_circ_0001756	GL831138.1	9563039	9563408	-	369	369	--	--	F1	2	0	--
dre_circ_0001757	GL831138.1	9569574	9570082	-	508	508	ENSONIG00000023349;	exon_4:9569574-9570082,;	R1,F2,F3	2,4,3	166159239	--
dre_circ_0001758	GL831138.1	9569684	9570057	+	373	373	--	--	R1	2	0	--
dre_circ_0001759	GL831138.1	9571662	9571984	-	322	322	--	--	F2	2	0	--
dre_circ_0001760	GL831138.1	9623436	9623741	-	305	305	--	--	R2	3	0	--
dre_circ_0001761	GL831138.1	9623887	9624310	-	423	423	--	--	F1	2	0	--
dre_circ_0001762	GL831138.1	9624338	9624594	-	256	256	--	--	M1	2	0	--
dre_circ_0001763	GL831138.1	9624758	9624914	-	156	156	--	--	M1	3	0	--
dre_circ_0001764	GL831138.1	9624940	9625111	+	171	171	--	--	M1	9	0	--
dre_circ_0001765	GL831138.1	9625554	9625712	+	158	158	--	--	M1	5	0	--
dre_circ_0001766	GL831138.1	9625608	9626002	+	394	394	--	--	M1	15	0	--
dre_circ_0001767	GL831139.1	1043085	1043417	+	332	332	--	--	R1,F1,F2	2,2,6	1,0,0	--
dre_circ_0001768	GL831139.1	1068877	1069253	-	376	376	ENSONIG00000010613;	exon_1:1068948-1069344,;	F2	3	8	nfatc3b
dre_circ_0001769	GL831139.1	1086193	1088272	-	2079	1331	ENSONIG00000010614;	intron_9:1086707-1087323,intron_13:1087821-1088180,intron_8:1086280-1086636,;	R1,F2	7,2	9,27	dus2
dre_circ_0001770	GL831139.1	1086636	1088272	-	1636	975	ENSONIG00000010614;	intron_13:1087821-1088180,intron_9:1086707-1087323,;	R2,F1,F2	11,5,5	15,15,19	dus2
dre_circ_0001771	GL831139.1	1087290	1088272	-	982	359	ENSONIG00000010614;	intron_13:1087821-1088180,;	R2	3	13	dus2
dre_circ_0001772	GL831139.1	1087586	1088272	-	686	686	--	--	F1,M1	2,2	13,0	--
dre_circ_0001773	GL831139.1	1088180	1088995	-	815	815	--	--	R3	2	0	--
dre_circ_0001774	GL831139.1	1106446	1107737	-	1291	1291	--	--	M3	2	0	--
dre_circ_0001775	GL831139.1	1114159	1114339	-	180	180	--	--	M1	8	0	--
dre_circ_0001776	GL831139.1	1122686	1125389	+	2703	2292	ENSONIG00000010630;	intron_10:1124166-1124894,intron_7:1123373-1124138,exon_7:1123201-1123373,intron_11:1124963-1125590,;	R2	2	138	tdrd12
dre_circ_0001777	GL831139.1	1128501	1129150	+	649	337	ENSONIG00000010630;	exon_18:1128757-1128911,exon_17:1128501-1128684,;	M3	2	23	tdrd12
dre_circ_0001778	GL831139.1	1133662	1134054	-	392	392	--	--	M3	3	0	--
dre_circ_0001779	GL831139.1	1135080	1135517	+	437	437	--	--	M3	2	0	--
dre_circ_0001780	GL831139.1	1135350	1135733	+	383	383	--	--	M1	6	0	--
dre_circ_0001781	GL831139.1	1159561	1160619	-	1058	1058	--	--	R2	2	0	--
dre_circ_0001782	GL831139.1	1169324	1169618	+	294	294	--	--	R2	2	0	--
dre_circ_0001783	GL831139.1	118369	119998	-	1629	1629	--	--	F3	9	0	--
dre_circ_0001784	GL831139.1	1290115	1291254	-	1139	1139	--	--	R1,F1	2,2	0,0	--
dre_circ_0001785	GL831139.1	1396596	1397166	-	570	366	ENSONIG00000010662;	exon_8:1396596-1396962,;	F2	5	57	herpud1
dre_circ_0001786	GL831139.1	1398155	1399121	-	966	565	ENSONIG00000010662;	intron_7:1398478-1399043,;	R3	12	1	herpud1
dre_circ_0001787	GL831139.1	139924	140746	-	822	702	ENSONIG00000010578;	exon_1:139924-140626,;	F2	2	136	--
dre_circ_0001788	GL831139.1	1407547	1410518	-	2971	2971	--	--	F2	2	0	--
dre_circ_0001789	GL831139.1	1410394	1410759	-	365	365	--	--	R2	4	0	--
dre_circ_0001790	GL831139.1	1423544	1423719	-	175	175	--	--	F2	4	0	--
dre_circ_0001791	GL831139.1	1425306	1426974	-	1668	1668	--	--	F2	3	0	--
dre_circ_0001792	GL831139.1	1442151	1469287	-	27136	27136	ENSONIG00000023637;	intron_1:1440485-1468422,exon_3:1468422-1469287,;	F3	14	7083	--
dre_circ_0001793	GL831139.1	1443597	1469287	-	25690	25690	ENSONIG00000023637;	exon_3:1468422-1469287,intron_1:1440485-1468422,;	R1,F1,F2,F3	297,20,113,145	7786154575057050	--
dre_circ_0001794	GL831139.1	156632	157493	-	861	861	--	--	F2	7	0	--
dre_circ_0001795	GL831139.1	1650983	1651459	+	476	375	ENSONIG00000010691;	exon_3:1650983-1651191,exon_4:1651292-1651459,;	M3	2	10	galnt18a
dre_circ_0001796	GL831139.1	1650983	1660808	+	9825	562	ENSONIG00000010691;	exon_4:1651292-1651459,exon_5:1660621-1660808,exon_3:1650983-1651191,;	R1,R2,M3	3,4,3	5,6,11	galnt18a
dre_circ_0001797	GL831139.1	1650983	1682189	+	31206	19491	ENSONIG00000010691;	exon_6:1679726-1679924,exon_3:1650983-1651191,intron_5:1660808-1679726,exon_4:1651292-1651459,;	R2	5	22	galnt18a
dre_circ_0001798	GL831139.1	1811915	1812277	+	362	362	--	--	F1	2	0	--
dre_circ_0001799	GL831139.1	1822746	1823039	+	293	293	--	--	M3	2	0	--
dre_circ_0001800	GL831139.1	1827699	1834968	-	7269	3856	ENSONIG00000010706;	exon_13:1834762-1834968,intron_3:1829812-1833462,;	F3	5	17	vps9d1
dre_circ_0001801	GL831139.1	1871197	1871411	+	214	214	--	--	M3	4	0	--
dre_circ_0001802	GL831139.1	1908112	1909332	+	1220	479	ENSONIG00000010723;	exon_2:1908534-1908798,exon_4:1909117-1909332,;	R1	2	4	meak7
dre_circ_0001803	GL831139.1	1908112	1913124	+	5012	670	ENSONIG00000010723;	exon_2:1908534-1908798,exon_4:1909117-1909332,exon_5:1912937-1913128,;	R1	2	7	meak7
dre_circ_0001804	GL831139.1	195979	196275	-	296	296	--	--	M1	2	0	--
dre_circ_0001805	GL831139.1	1970967	1971321	+	354	354	--	--	R1	2	0	--
dre_circ_0001806	GL831139.1	2044349	2044565	-	216	216	--	--	M1	4	0	--
dre_circ_0001807	GL831139.1	2044620	2046274	-	1654	1089	ENSONIG00000010745;	intron_2:2045050-2046139,;	M3	2	2	GAN
dre_circ_0001808	GL831139.1	2050648	2050996	-	348	348	--	--	R1,F2	6,3	0,0	--
dre_circ_0001809	GL831139.1	2060227	2060435	-	208	208	--	--	R1	2	0	--
dre_circ_0001810	GL831139.1	209124	212135	+	3011	173	ENSONIG00000010581;	exon_16:211962-212135,;	R2	2	3	itga11b
dre_circ_0001811	GL831139.1	216992	219636	-	2644	2644	--	--	F1	2	0	--
dre_circ_0001812	GL831139.1	2248251	2255196	+	6945	6660	ENSONIG00000010766;	intron_2:2248398-2255058,;	F2,F3,M1	6,12,3	20,26,60	zfpm1
dre_circ_0001813	GL831139.1	2248251	2257849	+	9598	9598	ENSONIG00000010766;	intron_2:2248398-2255058,intron_3:2255196-2283480,;	R3	2	8	zfpm1
dre_circ_0001814	GL831139.1	2248251	2283614	+	35363	34944	ENSONIG00000010766;	intron_3:2255196-2283480,intron_2:2248398-2255058,;	F3,M1	13,4	246350	zfpm1
dre_circ_0001815	GL831139.1	2255058	2257849	+	2791	2791	ENSONIG00000010766;	intron_3:2255196-2283480,;	R3	2	3	zfpm1
dre_circ_0001816	GL831139.1	2255058	2283614	+	28556	28284	ENSONIG00000010766;	intron_3:2255196-2283480,;	M2	20	79	zfpm1
dre_circ_0001817	GL831139.1	226436	227237	-	801	801	ENSONIG00000010592;	exon_2:224491-228776,;	R1	4	22	fem1b
dre_circ_0001818	GL831139.1	2283691	2284041	+	350	350	--	--	R2	6	0	--
dre_circ_0001819	GL831139.1	2386157	2386342	+	185	185	--	--	F2	2	0	--
dre_circ_0001820	GL831139.1	2492822	2494410	+	1588	1588	--	--	F2	5	0	--
dre_circ_0001821	GL831139.1	2717065	2720373	-	3308	2607	ENSONIG00000010804;	intron_9:2717637-2719822,exon_9:2717255-2717409,exon_7:2719822-2720090,;	R1,R3,F2	2,2,6	3,7,39	si:ch1073-174d20.2
dre_circ_0001822	GL831139.1	2831020	2834215	+	3195	3195	--	--	M3	2	0	--
dre_circ_0001823	GL831139.1	2834781	2836884	-	2103	1174	ENSONIG00000010813;	intron_11:2836063-2836766,intron_9:2834905-2835376,;	F1	3	12	glg1a
dre_circ_0001824	GL831139.1	2835406	2838919	+	3513	3513	--	--	R2	10	0	--
dre_circ_0001825	GL831139.1	2836766	2839196	-	2430	1944	ENSONIG00000010813;	intron_12:2836884-2838828,;	F3	6	51	glg1a
dre_circ_0001826	GL831139.1	2948863	2952451	+	3588	531	ENSONIG00000010822;	exon_1:2951920-2952451,;	R3	4	42	si:dkey-12e7.1
dre_circ_0001827	GL831139.1	2948869	2951979	-	3110	3110	--	--	M1	2	0	--
dre_circ_0001828	GL831139.1	3263074	3264011	-	937	402	ENSONIG00000026944;	exon_5:3263792-3264011,exon_6:3263366-3263549,;	R2,F3,M3	13,16,2	4,0,4	--
dre_circ_0001829	GL831139.1	3263792	3264403	-	611	611	--	--	R3	2	0	--
dre_circ_0001830	GL831139.1	3272972	3282257	-	9285	9285	ENSONIG00000026944;	exon_2:3272972-3273299,intron_5:3273299-3344024,;	R2,M1	2,5	26,11	--
dre_circ_0001831	GL831139.1	3272972	3282536	-	9564	9564	ENSONIG00000026944;	exon_2:3272972-3273299,intron_5:3273299-3344024,;	R2	2	27	--
dre_circ_0001832	GL831139.1	3440159	3452457	+	12298	12298	--	--	R3	4	0	--
dre_circ_0001833	GL831139.1	3474350	3493984	+	19634	524	ENSONIG00000010866;	intron_1:3493342-3493866,;	F2	3	22	--
dre_circ_0001834	GL831139.1	3502675	3520344	+	17669	17669	ENSONIG00000010867;	intron_2:3502775-3524104,;	R1	2	7	2021-09-15
dre_circ_0001835	GL831139.1	3535020	3536946	+	1926	1926	--	--	F3	11	0	--
dre_circ_0001836	GL831139.1	3545265	3545859	+	594	594	--	--	F3	12	0	--
dre_circ_0001837	GL831139.1	3545265	3546321	+	1056	648	ENSONIG00000010867;	intron_11:3545859-3546175,intron_10:3545391-3545723,;	R2	2	9	2021-09-15
dre_circ_0001838	GL831139.1	3644528	3645022	+	494	494	--	--	F3	7	0	--
dre_circ_0001839	GL831139.1	3686674	3687429	+	755	755	--	--	R3	2	0	--
dre_circ_0001840	GL831139.1	3692350	3692532	+	182	182	--	--	R3	7	0	--
dre_circ_0001841	GL831139.1	3692529	3692895	+	366	366	--	--	M1	4	0	--
dre_circ_0001842	GL831139.1	3706999	3710702	+	3703	1340	ENSONIG00000010914;	exon_7:3709653-3709822,intron_2:3707992-3708308,intron_1:3707087-3707942,;	F2	5	30	polr2c
dre_circ_0001843	GL831139.1	3712685	3716597	+	3912	187	ENSONIG00000024210;	exon_1:3714055-3714242,;	M3	3	1	--
dre_circ_0001844	GL831139.1	3728008	3734513	+	6505	6301	ENSONIG00000010919;	exon_3:3733919-3734076,intron_2:3728090-3733919,intron_3:3734076-3734391,;	F1,F2	2,3	6,10	wwp2
dre_circ_0001845	GL831139.1	3728008	3737265	+	9257	8600	ENSONIG00000010919;	exon_3:3733919-3734076,intron_4:3734513-3737127,intron_2:3728090-3733919,;	F1	2	7	wwp2
dre_circ_0001846	GL831139.1	3733919	3734513	+	594	157	ENSONIG00000010919;	exon_3:3733919-3734076,;	R1,R2,F1	3,3,5	3,4,1	wwp2
dre_circ_0001847	GL831139.1	3733919	3737265	+	3346	2771	ENSONIG00000010919;	exon_3:3733919-3734076,intron_4:3734513-3737127,;	R1,R3,F1,F2,M3	7,20,13,3,3	3,2,2,9,11	wwp2
dre_circ_0001848	GL831139.1	3733919	3759607	+	25688	24762	ENSONIG00000010919;	exon_10:3759432-3759607,intron_7:3751342-3752095,intron_8:3747318-3751177,intron_5:3737265-3748699,intron_9:3753749-3759432,intron_4:3734513-3737127,exon_8:3752095-3752339,;	R3	4	28	wwp2
dre_circ_0001849	GL831139.1	3733919	3763581	+	29662	29662	ENSONIG00000010919;	intron_9:3753749-3759432,intron_3:3734076-3734391,exon_7:3751184-3751342,intron_10:3759607-3771100,intron_8:3747318-3751177,intron_5:3737265-3748699,exon_10:3759432-3759607,exon_8:3752095-3752339,exon_3:3733919-3734076,intron_8:3752339-3753659,intron_7:3751342-3752095,;	R2	4	91	wwp2
dre_circ_0001850	GL831139.1	3737127	3753749	+	16622	16622	ENSONIG00000010919;	exon_8:3752095-3752339,intron_7:3751342-3752095,intron_8:3747318-3751177,intron_5:3737265-3748699,intron_8:3752339-3753659,;	F3	6	98	wwp2
dre_circ_0001851	GL831139.1	3748699	3753749	+	5050	4261	ENSONIG00000010919;	exon_8:3752095-3752339,intron_8:3747318-3751177,exon_7:3751184-3751342,;	R1	2	14	wwp2
dre_circ_0001852	GL831139.1	3748699	3759607	+	10908	9961	ENSONIG00000010919;	exon_8:3752095-3752339,exon_10:3759432-3759607,intron_9:3753749-3759432,intron_8:3747318-3751177,;	F1,M3	2,5	35,35	wwp2
dre_circ_0001853	GL831139.1	3759432	3774414	+	14982	14541	ENSONIG00000010919;	intron_10:3759607-3771100,intron_11:3771155-3772603,intron_12:3772685-3774285,;	R1,R2,R3,F1,F2,M1	11,4,5,18,14,4	13,41,17,29,74,74	wwp2
dre_circ_0001854	GL831139.1	3771100	3774414	+	3314	3314	--	--	F1	2	0	--
dre_circ_0001855	GL831139.1	3771100	3779473	+	8373	7406	ENSONIG00000010919;	intron_13:3774414-3775497,intron_12:3772685-3774285,intron_14:3775576-3777076,intron_16:3777538-3779313,intron_11:3771155-3772603,;	R1	2	10	wwp2
dre_circ_0001856	GL831139.1	3779313	3781025	+	1712	1712	--	--	R1,R2	3,2	0,0	--
dre_circ_0001857	GL831139.1	3801512	3801788	+	276	276	--	--	M1	6	0	--
dre_circ_0001858	GL831139.1	3815390	3816561	+	1171	1171	--	--	R3	3	0	--
dre_circ_0001859	GL831139.1	4026080	4026314	-	234	234	--	--	M1	2	0	--
dre_circ_0001860	GL831139.1	4101007	4101344	-	337	337	--	--	M1	7	0	--
dre_circ_0001861	GL831139.1	4110579	4111161	-	582	582	--	--	M1	2	0	--
dre_circ_0001862	GL831139.1	4201443	4205316	+	3873	3873	--	--	R3	2	0	--
dre_circ_0001863	GL831139.1	4235636	4236692	+	1056	868	ENSONIG00000010965;	intron_3:4236273-4236589,exon_2:4235636-4235884,exon_3:4235969-4236273,;	R1,R3,M3	2,4,2	9,30,30	btbd10a
dre_circ_0001864	GL831139.1	4242478	4243113	+	635	198	ENSONIG00000010965;	exon_6:4242478-4242676,;	R3	10	7	btbd10a
dre_circ_0001865	GL831139.1	4251880	4252297	-	417	417	--	--	F2	2	0	--
dre_circ_0001866	GL831139.1	4262937	4268018	-	5081	3891	ENSONIG00000010970;	intron_10:4263600-4263891,intron_15:4267161-4267383,intron_16:4267404-4267870,intron_11:4263984-4264408,intron_9:4263087-4263482,exon_8:4265117-4265275,intron_12:4264488-4265117,intron_14:4265822-4267128,;	M3	14	61	arntl1a
dre_circ_0001867	GL831139.1	4263891	4265275	-	1384	1211	ENSONIG00000010970;	intron_11:4263984-4264408,exon_8:4265117-4265275,intron_12:4264488-4265117,;	M3	3	15	arntl1a
dre_circ_0001868	GL831139.1	4267870	4273172	-	5302	182	ENSONIG00000010970;	exon_2:4272990-4273172,;	F3	27	16	arntl1a
dre_circ_0001869	GL831139.1	4271361	4273172	-	1811	1811	--	--	R3	3	0	--
dre_circ_0001870	GL831139.1	4271904	4272624	+	720	720	--	--	R2	3	0	--
dre_circ_0001871	GL831139.1	4272990	4273172	-	182	182	ENSONIG00000010970;	exon_2:4272990-4273172,;	F3	53	16	arntl1a
dre_circ_0001872	GL831139.1	4311903	4315219	+	3316	822	ENSONIG00000010976;	exon_4:4314065-4314241,exon_5:4315039-4315219,intron_3:4313599-4314065,;	R1,F1,F2	3,4,8	14,12,35	far1
dre_circ_0001873	GL831139.1	4317024	4318475	+	1451	674	ENSONIG00000010976;	intron_7:4317516-4318190,;	F1	2	4	far1
dre_circ_0001874	GL831139.1	4341378	4344447	+	3069	2277	ENSONIG00000010983;	intron_11:4341512-4343063,intron_12:4343207-4343933,;	R2,M3	2,4	7,6	ovch2
dre_circ_0001875	GL831139.1	4394710	4398357	-	3647	3647	--	--	R2	4	0	--
dre_circ_0001876	GL831139.1	4403724	4408590	-	4866	4866	--	--	F3	5	0	--
dre_circ_0001877	GL831139.1	4408497	4427325	-	18828	8888	ENSONIG00000010998;	intron_1:4418090-4418486,intron_2:4418719-4427211,;	R2	2	2	--
dre_circ_0001878	GL831139.1	4418569	4427325	-	8756	8492	ENSONIG00000010998;	intron_2:4418719-4427211,;	R2,F1	2,2	1,3	--
dre_circ_0001879	GL831139.1	4418569	4429362	-	10793	10442	ENSONIG00000010998;	intron_3:4427325-4429275,intron_2:4418719-4427211,;	R2	2	6	--
dre_circ_0001880	GL831139.1	4427211	4452654	-	25443	17983	ENSONIG00000010998;	intron_4:4429343-4437400,intron_5:4437418-4445394,intron_3:4427325-4429275,;	F1	6	6	--
dre_circ_0001881	GL831139.1	4447571	4452654	-	5083	4769	ENSONIG00000010998;	intron_7:4447780-4452549,;	M3	2	1	--
dre_circ_0001882	GL831139.1	4506352	4506742	+	390	390	ENSONIG00000010999;	exon_2:4506352-4506742,;	F2	2	96	mical2b
dre_circ_0001883	GL831139.1	4506352	4508055	+	1703	1703	ENSONIG00000010999;	intron_2:4506742-4507847,exon_3:4507847-4508055,exon_2:4506352-4506742,;	R1	2	46	mical2b
dre_circ_0001884	GL831139.1	4513516	4515419	+	1903	258	ENSONIG00000010999;	exon_8:4515161-4515419,;	R2	2	6	mical2b
dre_circ_0001885	GL831139.1	4513516	4516703	+	3187	414	ENSONIG00000010999;	exon_8:4515161-4515419,exon_6:4513516-4513672,;	R1	4	14	mical2b
dre_circ_0001886	GL831139.1	4515161	4516703	+	1542	258	ENSONIG00000010999;	exon_8:4515161-4515419,;	R2	2	6	mical2b
dre_circ_0001887	GL831139.1	4528586	4536671	+	8085	1850	ENSONIG00000010999;	intron_28:4529999-4530840,intron_29:4530854-4531661,exon_25:4528571-4528773,;	F2	5	124	mical2b
dre_circ_0001888	GL831139.1	4539248	4539473	+	225	225	--	--	F2	2	0	--
dre_circ_0001889	GL831139.1	4559037	4560642	+	1605	232	ENSONIG00000011007;	intron_3:4559463-4559695,;	R1,R3,F2	6,4,2	3,0,4	parvaa
dre_circ_0001890	GL831139.1	4564811	4569256	+	4445	4031	ENSONIG00000011007;	intron_6:4564927-4566542,intron_7:4566601-4567935,intron_9:4568105-4569187,;	F2	2	14	parvaa
dre_circ_0001891	GL831139.1	4618864	4630693	+	11829	9289	ENSONIG00000011013;	intron_8:4628168-4630552,intron_5:4622405-4623787,exon_8:4627994-4628168,intron_3:4618927-4622015,intron_6:4623849-4626110,;	R2	2	33	tead1a
dre_circ_0001892	GL831139.1	4674727	4674994	-	267	267	--	--	R3	6	0	--
dre_circ_0001893	GL831139.1	4687499	4696590	-	9091	9091	--	--	R2,R3,F2,F3,M1,M3	8,6,4,8,7,3	0,0,0,0,0,0	--
dre_circ_0001894	GL831139.1	4692072	4694691	-	2619	2619	--	--	F1,F3,M3	2,14,10	0,0,0	--
dre_circ_0001895	GL831139.1	4692072	4696585	-	4513	4513	--	--	M2	27	0	--
dre_circ_0001896	GL831139.1	4692072	4696590	-	4518	4518	--	--	R1,R2,R3,F1,F2,M1,M3	10,11,27,5,15,2,10	0,0,0,0,0,0,0	--
dre_circ_0001897	GL831139.1	4692072	4713475	-	21403	21403	--	--	F1	4	0	--
dre_circ_0001898	GL831139.1	4694500	4696590	-	2090	2090	--	--	R1,M3	2,3	0,0	--
dre_circ_0001899	GL831139.1	4710127	4710465	-	338	338	--	--	R1	6	0	--
dre_circ_0001900	GL831139.1	4712754	4721004	-	8250	8250	--	--	F2	2	0	--
dre_circ_0001901	GL831139.1	4713362	4721004	-	7642	7642	--	--	R1,F1,F2,M1,M3	9,7,10,9,15	0,0,0,0,0	--
dre_circ_0001902	GL831139.1	4713362	4725036	-	11674	11674	--	--	M3	2	0	--
dre_circ_0001903	GL831139.1	4713362	4725420	-	12058	12058	--	--	M3	4	0	--
dre_circ_0001904	GL831139.1	4720610	4721004	-	394	394	--	--	R1,F3,M3	8,6,7	0,0,0	--
dre_circ_0001905	GL831139.1	4737253	4737414	+	161	161	--	--	M1	6	0	--
dre_circ_0001906	GL831139.1	4827137	4827766	+	629	629	--	--	R1	2	0	--
dre_circ_0001907	GL831139.1	4872837	4877080	-	4243	4026	ENSONIG00000011032;	exon_11:4872837-4873020,intron_8:4875899-4876939,intron_7:4873020-4875823,;	F1	3	8	spon1b
dre_circ_0001908	GL831139.1	5068574	5080646	-	12072	890	ENSONIG00000011035;	intron_9:5073022-5073691,exon_15:5072801-5073022,;	R1	4	4	kiaa1549la
dre_circ_0001909	GL831139.1	5072801	5073816	-	1015	221	ENSONIG00000011035;	exon_15:5072801-5073022,;	R1,F2,F3	6,10,5	4,0,6	kiaa1549la
dre_circ_0001910	GL831139.1	5080500	5082151	-	1651	1651	--	--	R1	2	0	--
dre_circ_0001911	GL831139.1	5089867	5101394	-	11527	527	ENSONIG00000011035;	exon_11:5089867-5090061,exon_10:5098464-5098625,exon_9:5101222-5101394,;	R1	2	10	kiaa1549la
dre_circ_0001912	GL831139.1	5089867	5104229	-	14362	2930	ENSONIG00000011035;	exon_9:5101222-5101394,intron_14:5098625-5101222,exon_10:5098464-5098625,;	R1,F2	6,2	12,6	kiaa1549la
dre_circ_0001913	GL831139.1	5089867	5112539	-	22672	11330	ENSONIG00000011035;	exon_10:5098464-5098625,intron_14:5098625-5101222,exon_6:5112370-5112539,intron_13:5090061-5098464,;	R1,F3	6,7	20,43	kiaa1549la
dre_circ_0001914	GL831139.1	5098464	5101394	-	2930	333	ENSONIG00000011035;	exon_10:5098464-5098625,exon_9:5101222-5101394,;	R1	2	8	kiaa1549la
dre_circ_0001915	GL831139.1	5098464	5104229	-	5765	2758	ENSONIG00000011035;	exon_10:5098464-5098625,intron_14:5098625-5101222,;	R1,F3	2,3	10,19	kiaa1549la
dre_circ_0001916	GL831139.1	5098464	5112539	-	14075	2927	ENSONIG00000011035;	exon_6:5112370-5112539,intron_14:5098625-5101222,exon_10:5098464-5098625,;	R1,F1,F2,F3	21,8,11,28	18,0,14,34	kiaa1549la
dre_circ_0001917	GL831139.1	5098464	5113612	-	15148	11240	ENSONIG00000011035;	exon_9:5101222-5101394,intron_17:5104229-5112370,exon_10:5098464-5098625,intron_14:5098625-5101222,exon_6:5112370-5112539,;	F2	2	14	kiaa1549la
dre_circ_0001918	GL831139.1	5101222	5112539	-	11317	169	ENSONIG00000011035;	exon_6:5112370-5112539,;	F3	10	15	kiaa1549la
dre_circ_0001919	GL831139.1	5103083	5112539	-	9456	9456	--	--	F1	2	0	--
dre_circ_0001920	GL831139.1	5103083	5113612	-	10529	8310	ENSONIG00000011035;	exon_6:5112370-5112539,intron_17:5104229-5112370,;	R1,F2	2,2	10,8	kiaa1549la
dre_circ_0001921	GL831139.1	5112370	5113612	-	1242	169	ENSONIG00000011035;	exon_6:5112370-5112539,;	R1,R3,F1,F2	9,2,6,5	8,2,0,6	kiaa1549la
dre_circ_0001922	GL831139.1	5112370	5116976	-	4606	939	ENSONIG00000011035;	intron_18:5112539-5113478,;	R3	3	2	kiaa1549la
dre_circ_0001923	GL831139.1	5123477	5125687	-	2210	2210	--	--	F2	8	0	--
dre_circ_0001924	GL831139.1	5128148	5129995	+	1847	1847	--	--	R3	8	0	--
dre_circ_0001925	GL831139.1	5193600	5194526	+	926	926	--	--	F2	3	0	--
dre_circ_0001926	GL831139.1	5199482	5216682	-	17200	15120	ENSONIG00000011036;	exon_3:5215935-5216436,intron_17:5203928-5214902,exon_4:5215645-5215845,exon_15:5199482-5199637,exon_11:5200557-5200720,exon_10:5200870-5201055,intron_12:5200206-5200557,intron_16:5201982-5203804,exon_5:5215243-5215435,intron_15:5201285-5201862,;	R2	3	177	hipk3a
dre_circ_0001927	GL831139.1	5214902	5216682	-	1780	1075	ENSONIG00000011036;	exon_3:5215935-5216436,exon_4:5215645-5215845,exon_6:5214902-5215084,exon_5:5215243-5215435,;	R1,R2,F2,F3,M3	8,11,5,11,2	19134128283141	hipk3a
dre_circ_0001928	GL831139.1	5216031	5216270	+	239	239	--	--	M1	7	0	--
dre_circ_0001929	GL831139.1	5224456	5224721	-	265	265	--	--	M1	2	0	--
dre_circ_0001930	GL831139.1	5224595	5224835	+	240	240	--	--	F2	2	0	--
dre_circ_0001931	GL831139.1	5239117	5239293	-	176	176	--	--	F2	2	0	--
dre_circ_0001932	GL831139.1	5250707	5258923	+	8216	4696	ENSONIG00000026543;	intron_9:5256878-5257874,intron_8:5255392-5256742,intron_10:5257954-5258178,intron_3:5251089-5253215,;	R2	4	10	--
dre_circ_0001933	GL831139.1	5305455	5306813	+	1358	1132	ENSONIG00000011043;	intron_2:5305578-5306710,;	R2,M3	2,4	17,15	wt1a
dre_circ_0001934	GL831139.1	5305455	5311428	+	5973	5663	ENSONIG00000011043;	intron_3:5306813-5311344,intron_2:5305578-5306710,;	F1	2	24	wt1a
dre_circ_0001935	GL831139.1	5311344	5317742	+	6398	6214	ENSONIG00000011043;	intron_4:5311428-5317642,;	R2	2	30	wt1a
dre_circ_0001936	GL831139.1	5323885	5324066	-	181	181	--	--	M1	3	0	--
dre_circ_0001937	GL831139.1	5343821	5354588	+	10767	10767	ENSONIG00000011045;	intron_3:5334511-5385156,;	M1	2	7	--
dre_circ_0001938	GL831139.1	5421864	5422218	-	354	354	--	--	M1	4	0	--
dre_circ_0001939	GL831139.1	5428728	5432022	-	3294	1172	ENSONIG00000011051;	exon_3:5431759-5432022,intron_12:5428866-5429775,;	R1	2	6	ano10b
dre_circ_0001940	GL831139.1	5439523	5440306	+	783	783	--	--	F2	2	0	--
dre_circ_0001941	GL831139.1	5443187	5445225	-	2038	1685	ENSONIG00000011056;	intron_4:5443570-5445082,exon_5:5443187-5443360,;	F1	3	17	fa2h
dre_circ_0001942	GL831139.1	5471522	5471802	-	280	280	ENSONIG00000011056;	exon_1:5471522-5472015,;	M3	2	8	fa2h
dre_circ_0001943	GL831139.1	5492769	5494640	-	1871	1871	--	--	R1	2	0	--
dre_circ_0001944	GL831139.1	5492966	5495641	-	2675	2675	--	--	F2	5	0	--
dre_circ_0001945	GL831139.1	5499142	5505461	-	6319	5635	ENSONIG00000011058;	intron_6:5499226-5500043,intron_10:5504934-5505311,intron_8:5500279-5502432,intron_9:5502534-5504822,;	M3	2	19	csnk2a2b
dre_circ_0001946	GL831139.1	5516635	5516901	+	266	167	ENSONIG00000011063;	exon_1:5516734-5516901,;	F2	4	2	usb1
dre_circ_0001947	GL831139.1	5527554	5529189	-	1635	1299	ENSONIG00000011066;	intron_5:5527890-5529032,exon_2:5529032-5529189,;	R2	2	7	pla2g15
dre_circ_0001948	GL831139.1	5553348	5554312	+	964	221	ENSONIG00000011073;	intron_5:5553969-5554190,;	R3	3	1	uba2
dre_circ_0001949	GL831139.1	5573265	5574498	+	1233	1114	ENSONIG00000011082;	exon_4:5573265-5573463,intron_4:5573463-5574379,;	R1,R2,R3,M1	2,4,19,5	17,104,44,30	ca5a
dre_circ_0001950	GL831139.1	5573265	5581163	+	7898	7457	ENSONIG00000011082;	intron_5:5574498-5579102,intron_4:5573463-5574379,intron_7:5579424-5581004,exon_8:5581004-5581163,exon_4:5573265-5573463,;	R3,F1,M3	8,2,3	56,19,43	ca5a
dre_circ_0001951	GL831139.1	5579102	5584042	+	4940	4588	ENSONIG00000011082;	exon_8:5581004-5581163,intron_7:5579424-5581004,intron_8:5581163-5583841,exon_9:5583841-5584012,;	R3,M3	4,4	18,23	ca5a
dre_circ_0001952	GL831139.1	5586312	5586605	+	293	293	--	--	R1	2	0	--
dre_circ_0001953	GL831139.1	5704300	5707971	+	3671	899	ENSONIG00000011091;	exon_6:5706991-5707276,exon_7:5707357-5707971,;	F3	10	603	jph3
dre_circ_0001954	GL831139.1	5769437	5773703	-	4266	4266	--	--	M1	11	0	--
dre_circ_0001955	GL831139.1	5808549	5812653	+	4104	4104	--	--	M3	2	0	--
dre_circ_0001956	GL831139.1	5836790	5837233	-	443	443	--	--	M3	2	0	--
dre_circ_0001957	GL831139.1	5903325	5903535	+	210	210	ENSONIG00000011113;	exon_28:5903315-5903535,;	R3	5	9	edc4
dre_circ_0001958	GL831139.1	5911985	5912214	-	229	229	--	--	M1	2	0	--
dre_circ_0001959	GL831139.1	6024262	6024796	-	534	534	--	--	R1,F1	8,2	0,0	--
dre_circ_0001960	GL831139.1	6076658	6077840	+	1182	216	ENSONIG00000011118;	exon_3:6076658-6076874,;	M3	3	11	mbtps1
dre_circ_0001961	GL831139.1	6092465	6092864	-	399	399	--	--	M1	2	0	--
dre_circ_0001962	GL831139.1	6092608	6092932	-	324	324	--	--	M1	10	0	--
dre_circ_0001963	GL831139.1	6185006	6185681	-	675	675	--	--	R2,M3	3,6	0,0	--
dre_circ_0001964	GL831139.1	6185006	6211890	-	26884	25738	ENSONIG00000011128;	intron_10:6208469-6211781,intron_8:6185681-6208107,;	M3	3	11	necab2
dre_circ_0001965	GL831139.1	6208107	6211890	-	3783	3312	ENSONIG00000011128;	intron_10:6208469-6211781,;	R2,R3,F2,M3	3,6,12,3	1,1,4,1	necab2
dre_circ_0001966	GL831139.1	6262370	6262800	-	430	430	--	--	R1,R2,R3,F1,M1	14,14,16,2,6	0,0,0,0,0	--
dre_circ_0001967	GL831139.1	6410419	6410927	+	508	508	--	--	F3	3	0	--
dre_circ_0001968	GL831139.1	6413148	6413436	-	288	288	--	--	M1	6	0	--
dre_circ_0001969	GL831139.1	6453752	6460621	+	6869	2023	ENSONIG00000011164;	exon_4:6453752-6453932,intron_10:6458718-6460561,;	M3	4	4	cpne2
dre_circ_0001970	GL831139.1	6527985	6528229	+	244	244	--	--	R3	10	0	--
dre_circ_0001971	GL831139.1	6531559	6547387	+	15828	7638	ENSONIG00000011185;	exon_15:6542978-6543163,intron_16:6545625-6546134,intron_10:6539707-6541169,intron_5:6535913-6537310,intron_6:6537455-6537735,exon_20:6547178-6547387,exon_12:6541401-6541580,exon_18:6546355-6546562,intron_12:6541580-6542310,intron_18:6546562-6546975,exon_3:6531885-6532074,exon_2:6531559-6531715,intron_8:6538108-6538666,exon_14:6542668-6542875,intron_9:6538817-6539582,exon_5:6535721-6535913,;	M3	2	102	aars
dre_circ_0001972	GL831139.1	6541169	6546562	+	5393	4185	ENSONIG00000011185;	exon_12:6541401-6541580,intron_12:6541580-6542310,exon_18:6546355-6546562,intron_16:6545625-6546134,exon_14:6542668-6542875,intron_15:6543163-6545516,;	R3	12	26	aars
dre_circ_0001973	GL831139.1	6618288	6618926	+	638	510	ENSONIG00000011198;	exon_2:6618770-6618926,intron_1:6618416-6618770,;	M3	2	9	sf3b3
dre_circ_0001974	GL831139.1	6618288	6619392	+	1104	681	ENSONIG00000011198;	exon_3:6619221-6619392,exon_2:6618770-6618926,intron_1:6618416-6618770,;	R3	7	34	sf3b3
dre_circ_0001975	GL831139.1	6618770	6621587	+	2817	2267	ENSONIG00000011198;	intron_5:6621093-6621474,exon_4:6620577-6620750,intron_3:6619392-6620577,intron_4:6620750-6620951,exon_2:6618770-6618926,exon_3:6619221-6619392,;	R3	6	100	sf3b3
dre_circ_0001976	GL831139.1	6637964	6639171	-	1207	1207	--	--	M3	4	0	--
dre_circ_0001977	GL831139.1	6639033	6639387	-	354	354	--	--	R2	2	0	--
dre_circ_0001978	GL831139.1	6676551	6679704	+	3153	3153	--	--	M3	6	0	--
dre_circ_0001979	GL831139.1	6691190	6694038	+	2848	2848	--	--	R1	6	0	--
dre_circ_0001980	GL831139.1	6708692	6709343	-	651	651	--	--	R1	2	0	--
dre_circ_0001981	GL831139.1	6764430	6766981	+	2551	2263	ENSONIG00000011217;	exon_4:6765861-6766030,intron_3:6764569-6765861,intron_4:6766030-6766832,;	R2	2	21	reep5
dre_circ_0001982	GL831139.1	6774810	6781743	-	6933	4895	ENSONIG00000011219;	intron_10:6778565-6779979,intron_9:6774933-6778414,;	R3	4	12	chd1
dre_circ_0001983	GL831139.1	6779979	6781743	-	1764	1491	ENSONIG00000011219;	intron_11:6780118-6781609,;	R1,R2,F1,F2,F3,M1,M3	4,7,9,11,12,2,15	0,8,2,3,0,4,1	chd1
dre_circ_0001984	GL831139.1	6790167	6791570	-	1403	501	ENSONIG00000011219;	exon_6:6790167-6790393,exon_5:6790620-6790895,;	M3	2	13	chd1
dre_circ_0001985	GL831139.1	6948977	6949255	-	278	278	--	--	F2	2	0	--
dre_circ_0001986	GL831139.1	6955632	6955801	-	169	169	--	--	F1	2	0	--
dre_circ_0001987	GL831139.1	7045306	7048034	-	2728	2728	--	--	R1	2	0	--
dre_circ_0001988	GL831139.1	7066115	7068216	-	2101	1957	ENSONIG00000011252;	intron_6:7066259-7067950,exon_2:7067950-7068216,;	F3	14	37	mmp11b
dre_circ_0001989	GL831139.1	7100498	7102169	+	1671	1269	ENSONIG00000011257;	intron_4:7100801-7102070,;	R1	2	1	scai
dre_circ_0001990	GL831139.1	7110482	7110682	+	200	200	--	--	R1	2	0	--
dre_circ_0001991	GL831139.1	7135118	7135483	-	365	365	--	--	M1	2	0	--
dre_circ_0001992	GL831139.1	7154920	7155167	+	247	247	ENSONIG00000011270;	exon_5:7154896-7155177,;	M3	2	58	sptan1
dre_circ_0001993	GL831139.1	7167387	7167762	+	375	198	ENSONIG00000011270;	exon_31:7167589-7167787,;	M1	7	2	sptan1
dre_circ_0001994	GL831139.1	7220808	7223721	+	2913	2913	--	--	F3	3	0	--
dre_circ_0001995	GL831139.1	7230604	7231008	+	404	404	--	--	F2	5	0	--
dre_circ_0001996	GL831139.1	7264685	7264846	+	161	161	--	--	M1	4	0	--
dre_circ_0001997	GL831139.1	7317720	7319330	-	1610	1610	--	--	M3	2	0	--
dre_circ_0001998	GL831139.1	7374252	7380125	+	5873	5344	ENSONIG00000011314;	intron_2:7374342-7378940,exon_4:7379662-7379835,intron_3:7379089-7379662,;	F1,F2,M3	3,8,4	4,19,10	mapkap1
dre_circ_0001999	GL831139.1	7501834	7502015	+	181	181	--	--	F3	6	0	--
[truncated: 18,608 more rows]
