# Supplementary material for: Comprehensive Characterization of Circular RNAs in Ovary and Testis From Nile Tilapia
Source: Front Vet Sci. 2022 Apr 6;9:847681. doi: 10.3389/fvets.2022.847681 (PMC9019548; doi:10.3389/fvets.2022.847681)
Supplement: Supplementary file 2 [file Data_Sheet_2.XLSX]

## Sheet: Readcount_TPM
circRNA.readcount	R1.readcount	R2.readcount	R3.readcount	F1.readcount	F2.readcount	F3.readcount	M1.readcount	M2.readcount	M3.readcount	R1.tpm	R2.tpm	R3.tpm	F1.tpm	F2.tpm	F3.tpm	M1.tpm	M2.tpm	M3.tpm
dre_circ_0000001	6	0	0	0	0	0	0	0	0	175.629	0	0	0	0	0	0	0	0
dre_circ_0000002	0	5	0	0	0	0	0	0	0	0	282.358	0	0	0	0	0	0	0
dre_circ_0000003	6	0	0	4	5	0	0	0	0	175.629	0	0	194.43	137.627	0	0	0	0
dre_circ_0000004	0	0	0	7	7	0	0	0	0	0	0	0	340.252	192.678	0	0	0	0
dre_circ_0000005	3	0	0	0	12	0	0	0	0	87.8143	0	0	0	330.306	0	0	0	0
dre_circ_0000007	3	0	0	0	0	0	0	0	0	87.8143	0	0	0	0	0	0	0	0
dre_circ_0000008	5	0	0	0	0	0	0	0	0	146.357	0	0	0	0	0	0	0	0
dre_circ_0000009	0	0	0	2	2	0	0	0	0	0	0	0	97.2148	55.0509	0	0	0	0
dre_circ_0000011	690	0	0	254	106	74	0	0	0	20197.3	0	0	12346.3	2917.7	1430.86	0	0	0
dre_circ_0000012	3	0	0	0	0	0	0	0	0	87.8143	0	0	0	0	0	0	0	0
dre_circ_0000013	0	0	0	0	13	14	0	0	0	0	0	0	0	357.831	270.704	0	0	0
dre_circ_0000016	0	5	0	0	0	0	0	0	0	0	282.358	0	0	0	0	0	0	0
dre_circ_0000017	0	0	0	0	0	0	0	0	3	0	0	0	0	0	0	0	0	177.232
dre_circ_0000019	7	0	0	3	5	0	0	0	0	204.9	0	0	145.822	137.627	0	0	0	0
dre_circ_0000020	0	0	6	0	0	0	0	0	0	0	0	285.932	0	0	0	0	0	0
dre_circ_0000021	0	2	3	0	0	0	0	0	0	0	112.943	142.966	0	0	0	0	0	0
dre_circ_0000022	6	0	0	0	0	0	0	0	0	175.629	0	0	0	0	0	0	0	0
dre_circ_0000023	3	0	0	0	0	0	0	0	0	87.8143	0	0	0	0	0	0	0	0
dre_circ_0000025	4	8	0	0	5	0	0	0	0	117.086	451.773	0	0	137.627	0	0	0	0
dre_circ_0000026	5	28	15	3	0	34	7	22	33	146.357	1581.21	714.83	145.822	0	657.424	1062.38	10816.1	1949.55
dre_circ_0000027	0	2	0	0	0	0	0	0	0	0	112.943	0	0	0	0	0	0	0
dre_circ_0000029	2	6	0	0	0	0	0	0	5	58.5429	338.83	0	0	0	0	0	0	295.386
dre_circ_0000030	0	0	0	0	0	17	0	0	0	0	0	0	0	0	328.712	0	0	0
dre_circ_0000031	0	0	0	0	5	0	0	0	0	0	0	0	0	137.627	0	0	0	0
dre_circ_0000032	0	6	0	0	0	0	0	0	4	0	338.83	0	0	0	0	0	0	236.309
dre_circ_0000033	8	32	23	8	21	0	8	0	23	234.171	1807.09	1096.07	388.859	578.035	0	1214.14	0	1358.78
dre_circ_0000034	53	0	0	8	3	17	0	0	0	1551.39	0	0	388.859	82.5764	328.712	0	0	0
dre_circ_0000035	0	0	4	3	0	0	0	0	5	0	0	190.621	145.822	0	0	0	0	295.386
dre_circ_0000037	0	5	8	0	0	0	0	0	0	0	282.358	381.243	0	0	0	0	0	0
dre_circ_0000038	0	0	0	0	0	0	0	0	5	0	0	0	0	0	0	0	0	295.386
dre_circ_0000039	5	0	0	0	22	0	0	0	0	146.357	0	0	0	605.56	0	0	0	0
dre_circ_0000041	3	0	0	0	24	0	0	0	0	87.8143	0	0	0	660.611	0	0	0	0
dre_circ_0000042	2	0	0	0	0	0	0	0	0	58.5429	0	0	0	0	0	0	0	0
dre_circ_0000043	0	0	0	0	14	0	0	0	0	0	0	0	0	385.356	0	0	0	0
dre_circ_0000044	13	0	0	10	20	0	0	0	3	380.529	0	0	486.074	550.509	0	0	0	177.232
dre_circ_0000046	0	0	14	0	0	0	0	0	0	0	0	667.175	0	0	0	0	0	0
dre_circ_0000047	0	0	0	3	0	0	0	0	0	0	0	0	145.822	0	0	0	0	0
dre_circ_0000048	5	31	0	0	0	0	0	0	7	146.357	1750.62	0	0	0	0	0	0	413.54
dre_circ_0000051	2	0	0	0	0	0	0	0	0	58.5429	0	0	0	0	0	0	0	0
dre_circ_0000052	0	0	0	0	9	0	0	0	0	0	0	0	0	247.729	0	0	0	0
dre_circ_0000053	0	34	29	0	0	13	11	0	0	0	1920.04	1382.01	0	0	251.368	1669.45	0	0
dre_circ_0000055	0	6	0	0	0	0	0	0	4	0	338.83	0	0	0	0	0	0	236.309
dre_circ_0000057	18	0	0	4	7	0	0	0	0	526.886	0	0	194.43	192.678	0	0	0	0
dre_circ_0000058	7	0	0	3	0	0	0	0	0	204.9	0	0	145.822	0	0	0	0	0
dre_circ_0000059	0	7	0	0	3	0	0	0	0	0	395.302	0	0	82.5764	0	0	0	0
dre_circ_0000060	3	0	0	0	0	0	0	0	0	87.8143	0	0	0	0	0	0	0	0
dre_circ_0000061	0	0	0	0	2	0	0	0	2	0	0	0	0	55.0509	0	0	0	118.154
dre_circ_0000064	22	10	13	4	24	13	0	0	0	643.972	564.717	619.52	194.43	660.611	251.368	0	0	0
dre_circ_0000066	0	0	2	0	0	0	0	0	0	0	0	95.3107	0	0	0	0	0	0
dre_circ_0000067	0	0	0	3	0	0	0	0	0	0	0	0	145.822	0	0	0	0	0
dre_circ_0000069	0	0	4	0	0	0	0	0	0	0	0	190.621	0	0	0	0	0	0
dre_circ_0000071	6	0	0	0	0	0	0	0	0	175.629	0	0	0	0	0	0	0	0
dre_circ_0000072	0	0	0	0	0	0	0	0	3	0	0	0	0	0	0	0	0	177.232
dre_circ_0000073	0	0	0	0	0	0	0	0	4	0	0	0	0	0	0	0	0	236.309
dre_circ_0000076	0	3	0	5	0	44	0	0	0	0	169.415	0	243.037	0	850.784	0	0	0
dre_circ_0000077	0	0	0	0	10	0	0	0	0	0	0	0	0	275.255	0	0	0	0
dre_circ_0000078	12	0	0	2	0	14	0	0	0	351.257	0	0	97.2148	0	270.704	0	0	0
dre_circ_0000079	10	0	0	4	0	15	0	0	0	292.714	0	0	194.43	0	290.04	0	0	0
dre_circ_0000080	12	0	0	11	3	26	0	0	0	351.257	0	0	534.681	82.5764	502.736	0	0	0
dre_circ_0000083	37	0	0	0	0	0	0	0	0	1083.04	0	0	0	0	0	0	0	0
dre_circ_0000093	2	0	0	0	0	0	0	0	0	58.5429	0	0	0	0	0	0	0	0
dre_circ_0000094	0	7	0	0	3	0	0	0	0	0	395.302	0	0	82.5764	0	0	0	0
dre_circ_0000095	0	0	0	0	13	0	11	0	0	0	0	0	0	357.831	0	1669.45	0	0
dre_circ_0000096	13	0	0	6	26	0	0	0	0	380.529	0	0	291.644	715.662	0	0	0	0
dre_circ_0000097	13	0	0	22	18	31	0	0	6	380.529	0	0	1069.36	495.458	599.416	0	0	354.463
dre_circ_0000098	2	0	0	0	0	0	0	0	0	58.5429	0	0	0	0	0	0	0	0
dre_circ_0000099	0	0	4	0	0	0	0	0	0	0	0	190.621	0	0	0	0	0	0
dre_circ_0000101	12	0	17	4	26	101	0	0	0	351.257	0	810.141	194.43	715.662	1952.94	0	0	0
dre_circ_0000102	0	0	3	0	0	0	0	0	2	0	0	142.966	0	0	0	0	0	118.154
dre_circ_0000104	0	0	0	2	0	15	0	0	0	0	0	0	97.2148	0	290.04	0	0	0
dre_circ_0000105	0	7	0	0	0	0	0	0	11	0	395.302	0	0	0	0	0	0	649.849
dre_circ_0000107	0	0	0	3	0	0	0	0	0	0	0	0	145.822	0	0	0	0	0
dre_circ_0000108	0	0	0	0	0	0	6	0	0	0	0	0	0	0	0	910.609	0	0
dre_circ_0000109	0	9	5	0	0	0	0	0	6	0	508.245	238.277	0	0	0	0	0	354.463
dre_circ_0000112	0	0	20	0	0	0	0	0	0	0	0	953.107	0	0	0	0	0	0
dre_circ_0000113	5	5	28	0	0	0	9	0	0	146.357	282.358	1334.35	0	0	0	1365.91	0	0
dre_circ_0000114	2	7	0	0	6	0	0	0	0	58.5429	395.302	0	0	165.153	0	0	0	0
dre_circ_0000115	0	0	0	0	6	0	0	0	0	0	0	0	0	165.153	0	0	0	0
dre_circ_0000116	0	0	0	4	4	0	0	0	0	0	0	0	194.43	110.102	0	0	0	0
dre_circ_0000119	0	0	0	0	0	8	0	0	0	0	0	0	0	0	154.688	0	0	0
dre_circ_0000120	0	0	0	0	4	0	0	0	0	0	0	0	0	110.102	0	0	0	0
dre_circ_0000122	0	14	0	0	0	0	0	0	3	0	790.603	0	0	0	0	0	0	177.232
dre_circ_0000123	20	5	9	5	13	0	0	0	5	585.429	282.358	428.898	243.037	357.831	0	0	0	295.386
dre_circ_0000124	0	7	29	0	0	0	0	0	10	0	395.302	1382.01	0	0	0	0	0	590.772
dre_circ_0000125	0	4	0	0	0	0	0	0	0	0	225.887	0	0	0	0	0	0	0
dre_circ_0000126	0	0	0	0	0	0	0	0	10	0	0	0	0	0	0	0	0	590.772
dre_circ_0000127	0	0	0	0	0	0	0	0	3	0	0	0	0	0	0	0	0	177.232
dre_circ_0000128	0	3	0	0	0	0	0	0	0	0	169.415	0	0	0	0	0	0	0
dre_circ_0000131	11	0	0	5	32	42	0	0	0	321.986	0	0	243.037	880.815	812.112	0	0	0
dre_circ_0000133	0	0	0	2	0	0	0	0	0	0	0	0	97.2148	0	0	0	0	0
dre_circ_0000135	0	0	0	0	4	0	0	0	0	0	0	0	0	110.102	0	0	0	0
dre_circ_0000136	7	0	0	0	0	0	0	0	0	204.9	0	0	0	0	0	0	0	0
dre_circ_0000138	0	0	6	0	0	0	0	0	0	0	0	285.932	0	0	0	0	0	0
dre_circ_0000142	0	0	0	3	5	0	0	0	0	0	0	0	145.822	137.627	0	0	0	0
dre_circ_0000143	0	0	0	2	0	0	0	0	0	0	0	0	97.2148	0	0	0	0	0
dre_circ_0000146	0	4	0	0	0	0	0	0	0	0	225.887	0	0	0	0	0	0	0
dre_circ_0000152	14	0	0	4	6	43	3	0	5	409.8	0	0	194.43	165.153	831.448	455.304	0	295.386
dre_circ_0000154	5	6	7	0	3	0	0	0	0	146.357	338.83	333.587	0	82.5764	0	0	0	0
dre_circ_0000155	14	2	0	6	13	26	0	0	0	409.8	112.943	0	291.644	357.831	502.736	0	0	0
dre_circ_0000156	10	11	5	8	0	53	0	0	0	292.714	621.188	238.277	388.859	0	1024.81	0	0	0
dre_circ_0000159	2	0	10	0	0	0	0	0	0	58.5429	0	476.554	0	0	0	0	0	0
dre_circ_0000160	10	0	12	0	0	0	0	0	0	292.714	0	571.864	0	0	0	0	0	0
dre_circ_0000161	0	0	7	0	0	0	0	0	0	0	0	333.587	0	0	0	0	0	0
dre_circ_0000162	4	0	0	0	0	0	0	0	0	117.086	0	0	0	0	0	0	0	0
dre_circ_0000163	119	0	6	0	64	195	0	0	0	3483.3	0	285.932	0	1761.63	3770.52	0	0	0
dre_circ_0000164	0	0	0	5	0	0	0	0	0	0	0	0	243.037	0	0	0	0	0
dre_circ_0000165	0	0	0	7	0	0	0	0	0	0	0	0	340.252	0	0	0	0	0
dre_circ_0000167	0	0	0	2	0	0	0	0	0	0	0	0	97.2148	0	0	0	0	0
dre_circ_0000168	0	0	0	0	3	0	0	0	0	0	0	0	0	82.5764	0	0	0	0
dre_circ_0000169	0	0	0	6	0	0	0	0	0	0	0	0	291.644	0	0	0	0	0
dre_circ_0000171	2	0	3	3	5	0	0	0	0	58.5429	0	142.966	145.822	137.627	0	0	0	0
dre_circ_0000172	3	0	0	4	0	0	0	0	0	87.8143	0	0	194.43	0	0	0	0	0
dre_circ_0000173	13	0	0	11	12	0	0	0	0	380.529	0	0	534.681	330.306	0	0	0	0
dre_circ_0000174	2	0	0	0	0	0	0	0	0	58.5429	0	0	0	0	0	0	0	0
dre_circ_0000175	2	0	5	3	0	0	0	0	0	58.5429	0	238.277	145.822	0	0	0	0	0
dre_circ_0000176	0	0	0	0	0	0	0	0	5	0	0	0	0	0	0	0	0	295.386
dre_circ_0000177	0	0	21	0	0	0	0	0	0	0	0	1000.76	0	0	0	0	0	0
dre_circ_0000178	0	0	0	0	0	20	0	0	0	0	0	0	0	0	386.72	0	0	0
dre_circ_0000179	0	4	0	0	0	0	0	0	0	0	225.887	0	0	0	0	0	0	0
dre_circ_0000181	0	0	0	0	0	12	0	0	0	0	0	0	0	0	232.032	0	0	0
dre_circ_0000182	0	0	0	6	0	0	0	0	0	0	0	0	291.644	0	0	0	0	0
dre_circ_0000185	0	0	0	0	0	0	0	0	2	0	0	0	0	0	0	0	0	118.154
dre_circ_0000186	0	0	5	0	0	0	0	0	0	0	0	238.277	0	0	0	0	0	0
dre_circ_0000188	3	7	0	0	0	0	0	0	0	87.8143	395.302	0	0	0	0	0	0	0
dre_circ_0000190	0	0	5	0	0	0	0	0	7	0	0	238.277	0	0	0	0	0	413.54
dre_circ_0000191	0	18	14	0	2	0	10	0	8	0	1016.49	667.175	0	55.0509	0	1517.68	0	472.618
dre_circ_0000192	2	17	32	0	7	12	0	0	6	58.5429	960.018	1524.97	0	192.678	232.032	0	0	354.463
dre_circ_0000196	0	4	0	8	0	0	0	0	3	0	225.887	0	388.859	0	0	0	0	177.232
dre_circ_0000197	2	3	10	4	0	0	0	0	5	58.5429	169.415	476.554	194.43	0	0	0	0	295.386
dre_circ_0000199	55	0	0	0	0	0	0	0	0	1609.93	0	0	0	0	0	0	0	0
dre_circ_0000201	0	7	0	0	4	0	0	0	9	0	395.302	0	0	110.102	0	0	0	531.695
dre_circ_0000202	2	0	2	0	3	9	0	0	11	58.5429	0	95.3107	0	82.5764	174.024	0	0	649.849
dre_circ_0000203	0	0	0	0	0	0	0	0	3	0	0	0	0	0	0	0	0	177.232
dre_circ_0000206	0	6	2	0	4	0	0	0	12	0	338.83	95.3107	0	110.102	0	0	0	708.927
dre_circ_0000207	0	3	0	0	0	0	0	0	3	0	169.415	0	0	0	0	0	0	177.232
dre_circ_0000210	3	0	0	0	0	0	0	0	0	87.8143	0	0	0	0	0	0	0	0
dre_circ_0000212	3	0	0	0	0	0	0	0	0	87.8143	0	0	0	0	0	0	0	0
dre_circ_0000214	0	7	20	0	0	0	0	0	4	0	395.302	953.107	0	0	0	0	0	236.309
dre_circ_0000216	0	5	0	0	0	0	0	0	0	0	282.358	0	0	0	0	0	0	0
dre_circ_0000218	2	0	0	9	0	0	0	0	0	58.5429	0	0	437.467	0	0	0	0	0
dre_circ_0000219	3	4	0	0	5	0	0	0	0	87.8143	225.887	0	0	137.627	0	0	0	0
dre_circ_0000220	15	6	5	16	42	83	0	0	7	439.072	338.83	238.277	777.718	1156.07	1604.89	0	0	413.54
dre_circ_0000221	0	0	0	0	11	6	0	0	0	0	0	0	0	302.78	116.016	0	0	0
dre_circ_0000222	80	140	127	33	35	59	32	27	159	2341.71	7906.03	6052.23	1604.04	963.391	1140.82	4856.58	13274.3	9393.28
dre_circ_0000224	0	3	6	27	9	23	0	0	0	0	169.415	285.932	1312.4	247.729	444.728	0	0	0
dre_circ_0000225	2	0	0	0	0	0	0	0	0	58.5429	0	0	0	0	0	0	0	0
dre_circ_0000226	0	0	0	0	0	15	0	0	0	0	0	0	0	0	290.04	0	0	0
dre_circ_0000229	2	0	0	0	4	0	0	0	0	58.5429	0	0	0	110.102	0	0	0	0
dre_circ_0000232	0	0	0	0	2	0	0	0	0	0	0	0	0	55.0509	0	0	0	0
dre_circ_0000235	0	0	0	0	0	0	0	0	3	0	0	0	0	0	0	0	0	177.232
dre_circ_0000236	0	0	7	0	0	0	0	0	0	0	0	333.587	0	0	0	0	0	0
dre_circ_0000237	0	0	8	0	0	0	0	0	0	0	0	381.243	0	0	0	0	0	0
dre_circ_0000238	2	0	0	0	4	0	0	0	0	58.5429	0	0	0	110.102	0	0	0	0
dre_circ_0000239	6	0	0	0	11	30	0	0	0	175.629	0	0	0	302.78	580.08	0	0	0
dre_circ_0000240	0	0	0	0	7	0	0	0	0	0	0	0	0	192.678	0	0	0	0
dre_circ_0000243	5	0	0	0	0	0	0	0	0	146.357	0	0	0	0	0	0	0	0
dre_circ_0000246	0	0	12	0	0	0	0	0	0	0	0	571.864	0	0	0	0	0	0
dre_circ_0000247	0	4	0	0	0	0	0	0	0	0	225.887	0	0	0	0	0	0	0
dre_circ_0000248	0	0	0	0	6	0	0	0	0	0	0	0	0	165.153	0	0	0	0
dre_circ_0000249	2	5	5	11	0	0	0	0	9	58.5429	282.358	238.277	534.681	0	0	0	0	531.695
dre_circ_0000250	0	5	9	0	3	0	0	0	5	0	282.358	428.898	0	82.5764	0	0	0	295.386
dre_circ_0000251	0	0	0	4	4	7	0	0	0	0	0	0	194.43	110.102	135.352	0	0	0
dre_circ_0000252	3	0	30	18	28	46	12	0	18	87.8143	0	1429.66	874.933	770.713	889.456	1821.22	0	1063.39
dre_circ_0000253	0	22	19	18	19	18	7	0	10	0	1242.38	905.452	874.933	522.984	348.048	1062.38	0	590.772
dre_circ_0000254	0	12	13	4	0	0	0	0	14	0	677.66	619.52	194.43	0	0	0	0	827.081
dre_circ_0000255	14	0	0	4	27	10	0	0	0	409.8	0	0	194.43	743.187	193.36	0	0	0
dre_circ_0000257	2	0	0	0	0	33	0	0	2	58.5429	0	0	0	0	638.088	0	0	118.154
dre_circ_0000258	0	0	0	0	12	0	0	0	8	0	0	0	0	330.306	0	0	0	472.618
dre_circ_0000259	0	0	0	0	0	0	0	0	5	0	0	0	0	0	0	0	0	295.386
dre_circ_0000261	81	4	4	25	51	8	0	0	4	2370.99	225.887	190.621	1215.18	1403.8	154.688	0	0	236.309
dre_circ_0000264	0	0	0	0	0	0	0	0	3	0	0	0	0	0	0	0	0	177.232
dre_circ_0000265	0	0	6	0	0	0	0	0	0	0	0	285.932	0	0	0	0	0	0
dre_circ_0000266	0	0	0	0	0	12	0	0	0	0	0	0	0	0	232.032	0	0	0
dre_circ_0000267	3	0	0	0	3	23	0	0	0	87.8143	0	0	0	82.5764	444.728	0	0	0
dre_circ_0000268	47	0	0	0	2	16	0	0	0	1375.76	0	0	0	55.0509	309.376	0	0	0
dre_circ_0000269	0	0	0	0	4	0	0	0	0	0	0	0	0	110.102	0	0	0	0
dre_circ_0000270	0	0	0	0	0	0	0	0	5	0	0	0	0	0	0	0	0	295.386
dre_circ_0000271	0	0	0	0	12	0	0	0	0	0	0	0	0	330.306	0	0	0	0
dre_circ_0000272	0	0	0	2	0	0	0	0	0	0	0	0	97.2148	0	0	0	0	0
dre_circ_0000274	0	5	0	0	4	0	0	0	0	0	282.358	0	0	110.102	0	0	0	0
dre_circ_0000275	0	0	4	0	0	0	0	0	0	0	0	190.621	0	0	0	0	0	0
dre_circ_0000276	0	0	0	8	0	0	0	0	0	0	0	0	388.859	0	0	0	0	0
dre_circ_0000277	4	0	0	0	2	27	0	0	0	117.086	0	0	0	55.0509	522.072	0	0	0
dre_circ_0000278	0	0	2	0	0	0	0	0	3	0	0	95.3107	0	0	0	0	0	177.232
dre_circ_0000279	4	0	0	2	3	0	0	0	0	117.086	0	0	97.2148	82.5764	0	0	0	0
dre_circ_0000281	12	0	0	0	4	0	0	0	0	351.257	0	0	0	110.102	0	0	0	0
dre_circ_0000282	0	0	0	0	4	0	0	0	2	0	0	0	0	110.102	0	0	0	118.154
dre_circ_0000283	0	0	0	0	4	25	14	0	3	0	0	0	0	110.102	483.4	2124.75	0	177.232
dre_circ_0000284	0	23	19	0	0	0	0	0	30	0	1298.85	905.452	0	0	0	0	0	1772.32
dre_circ_0000285	0	7	15	0	0	0	0	0	0	0	395.302	714.83	0	0	0	0	0	0
dre_circ_0000286	0	0	5	0	0	0	0	0	0	0	0	238.277	0	0	0	0	0	0
dre_circ_0000287	16	85	139	0	14	0	0	0	238	468.343	4800.09	6624.09	0	385.356	0	0	0	14060.4
dre_circ_0000288	4	22	43	4	0	0	13	0	65	117.086	1242.38	2049.18	194.43	0	0	1972.99	0	3840.02
dre_circ_0000289	11	41	53	0	19	0	13	67	47	321.986	2315.34	2525.73	0	522.984	0	1972.99	32940	2776.63
dre_circ_0000290	0	5	4	0	0	28	0	0	9	0	282.358	190.621	0	0	541.408	0	0	531.695
dre_circ_0000291	26	0	2	37	83	174	0	0	0	761.057	0	95.3107	1798.47	2284.61	3364.46	0	0	0
dre_circ_0000292	0	6	0	0	15	0	0	0	10	0	338.83	0	0	412.882	0	0	0	590.772
dre_circ_0000300	0	0	2	0	0	0	0	0	0	0	0	95.3107	0	0	0	0	0	0
dre_circ_0000301	0	0	0	9	0	0	0	0	0	0	0	0	437.467	0	0	0	0	0
dre_circ_0000303	0	0	4	3	15	9	0	0	5	0	0	190.621	145.822	412.882	174.024	0	0	295.386
dre_circ_0000304	0	0	7	0	0	0	0	0	0	0	0	333.587	0	0	0	0	0	0
dre_circ_0000305	0	4	4	0	0	0	0	0	0	0	225.887	190.621	0	0	0	0	0	0
dre_circ_0000306	0	2	0	0	0	0	0	0	0	0	112.943	0	0	0	0	0	0	0
dre_circ_0000307	0	0	9	0	0	0	0	0	0	0	0	428.898	0	0	0	0	0	0
dre_circ_0000308	0	0	8	0	0	0	0	0	2	0	0	381.243	0	0	0	0	0	118.154
dre_circ_0000309	0	0	0	0	0	0	0	0	6	0	0	0	0	0	0	0	0	354.463
dre_circ_0000311	4	0	0	0	3	0	0	0	0	117.086	0	0	0	82.5764	0	0	0	0
dre_circ_0000312	15	0	0	0	8	0	0	0	0	439.072	0	0	0	220.204	0	0	0	0
dre_circ_0000313	12	0	0	3	0	0	0	0	0	351.257	0	0	145.822	0	0	0	0	0
dre_circ_0000314	2	0	0	0	0	0	0	0	0	58.5429	0	0	0	0	0	0	0	0
dre_circ_0000315	82	13	14	53	193	230	0	0	14	2400.26	734.131	667.175	2576.19	5312.41	4447.28	0	0	827.081
dre_circ_0000316	17	0	0	35	54	13	0	0	0	497.614	0	0	1701.26	1486.37	251.368	0	0	0
dre_circ_0000317	4	0	0	0	0	0	0	0	0	117.086	0	0	0	0	0	0	0	0
dre_circ_0000318	0	0	0	0	0	0	0	0	10	0	0	0	0	0	0	0	0	590.772
dre_circ_0000319	5	0	0	0	16	27	0	0	0	146.357	0	0	0	440.407	522.072	0	0	0
dre_circ_0000320	2	0	5	0	0	0	0	0	0	58.5429	0	238.277	0	0	0	0	0	0
dre_circ_0000323	2	0	0	0	0	0	0	0	0	58.5429	0	0	0	0	0	0	0	0
dre_circ_0000326	0	0	0	0	4	22	0	0	0	0	0	0	0	110.102	425.392	0	0	0
dre_circ_0000328	3	0	0	0	0	0	0	0	0	87.8143	0	0	0	0	0	0	0	0
dre_circ_0000329	11	0	0	0	0	9	0	0	0	321.986	0	0	0	0	174.024	0	0	0
dre_circ_0000331	0	0	0	0	0	10	0	0	0	0	0	0	0	0	193.36	0	0	0
dre_circ_0000332	8	0	0	0	14	21	0	0	0	234.171	0	0	0	385.356	406.056	0	0	0
dre_circ_0000337	0	0	8	0	0	0	8	0	3	0	0	381.243	0	0	0	1214.14	0	177.232
dre_circ_0000338	0	0	0	0	0	0	0	0	4	0	0	0	0	0	0	0	0	236.309
dre_circ_0000339	0	4	6	0	4	4	0	0	3	0	225.887	285.932	0	110.102	77.344	0	0	177.232
dre_circ_0000341	0	0	4	0	0	0	0	0	0	0	0	190.621	0	0	0	0	0	0
dre_circ_0000342	0	0	0	0	6	0	0	0	0	0	0	0	0	165.153	0	0	0	0
dre_circ_0000343	0	0	27	0	40	51	0	0	0	0	0	1286.69	0	1101.02	986.136	0	0	0
dre_circ_0000344	0	5	17	2	0	0	0	0	12	0	282.358	810.141	97.2148	0	0	0	0	708.927
dre_circ_0000345	4	0	0	0	0	0	0	0	0	117.086	0	0	0	0	0	0	0	0
dre_circ_0000349	3	0	0	0	0	0	0	0	0	87.8143	0	0	0	0	0	0	0	0
dre_circ_0000350	0	0	0	0	0	15	0	0	0	0	0	0	0	0	290.04	0	0	0
dre_circ_0000351	2	52	55	0	0	0	4	0	12	58.5429	2936.53	2621.04	0	0	0	607.072	0	708.927
dre_circ_0000352	0	2	0	0	0	0	0	0	0	0	112.943	0	0	0	0	0	0	0
dre_circ_0000353	0	7	0	0	0	0	0	0	0	0	395.302	0	0	0	0	0	0	0
dre_circ_0000354	0	5	4	0	0	0	0	0	0	0	282.358	190.621	0	0	0	0	0	0
dre_circ_0000355	0	6	10	0	0	0	0	0	3	0	338.83	476.554	0	0	0	0	0	177.232
dre_circ_0000357	5	0	0	0	0	0	0	0	0	146.357	0	0	0	0	0	0	0	0
dre_circ_0000358	0	0	0	0	0	0	0	0	6	0	0	0	0	0	0	0	0	354.463
dre_circ_0000359	4	7	15	19	0	0	0	0	17	117.086	395.302	714.83	923.541	0	0	0	0	1004.31
dre_circ_0000360	6	0	0	0	8	3	0	0	0	175.629	0	0	0	220.204	58.008	0	0	0
dre_circ_0000361	0	0	0	0	3	15	0	0	0	0	0	0	0	82.5764	290.04	0	0	0
dre_circ_0000362	15	0	0	0	7	47	0	0	0	439.072	0	0	0	192.678	908.792	0	0	0
dre_circ_0000363	0	0	0	0	5	0	0	0	0	0	0	0	0	137.627	0	0	0	0
dre_circ_0000365	3	0	0	0	4	0	0	0	3	87.8143	0	0	0	110.102	0	0	0	177.232
dre_circ_0000366	0	0	0	0	8	0	0	0	0	0	0	0	0	220.204	0	0	0	0
dre_circ_0000367	13	0	0	2	0	0	9	0	0	380.529	0	0	97.2148	0	0	1365.91	0	0
dre_circ_0000368	0	9	3	8	2	12	3	0	6	0	508.245	142.966	388.859	55.0509	232.032	455.304	0	354.463
dre_circ_0000370	3	0	0	0	0	0	0	0	0	87.8143	0	0	0	0	0	0	0	0
dre_circ_0000371	0	27	30	0	0	0	8	0	17	0	1524.73	1429.66	0	0	0	1214.14	0	1004.31
dre_circ_0000372	0	4	4	0	6	0	0	0	0	0	225.887	190.621	0	165.153	0	0	0	0
dre_circ_0000374	0	0	0	0	0	0	4	0	0	0	0	0	0	0	0	607.072	0	0
dre_circ_0000376	0	0	0	0	0	0	0	0	4	0	0	0	0	0	0	0	0	236.309
dre_circ_0000377	0	5	12	0	0	0	0	0	2	0	282.358	571.864	0	0	0	0	0	118.154
dre_circ_0000378	0	9	19	0	0	0	0	0	5	0	508.245	905.452	0	0	0	0	0	295.386
dre_circ_0000379	17	0	9	0	0	0	0	0	22	497.614	0	428.898	0	0	0	0	0	1299.7
dre_circ_0000380	12	3	0	11	0	0	0	0	0	351.257	169.415	0	534.681	0	0	0	0	0
dre_circ_0000381	55	12	20	35	55	60	5	0	7	1609.93	677.66	953.107	1701.26	1513.9	1160.16	758.84	0	413.54
dre_circ_0000382	0	0	0	0	6	0	0	0	0	0	0	0	0	165.153	0	0	0	0
dre_circ_0000383	3	2	5	6	0	0	0	0	2	87.8143	112.943	238.277	291.644	0	0	0	0	118.154
dre_circ_0000384	11	0	0	0	0	0	0	0	0	321.986	0	0	0	0	0	0	0	0
dre_circ_0000385	0	0	0	0	0	0	8	0	0	0	0	0	0	0	0	1214.14	0	0
dre_circ_0000387	4	0	0	9	12	18	0	0	0	117.086	0	0	437.467	330.306	348.048	0	0	0
dre_circ_0000388	0	0	0	15	40	70	0	0	0	0	0	0	729.111	1101.02	1353.52	0	0	0
dre_circ_0000389	0	8	7	2	0	0	0	0	3	0	451.773	333.587	97.2148	0	0	0	0	177.232
dre_circ_0000390	4	0	0	0	0	0	0	0	0	117.086	0	0	0	0	0	0	0	0
dre_circ_0000391	0	0	4	0	0	0	0	0	0	0	0	190.621	0	0	0	0	0	0
dre_circ_0000393	6	0	0	0	0	0	0	0	0	175.629	0	0	0	0	0	0	0	0
dre_circ_0000394	0	0	0	0	0	0	0	0	6	0	0	0	0	0	0	0	0	354.463
dre_circ_0000395	0	4	0	0	0	0	0	0	0	0	225.887	0	0	0	0	0	0	0
dre_circ_0000397	10	0	0	0	6	0	0	0	4	292.714	0	0	0	165.153	0	0	0	236.309
dre_circ_0000398	5	3	3	6	3	0	0	0	5	146.357	169.415	142.966	291.644	82.5764	0	0	0	295.386
dre_circ_0000399	3	0	0	0	2	0	0	0	0	87.8143	0	0	0	55.0509	0	0	0	0
dre_circ_0000401	10	0	0	0	0	0	0	0	0	292.714	0	0	0	0	0	0	0	0
dre_circ_0000402	20	11	6	2	9	0	0	0	0	585.429	621.188	285.932	97.2148	247.729	0	0	0	0
dre_circ_0000404	0	0	3	0	0	0	0	0	0	0	0	142.966	0	0	0	0	0	0
dre_circ_0000406	3	0	0	0	0	0	0	0	0	87.8143	0	0	0	0	0	0	0	0
dre_circ_0000407	0	0	2	0	0	0	0	0	0	0	0	95.3107	0	0	0	0	0	0
dre_circ_0000408	4	0	2	0	0	0	0	0	0	117.086	0	95.3107	0	0	0	0	0	0
dre_circ_0000409	0	0	0	0	0	10	0	0	0	0	0	0	0	0	193.36	0	0	0
dre_circ_0000410	5	0	0	2	2	0	0	0	0	146.357	0	0	97.2148	55.0509	0	0	0	0
dre_circ_0000412	0	6	0	0	0	0	0	0	0	0	338.83	0	0	0	0	0	0	0
dre_circ_0000413	0	3	2	0	0	0	0	0	2	0	169.415	95.3107	0	0	0	0	0	118.154
dre_circ_0000414	2	0	0	0	0	0	0	0	0	58.5429	0	0	0	0	0	0	0	0
dre_circ_0000415	4	0	0	0	2	0	0	0	0	117.086	0	0	0	55.0509	0	0	0	0
dre_circ_0000419	0	0	2	0	0	0	0	0	0	0	0	95.3107	0	0	0	0	0	0
dre_circ_0000420	0	0	0	0	7	0	0	0	0	0	0	0	0	192.678	0	0	0	0
dre_circ_0000421	0	0	0	33	9	0	0	0	0	0	0	0	1604.04	247.729	0	0	0	0
dre_circ_0000422	27	13	14	5	36	29	9	0	2	790.329	734.131	667.175	243.037	990.917	560.744	1365.91	0	118.154
dre_circ_0000423	0	0	0	0	2	0	0	0	0	0	0	0	0	55.0509	0	0	0	0
dre_circ_0000424	3	0	7	0	0	0	0	0	2	87.8143	0	333.587	0	0	0	0	0	118.154
dre_circ_0000425	7	0	0	8	0	0	0	0	0	204.9	0	0	388.859	0	0	0	0	0
dre_circ_0000426	0	2	0	0	0	0	0	0	0	0	112.943	0	0	0	0	0	0	0
dre_circ_0000428	0	5	7	6	19	0	0	0	0	0	282.358	333.587	291.644	522.984	0	0	0	0
dre_circ_0000429	0	5	0	0	0	0	0	0	0	0	282.358	0	0	0	0	0	0	0
dre_circ_0000430	0	4	0	0	0	0	0	0	0	0	225.887	0	0	0	0	0	0	0
dre_circ_0000431	2	0	0	5	7	0	0	0	0	58.5429	0	0	243.037	192.678	0	0	0	0
dre_circ_0000432	7	0	0	0	8	0	0	0	0	204.9	0	0	0	220.204	0	0	0	0
dre_circ_0000433	20	0	0	3	0	0	0	0	0	585.429	0	0	145.822	0	0	0	0	0
dre_circ_0000434	3	0	0	10	12	0	0	0	0	87.8143	0	0	486.074	330.306	0	0	0	0
dre_circ_0000435	5	0	0	0	0	0	0	0	0	146.357	0	0	0	0	0	0	0	0
dre_circ_0000436	4	0	0	0	5	0	0	0	0	117.086	0	0	0	137.627	0	0	0	0
dre_circ_0000438	0	0	0	10	0	0	0	0	0	0	0	0	486.074	0	0	0	0	0
dre_circ_0000444	0	0	0	0	10	15	0	0	0	0	0	0	0	275.255	290.04	0	0	0
dre_circ_0000445	0	0	0	0	7	0	0	0	0	0	0	0	0	192.678	0	0	0	0
dre_circ_0000446	0	0	0	4	0	0	0	0	0	0	0	0	194.43	0	0	0	0	0
dre_circ_0000448	6	0	0	6	3	14	0	0	0	175.629	0	0	291.644	82.5764	270.704	0	0	0
dre_circ_0000449	0	10	0	0	0	0	0	0	5	0	564.717	0	0	0	0	0	0	295.386
dre_circ_0000450	2	0	3	0	0	0	0	0	0	58.5429	0	142.966	0	0	0	0	0	0
dre_circ_0000451	0	0	4	4	0	0	0	0	0	0	0	190.621	194.43	0	0	0	0	0
dre_circ_0000455	0	3	0	0	0	0	0	0	0	0	169.415	0	0	0	0	0	0	0
dre_circ_0000456	0	0	0	0	4	0	0	0	0	0	0	0	0	110.102	0	0	0	0
dre_circ_0000457	0	5	5	0	0	0	0	0	0	0	282.358	238.277	0	0	0	0	0	0
dre_circ_0000458	4	0	0	0	3	0	0	0	0	117.086	0	0	0	82.5764	0	0	0	0
dre_circ_0000461	0	0	0	0	5	0	0	0	0	0	0	0	0	137.627	0	0	0	0
dre_circ_0000462	0	5	0	0	0	0	0	0	0	0	282.358	0	0	0	0	0	0	0
dre_circ_0000463	0	2	0	0	9	0	0	0	0	0	112.943	0	0	247.729	0	0	0	0
dre_circ_0000464	5	14	8	0	3	0	0	0	8	146.357	790.603	381.243	0	82.5764	0	0	0	472.618
dre_circ_0000465	0	0	0	0	0	0	0	0	5	0	0	0	0	0	0	0	0	295.386
dre_circ_0000466	2	5	0	0	0	0	0	0	0	58.5429	282.358	0	0	0	0	0	0	0
dre_circ_0000467	5	0	0	6	0	0	0	0	0	146.357	0	0	291.644	0	0	0	0	0
dre_circ_0000469	0	0	8	0	5	0	0	0	2	0	0	381.243	0	137.627	0	0	0	118.154
dre_circ_0000470	0	0	0	4	0	0	0	0	0	0	0	0	194.43	0	0	0	0	0
dre_circ_0000471	0	0	0	3	0	14	0	0	0	0	0	0	145.822	0	270.704	0	0	0
dre_circ_0000473	0	0	6	0	0	0	0	0	0	0	0	285.932	0	0	0	0	0	0
dre_circ_0000476	0	0	0	0	0	0	0	0	5	0	0	0	0	0	0	0	0	295.386
dre_circ_0000478	0	0	0	0	0	0	0	0	4	0	0	0	0	0	0	0	0	236.309
dre_circ_0000479	0	0	0	4	9	0	0	0	0	0	0	0	194.43	247.729	0	0	0	0
dre_circ_0000480	0	0	13	0	0	0	0	0	0	0	0	619.52	0	0	0	0	0	0
dre_circ_0000483	0	0	5	0	0	0	0	0	0	0	0	238.277	0	0	0	0	0	0
dre_circ_0000485	0	3	9	0	0	0	0	0	4	0	169.415	428.898	0	0	0	0	0	236.309
dre_circ_0000486	3	0	3	10	0	0	0	0	0	87.8143	0	142.966	486.074	0	0	0	0	0
dre_circ_0000488	0	0	0	0	0	0	0	0	2	0	0	0	0	0	0	0	0	118.154
dre_circ_0000489	0	0	0	0	0	0	0	0	3	0	0	0	0	0	0	0	0	177.232
dre_circ_0000491	0	0	0	0	0	30	0	0	0	0	0	0	0	0	580.08	0	0	0
dre_circ_0000493	2	0	0	0	0	0	0	0	0	58.5429	0	0	0	0	0	0	0	0
dre_circ_0000494	4	0	0	3	11	0	0	0	4	117.086	0	0	145.822	302.78	0	0	0	236.309
dre_circ_0000495	48	84	94	88	35	65	50	0	107	1405.03	4743.62	4479.6	4277.45	963.391	1256.84	7588.4	0	6321.26
dre_circ_0000497	0	9	0	0	0	0	0	0	0	0	508.245	0	0	0	0	0	0	0
dre_circ_0000498	0	0	0	5	0	0	0	0	0	0	0	0	243.037	0	0	0	0	0
dre_circ_0000499	0	0	0	0	4	0	0	0	0	0	0	0	0	110.102	0	0	0	0
dre_circ_0000500	0	0	3	0	47	0	0	0	0	0	0	142.966	0	1293.7	0	0	0	0
dre_circ_0000501	0	6	3	0	0	0	0	0	0	0	338.83	142.966	0	0	0	0	0	0
dre_circ_0000502	0	0	0	2	3	0	0	0	0	0	0	0	97.2148	82.5764	0	0	0	0
dre_circ_0000503	12	9	3	10	53	118	0	0	8	351.257	508.245	142.966	486.074	1458.85	2281.65	0	0	472.618
dre_circ_0000504	0	0	0	2	0	0	0	0	0	0	0	0	97.2148	0	0	0	0	0
dre_circ_0000506	2	0	0	0	0	0	0	0	0	58.5429	0	0	0	0	0	0	0	0
dre_circ_0000507	6	0	0	0	0	0	0	0	0	175.629	0	0	0	0	0	0	0	0
dre_circ_0000508	2	0	0	0	0	0	0	0	0	58.5429	0	0	0	0	0	0	0	0
dre_circ_0000509	2	0	0	0	0	0	0	0	0	58.5429	0	0	0	0	0	0	0	0
dre_circ_0000510	0	0	0	0	6	21	0	0	8	0	0	0	0	165.153	406.056	0	0	472.618
dre_circ_0000511	12	3	4	7	16	35	0	0	12	351.257	169.415	190.621	340.252	440.407	676.76	0	0	708.927
dre_circ_0000512	32	12	0	4	67	234	0	0	5	936.686	677.66	0	194.43	1844.21	4524.62	0	0	295.386
dre_circ_0000513	5	0	0	0	0	11	0	0	0	146.357	0	0	0	0	212.696	0	0	0
dre_circ_0000514	4	0	0	3	4	0	0	0	0	117.086	0	0	145.822	110.102	0	0	0	0
dre_circ_0000515	0	0	0	0	3	0	0	0	0	0	0	0	0	82.5764	0	0	0	0
dre_circ_0000516	6	0	0	0	0	0	0	0	0	175.629	0	0	0	0	0	0	0	0
dre_circ_0000517	0	0	0	0	5	0	0	0	0	0	0	0	0	137.627	0	0	0	0
dre_circ_0000519	0	0	0	0	0	14	0	0	0	0	0	0	0	0	270.704	0	0	0
dre_circ_0000520	0	0	0	3	0	0	0	0	0	0	0	0	145.822	0	0	0	0	0
dre_circ_0000525	0	0	5	3	0	0	0	0	0	0	0	238.277	145.822	0	0	0	0	0
dre_circ_0000527	54	9	8	18	88	82	0	0	11	1580.66	508.245	381.243	874.933	2422.24	1585.55	0	0	649.849
dre_circ_0000528	0	0	0	0	2	0	0	0	0	0	0	0	0	55.0509	0	0	0	0
dre_circ_0000529	3	0	0	0	0	0	0	0	0	87.8143	0	0	0	0	0	0	0	0
dre_circ_0000530	3	0	0	0	0	0	0	0	0	87.8143	0	0	0	0	0	0	0	0
dre_circ_0000531	4	0	0	0	18	15	0	0	8	117.086	0	0	0	495.458	290.04	0	0	472.618
dre_circ_0000532	21	0	18	30	57	73	9	0	8	614.7	0	857.796	1458.22	1568.95	1411.53	1365.91	0	472.618
dre_circ_0000533	0	0	0	0	5	0	0	0	0	0	0	0	0	137.627	0	0	0	0
dre_circ_0000535	17	6	0	25	5	14	6	0	5	497.614	338.83	0	1215.18	137.627	270.704	910.609	0	295.386
dre_circ_0000536	8	2	0	10	9	0	0	0	0	234.171	112.943	0	486.074	247.729	0	0	0	0
dre_circ_0000537	0	0	0	3	0	0	0	0	0	0	0	0	145.822	0	0	0	0	0
dre_circ_0000538	0	0	0	2	5	23	0	0	0	0	0	0	97.2148	137.627	444.728	0	0	0
dre_circ_0000539	15	3	4	7	14	0	0	0	0	439.072	169.415	190.621	340.252	385.356	0	0	0	0
dre_circ_0000540	0	0	0	4	0	0	0	0	0	0	0	0	194.43	0	0	0	0	0
dre_circ_0000541	28	0	0	5	9	0	0	0	0	819.6	0	0	243.037	247.729	0	0	0	0
dre_circ_0000543	7	0	0	10	10	20	0	0	0	204.9	0	0	486.074	275.255	386.72	0	0	0
dre_circ_0000544	0	3	0	0	4	0	0	0	0	0	169.415	0	0	110.102	0	0	0	0
dre_circ_0000545	0	0	0	0	5	0	0	0	0	0	0	0	0	137.627	0	0	0	0
dre_circ_0000546	0	0	0	0	0	0	0	0	3	0	0	0	0	0	0	0	0	177.232
dre_circ_0000547	0	29	34	0	0	0	8	0	26	0	1637.68	1620.28	0	0	0	1214.14	0	1536.01
dre_circ_0000548	0	4	14	0	0	0	7	0	12	0	225.887	667.175	0	0	0	1062.38	0	708.927
dre_circ_0000549	0	0	0	0	7	0	0	0	0	0	0	0	0	192.678	0	0	0	0
dre_circ_0000550	15	0	0	5	8	5	0	0	0	439.072	0	0	243.037	220.204	96.68	0	0	0
dre_circ_0000551	0	0	10	0	0	0	0	0	4	0	0	476.554	0	0	0	0	0	236.309
dre_circ_0000552	33	0	0	0	0	15	0	0	0	965.957	0	0	0	0	290.04	0	0	0
dre_circ_0000553	3	0	0	0	0	0	0	0	0	87.8143	0	0	0	0	0	0	0	0
dre_circ_0000554	5	0	0	0	0	0	0	0	0	146.357	0	0	0	0	0	0	0	0
dre_circ_0000555	0	0	0	0	0	0	0	0	4	0	0	0	0	0	0	0	0	236.309
dre_circ_0000557	2	0	0	0	0	0	0	0	0	58.5429	0	0	0	0	0	0	0	0
dre_circ_0000558	3	0	17	0	0	0	0	0	0	87.8143	0	810.141	0	0	0	0	0	0
dre_circ_0000559	0	0	0	0	0	0	9	0	0	0	0	0	0	0	0	1365.91	0	0
dre_circ_0000560	13	2	8	12	0	0	0	0	2	380.529	112.943	381.243	583.289	0	0	0	0	118.154
dre_circ_0000562	3	0	0	0	9	0	0	0	0	87.8143	0	0	0	247.729	0	0	0	0
dre_circ_0000563	4	0	4	0	8	64	0	0	0	117.086	0	190.621	0	220.204	1237.5	0	0	0
dre_circ_0000564	5	3	9	0	4	0	0	0	0	146.357	169.415	428.898	0	110.102	0	0	0	0
dre_circ_0000565	14	23	21	2	36	50	0	0	13	409.8	1298.85	1000.76	97.2148	990.917	966.8	0	0	768.004
dre_circ_0000566	11	15	20	3	19	29	6	0	20	321.986	847.075	953.107	145.822	522.984	560.744	910.609	0	1181.54
dre_circ_0000568	5	0	0	4	0	12	0	0	0	146.357	0	0	194.43	0	232.032	0	0	0
dre_circ_0000569	10	0	5	14	26	29	6	0	10	292.714	0	238.277	680.504	715.662	560.744	910.609	0	590.772
dre_circ_0000570	8	0	0	0	7	0	0	0	0	234.171	0	0	0	192.678	0	0	0	0
dre_circ_0000571	3	0	0	0	3	0	0	0	0	87.8143	0	0	0	82.5764	0	0	0	0
dre_circ_0000572	0	0	7	0	0	0	14	0	7	0	0	333.587	0	0	0	2124.75	0	413.54
dre_circ_0000573	11	3	12	8	0	0	4	0	4	321.986	169.415	571.864	388.859	0	0	607.072	0	236.309
dre_circ_0000576	0	0	4	0	0	0	0	0	0	0	0	190.621	0	0	0	0	0	0
dre_circ_0000577	0	3	0	0	0	0	0	0	0	0	169.415	0	0	0	0	0	0	0
dre_circ_0000578	0	0	0	4	0	0	0	0	0	0	0	0	194.43	0	0	0	0	0
dre_circ_0000579	3	0	0	0	0	0	0	0	0	87.8143	0	0	0	0	0	0	0	0
dre_circ_0000582	0	0	0	0	0	0	0	27	0	0	0	0	0	0	0	0	13274.3	0
dre_circ_0000586	0	0	0	0	6	0	0	0	0	0	0	0	0	165.153	0	0	0	0
dre_circ_0000587	3	3	0	0	0	0	0	0	0	87.8143	169.415	0	0	0	0	0	0	0
dre_circ_0000588	3	0	0	0	0	0	0	0	0	87.8143	0	0	0	0	0	0	0	0
dre_circ_0000591	0	0	0	0	0	0	0	0	5	0	0	0	0	0	0	0	0	295.386
dre_circ_0000593	2	0	0	0	0	0	0	0	0	58.5429	0	0	0	0	0	0	0	0
dre_circ_0000594	0	0	0	6	16	34	0	0	0	0	0	0	291.644	440.407	657.424	0	0	0
dre_circ_0000596	0	0	4	0	0	0	0	0	0	0	0	190.621	0	0	0	0	0	0
dre_circ_0000599	0	0	8	0	0	0	0	0	0	0	0	381.243	0	0	0	0	0	0
dre_circ_0000600	2	0	0	0	0	0	0	0	0	58.5429	0	0	0	0	0	0	0	0
dre_circ_0000601	0	0	0	4	0	0	0	0	0	0	0	0	194.43	0	0	0	0	0
dre_circ_0000602	0	0	8	0	0	0	0	0	0	0	0	381.243	0	0	0	0	0	0
dre_circ_0000603	36	0	0	6	18	14	0	0	0	1053.77	0	0	291.644	495.458	270.704	0	0	0
dre_circ_0000605	0	0	0	3	4	0	0	0	0	0	0	0	145.822	110.102	0	0	0	0
dre_circ_0000611	0	2	0	0	0	0	0	0	0	0	112.943	0	0	0	0	0	0	0
dre_circ_0000612	0	0	0	4	4	0	0	0	0	0	0	0	194.43	110.102	0	0	0	0
dre_circ_0000613	15	0	0	6	0	0	0	0	0	439.072	0	0	291.644	0	0	0	0	0
dre_circ_0000614	0	0	0	0	3	0	0	0	0	0	0	0	0	82.5764	0	0	0	0
dre_circ_0000615	4	14	9	0	0	0	8	0	6	117.086	790.603	428.898	0	0	0	1214.14	0	354.463
dre_circ_0000616	3	4	0	8	4	0	0	0	5	87.8143	225.887	0	388.859	110.102	0	0	0	295.386
dre_circ_0000619	6	0	0	0	0	0	0	0	0	175.629	0	0	0	0	0	0	0	0
dre_circ_0000621	0	0	0	0	0	11	0	0	0	0	0	0	0	0	212.696	0	0	0
dre_circ_0000624	12	0	0	13	30	57	0	0	0	351.257	0	0	631.896	825.764	1102.15	0	0	0
dre_circ_0000625	3	0	0	0	0	0	0	0	0	87.8143	0	0	0	0	0	0	0	0
dre_circ_0000626	23	0	0	17	2	0	0	0	0	673.243	0	0	826.326	55.0509	0	0	0	0
dre_circ_0000627	4	0	0	0	0	0	0	26	0	117.086	0	0	0	0	0	0	12782.7	0
dre_circ_0000628	2	0	0	0	6	0	0	0	0	58.5429	0	0	0	165.153	0	0	0	0
dre_circ_0000629	0	0	0	0	5	0	0	0	0	0	0	0	0	137.627	0	0	0	0
dre_circ_0000631	0	0	0	4	0	0	0	0	0	0	0	0	194.43	0	0	0	0	0
dre_circ_0000632	2	0	0	0	3	0	0	0	0	58.5429	0	0	0	82.5764	0	0	0	0
dre_circ_0000635	0	0	0	0	0	0	0	0	6	0	0	0	0	0	0	0	0	354.463
dre_circ_0000636	0	0	0	0	2	0	0	0	0	0	0	0	0	55.0509	0	0	0	0
dre_circ_0000637	2	0	0	0	0	0	0	0	0	58.5429	0	0	0	0	0	0	0	0
dre_circ_0000638	0	8	8	0	0	0	0	0	0	0	451.773	381.243	0	0	0	0	0	0
dre_circ_0000640	2	0	0	0	0	0	0	0	0	58.5429	0	0	0	0	0	0	0	0
dre_circ_0000641	0	0	0	0	4	0	0	0	0	0	0	0	0	110.102	0	0	0	0
dre_circ_0000642	0	0	0	0	0	3	0	0	0	0	0	0	0	0	58.008	0	0	0
dre_circ_0000643	0	0	0	0	5	0	0	0	0	0	0	0	0	137.627	0	0	0	0
dre_circ_0000645	34	0	0	2	17	16	0	0	0	995.229	0	0	97.2148	467.933	309.376	0	0	0
dre_circ_0000646	7	0	0	4	5	30	0	0	0	204.9	0	0	194.43	137.627	580.08	0	0	0
dre_circ_0000647	2	9	0	9	9	0	0	0	5	58.5429	508.245	0	437.467	247.729	0	0	0	295.386
dre_circ_0000650	5	0	0	4	3	12	0	0	0	146.357	0	0	194.43	82.5764	232.032	0	0	0
dre_circ_0000652	0	0	0	0	2	0	0	0	0	0	0	0	0	55.0509	0	0	0	0
dre_circ_0000653	0	4	0	0	0	0	0	0	0	0	225.887	0	0	0	0	0	0	0
dre_circ_0000654	0	2	0	0	0	0	0	0	0	0	112.943	0	0	0	0	0	0	0
dre_circ_0000655	0	0	0	4	0	0	0	0	0	0	0	0	194.43	0	0	0	0	0
dre_circ_0000657	0	2	0	10	2	27	0	0	0	0	112.943	0	486.074	55.0509	522.072	0	0	0
dre_circ_0000658	0	0	12	33	12	0	0	0	13	0	0	571.864	1604.04	330.306	0	0	0	768.004
dre_circ_0000659	3	11	14	0	20	23	0	0	4	87.8143	621.188	667.175	0	550.509	444.728	0	0	236.309
dre_circ_0000661	3	0	0	0	6	0	0	0	0	87.8143	0	0	0	165.153	0	0	0	0
dre_circ_0000662	0	0	0	0	13	0	0	0	0	0	0	0	0	357.831	0	0	0	0
dre_circ_0000663	14	0	0	2	14	64	0	0	0	409.8	0	0	97.2148	385.356	1237.5	0	0	0
dre_circ_0000664	2	0	0	0	10	26	0	0	0	58.5429	0	0	0	275.255	502.736	0	0	0
dre_circ_0000665	4	0	0	17	28	24	0	0	0	117.086	0	0	826.326	770.713	464.064	0	0	0
dre_circ_0000666	7	0	0	23	9	44	0	0	0	204.9	0	0	1117.97	247.729	850.784	0	0	0
dre_circ_0000668	0	0	0	0	0	11	0	0	0	0	0	0	0	0	212.696	0	0	0
dre_circ_0000671	0	0	0	0	9	0	0	0	0	0	0	0	0	247.729	0	0	0	0
dre_circ_0000672	0	0	0	4	7	0	0	39	0	0	0	0	194.43	192.678	0	0	19174	0
dre_circ_0000673	0	4	0	0	0	0	0	0	0	0	225.887	0	0	0	0	0	0	0
dre_circ_0000677	3	0	0	0	0	0	0	0	0	87.8143	0	0	0	0	0	0	0	0
dre_circ_0000678	0	0	4	5	0	0	0	0	0	0	0	190.621	243.037	0	0	0	0	0
dre_circ_0000680	0	0	0	5	0	0	0	0	0	0	0	0	243.037	0	0	0	0	0
dre_circ_0000682	0	0	0	0	2	0	0	0	0	0	0	0	0	55.0509	0	0	0	0
dre_circ_0000685	2	0	0	0	0	0	0	0	0	58.5429	0	0	0	0	0	0	0	0
dre_circ_0000686	0	0	0	0	4	0	0	0	0	0	0	0	0	110.102	0	0	0	0
dre_circ_0000687	3	0	0	0	15	60	0	0	0	87.8143	0	0	0	412.882	1160.16	0	0	0
dre_circ_0000688	2	2	0	0	5	0	0	0	5	58.5429	112.943	0	0	137.627	0	0	0	295.386
dre_circ_0000689	19	23	28	9	20	23	10	0	24	556.157	1298.85	1334.35	437.467	550.509	444.728	1517.68	0	1417.85
dre_circ_0000690	2	0	0	0	0	0	0	0	0	58.5429	0	0	0	0	0	0	0	0
dre_circ_0000692	0	0	6	0	0	0	0	0	0	0	0	285.932	0	0	0	0	0	0
dre_circ_0000693	3	0	0	0	0	0	0	0	0	87.8143	0	0	0	0	0	0	0	0
dre_circ_0000696	0	5	15	0	0	0	0	0	0	0	282.358	714.83	0	0	0	0	0	0
dre_circ_0000698	10	7	20	0	0	0	0	0	5	292.714	395.302	953.107	0	0	0	0	0	295.386
dre_circ_0000699	0	0	0	0	12	38	0	0	0	0	0	0	0	330.306	734.768	0	0	0
dre_circ_0000700	0	4	14	3	10	0	0	0	0	0	225.887	667.175	145.822	275.255	0	0	0	0
dre_circ_0000705	2	0	0	3	8	0	0	0	0	58.5429	0	0	145.822	220.204	0	0	0	0
dre_circ_0000707	3	0	0	0	0	0	0	0	0	87.8143	0	0	0	0	0	0	0	0
dre_circ_0000709	0	0	0	0	0	30	0	0	0	0	0	0	0	0	580.08	0	0	0
dre_circ_0000710	5	0	0	0	0	0	0	0	0	146.357	0	0	0	0	0	0	0	0
dre_circ_0000713	0	0	0	0	0	0	13	0	0	0	0	0	0	0	0	1972.99	0	0
dre_circ_0000714	0	0	0	0	0	0	0	0	6	0	0	0	0	0	0	0	0	354.463
dre_circ_0000715	0	0	9	0	0	0	0	0	0	0	0	428.898	0	0	0	0	0	0
dre_circ_0000719	0	4	0	0	0	0	0	0	0	0	225.887	0	0	0	0	0	0	0
dre_circ_0000720	70	4	0	7	3	52	0	0	9	2049	225.887	0	340.252	82.5764	1005.47	0	0	531.695
dre_circ_0000722	0	0	0	0	0	0	0	0	3	0	0	0	0	0	0	0	0	177.232
dre_circ_0000724	2	0	0	8	0	0	0	0	0	58.5429	0	0	388.859	0	0	0	0	0
dre_circ_0000725	2	0	0	0	0	0	0	0	0	58.5429	0	0	0	0	0	0	0	0
dre_circ_0000726	0	0	0	0	0	0	0	0	3	0	0	0	0	0	0	0	0	177.232
dre_circ_0000731	4	0	0	0	0	0	0	0	0	117.086	0	0	0	0	0	0	0	0
dre_circ_0000732	5	0	0	0	0	0	107	0	0	146.357	0	0	0	0	0	16239.2	0	0
dre_circ_0000733	8	0	0	0	0	0	0	0	0	234.171	0	0	0	0	0	0	0	0
dre_circ_0000736	0	0	0	4	0	0	0	0	0	0	0	0	194.43	0	0	0	0	0
dre_circ_0000738	0	3	0	0	0	0	0	0	0	0	169.415	0	0	0	0	0	0	0
dre_circ_0000739	0	0	0	0	0	17	0	0	0	0	0	0	0	0	328.712	0	0	0
dre_circ_0000740	0	4	0	0	0	10	0	0	0	0	225.887	0	0	0	193.36	0	0	0
dre_circ_0000743	4	0	0	0	0	0	0	0	0	117.086	0	0	0	0	0	0	0	0
dre_circ_0000744	4	0	0	0	0	0	0	0	0	117.086	0	0	0	0	0	0	0	0
dre_circ_0000745	5	0	0	0	0	0	0	0	0	146.357	0	0	0	0	0	0	0	0
dre_circ_0000746	108	31	46	80	64	117	19	0	39	3161.31	1750.62	2192.15	3888.59	1761.63	2262.31	2883.59	0	2304.01
dre_circ_0000748	16	0	0	0	27	58	0	0	0	468.343	0	0	0	743.187	1121.49	0	0	0
dre_circ_0000749	11	0	0	5	28	29	0	0	0	321.986	0	0	243.037	770.713	560.744	0	0	0
dre_circ_0000750	3	0	0	0	23	0	0	0	0	87.8143	0	0	0	633.086	0	0	0	0
dre_circ_0000752	5	0	0	0	0	0	0	0	0	146.357	0	0	0	0	0	0	0	0
dre_circ_0000753	2	0	0	0	0	0	0	0	3	58.5429	0	0	0	0	0	0	0	177.232
dre_circ_0000754	3	0	0	0	0	0	0	0	0	87.8143	0	0	0	0	0	0	0	0
dre_circ_0000755	0	0	0	7	8	14	0	0	0	0	0	0	340.252	220.204	270.704	0	0	0
dre_circ_0000756	5	0	0	0	0	4	0	0	0	146.357	0	0	0	0	77.344	0	0	0
dre_circ_0000757	5	0	0	0	0	0	0	0	0	146.357	0	0	0	0	0	0	0	0
dre_circ_0000758	0	0	0	0	6	0	0	0	0	0	0	0	0	165.153	0	0	0	0
dre_circ_0000759	5	0	0	18	57	42	0	0	0	146.357	0	0	874.933	1568.95	812.112	0	0	0
dre_circ_0000760	0	0	0	0	0	12	0	0	0	0	0	0	0	0	232.032	0	0	0
dre_circ_0000761	0	0	0	0	5	0	0	0	0	0	0	0	0	137.627	0	0	0	0
dre_circ_0000762	4	0	0	0	0	11	0	0	0	117.086	0	0	0	0	212.696	0	0	0
dre_circ_0000763	2	0	0	0	0	0	0	0	0	58.5429	0	0	0	0	0	0	0	0
dre_circ_0000764	6	0	0	0	0	0	0	0	0	175.629	0	0	0	0	0	0	0	0
dre_circ_0000765	3	0	0	0	13	0	0	0	0	87.8143	0	0	0	357.831	0	0	0	0
dre_circ_0000766	0	0	0	0	5	0	0	0	0	0	0	0	0	137.627	0	0	0	0
dre_circ_0000768	0	0	0	0	5	0	0	0	0	0	0	0	0	137.627	0	0	0	0
dre_circ_0000769	0	0	0	0	0	0	0	0	4	0	0	0	0	0	0	0	0	236.309
dre_circ_0000770	0	0	0	0	4	0	0	0	0	0	0	0	0	110.102	0	0	0	0
dre_circ_0000775	0	0	0	0	0	14	0	0	0	0	0	0	0	0	270.704	0	0	0
dre_circ_0000776	0	0	8	0	0	0	0	0	0	0	0	381.243	0	0	0	0	0	0
dre_circ_0000777	0	0	0	0	5	0	0	0	0	0	0	0	0	137.627	0	0	0	0
dre_circ_0000778	0	0	0	6	0	0	0	0	0	0	0	0	291.644	0	0	0	0	0
dre_circ_0000779	10	7	4	2	0	0	2	0	8	292.714	395.302	190.621	97.2148	0	0	303.536	0	472.618
dre_circ_0000780	0	0	0	5	3	0	0	0	0	0	0	0	243.037	82.5764	0	0	0	0
dre_circ_0000782	35	5	5	12	39	98	9	0	5	1024.5	282.358	238.277	583.289	1073.49	1894.93	1365.91	0	295.386
dre_circ_0000783	4	0	0	0	0	0	0	0	0	117.086	0	0	0	0	0	0	0	0
dre_circ_0000784	0	0	0	5	0	0	0	0	0	0	0	0	243.037	0	0	0	0	0
dre_circ_0000785	2	0	0	0	0	0	0	0	0	58.5429	0	0	0	0	0	0	0	0
dre_circ_0000787	0	0	0	0	0	11	0	0	0	0	0	0	0	0	212.696	0	0	0
dre_circ_0000788	0	8	0	0	2	0	0	0	5	0	451.773	0	0	55.0509	0	0	0	295.386
dre_circ_0000789	7	0	0	3	0	11	0	0	0	204.9	0	0	145.822	0	212.696	0	0	0
dre_circ_0000790	5	18	0	40	19	0	4	0	5	146.357	1016.49	0	1944.3	522.984	0	607.072	0	295.386
dre_circ_0000793	12	4	8	25	31	0	3	0	11	351.257	225.887	381.243	1215.18	853.289	0	455.304	0	649.849
dre_circ_0000797	0	0	0	0	6	0	0	0	0	0	0	0	0	165.153	0	0	0	0
dre_circ_0000798	358	0	0	0	0	0	0	0	0	10479.2	0	0	0	0	0	0	0	0
dre_circ_0000800	2	0	0	0	0	0	0	0	0	58.5429	0	0	0	0	0	0	0	0
dre_circ_0000801	3	4	2	0	0	0	0	0	0	87.8143	225.887	95.3107	0	0	0	0	0	0
dre_circ_0000802	0	3	0	0	0	0	0	0	0	0	169.415	0	0	0	0	0	0	0
dre_circ_0000804	0	0	0	0	0	6	0	0	0	0	0	0	0	0	116.016	0	0	0
dre_circ_0000806	3	0	0	0	6	0	0	0	0	87.8143	0	0	0	165.153	0	0	0	0
dre_circ_0000807	0	0	0	0	6	17	0	0	0	0	0	0	0	165.153	328.712	0	0	0
dre_circ_0000808	0	0	0	0	0	22	0	0	0	0	0	0	0	0	425.392	0	0	0
dre_circ_0000809	0	0	0	0	3	0	0	0	0	0	0	0	0	82.5764	0	0	0	0
dre_circ_0000810	0	0	0	0	6	0	0	0	0	0	0	0	0	165.153	0	0	0	0
dre_circ_0000811	0	0	0	0	0	7	0	0	0	0	0	0	0	0	135.352	0	0	0
dre_circ_0000812	0	14	0	0	0	0	0	0	2	0	790.603	0	0	0	0	0	0	118.154
dre_circ_0000814	0	0	0	0	0	0	0	0	4	0	0	0	0	0	0	0	0	236.309
dre_circ_0000816	0	0	0	3	0	0	0	0	0	0	0	0	145.822	0	0	0	0	0
dre_circ_0000817	0	0	0	5	7	0	0	0	0	0	0	0	243.037	192.678	0	0	0	0
dre_circ_0000818	3	3	0	5	0	0	0	0	0	87.8143	169.415	0	243.037	0	0	0	0	0
dre_circ_0000819	7	0	12	10	5	0	0	0	0	204.9	0	571.864	486.074	137.627	0	0	0	0
dre_circ_0000820	0	2	4	0	0	0	0	0	0	0	112.943	190.621	0	0	0	0	0	0
dre_circ_0000821	2	0	0	0	0	0	0	0	0	58.5429	0	0	0	0	0	0	0	0
dre_circ_0000822	0	0	0	0	0	0	0	0	4	0	0	0	0	0	0	0	0	236.309
dre_circ_0000823	9	0	5	15	14	0	0	0	0	263.443	0	238.277	729.111	385.356	0	0	0	0
dre_circ_0000824	0	0	0	4	2	0	0	0	0	0	0	0	194.43	55.0509	0	0	0	0
dre_circ_0000825	2	0	0	0	0	0	0	0	0	58.5429	0	0	0	0	0	0	0	0
dre_circ_0000826	2	0	0	0	0	0	0	0	0	58.5429	0	0	0	0	0	0	0	0
dre_circ_0000829	0	0	0	0	0	0	4	0	0	0	0	0	0	0	0	607.072	0	0
dre_circ_0000830	0	0	3	0	0	0	0	0	0	0	0	142.966	0	0	0	0	0	0
dre_circ_0000831	0	0	10	0	0	0	9	0	0	0	0	476.554	0	0	0	1365.91	0	0
dre_circ_0000832	0	0	0	0	0	0	0	0	8	0	0	0	0	0	0	0	0	472.618
dre_circ_0000833	0	0	0	5	0	0	0	0	0	0	0	0	243.037	0	0	0	0	0
dre_circ_0000834	0	0	0	2	0	26	0	0	0	0	0	0	97.2148	0	502.736	0	0	0
dre_circ_0000835	2	0	0	4	8	0	0	0	0	58.5429	0	0	194.43	220.204	0	0	0	0
dre_circ_0000836	0	0	0	0	0	0	0	0	3	0	0	0	0	0	0	0	0	177.232
dre_circ_0000838	0	0	0	0	0	0	0	0	8	0	0	0	0	0	0	0	0	472.618
dre_circ_0000839	4	0	3	0	2	0	0	0	6	117.086	0	142.966	0	55.0509	0	0	0	354.463
dre_circ_0000840	4	8	8	0	0	0	8	0	10	117.086	451.773	381.243	0	0	0	1214.14	0	590.772
dre_circ_0000841	0	0	0	2	0	0	0	0	6	0	0	0	97.2148	0	0	0	0	354.463
dre_circ_0000842	0	0	0	0	0	0	0	29	0	0	0	0	0	0	0	0	14257.6	0
dre_circ_0000843	9	7	38	8	17	0	5	0	13	263.443	395.302	1810.9	388.859	467.933	0	758.84	0	768.004
dre_circ_0000844	5	0	0	0	0	0	0	0	0	146.357	0	0	0	0	0	0	0	0
dre_circ_0000845	14	0	3	9	13	7	0	0	30	409.8	0	142.966	437.467	357.831	135.352	0	0	1772.32
dre_circ_0000846	0	0	0	0	0	0	0	0	3	0	0	0	0	0	0	0	0	177.232
dre_circ_0000847	9	0	0	2	0	0	0	0	7	263.443	0	0	97.2148	0	0	0	0	413.54
dre_circ_0000848	2	0	0	0	0	0	0	0	0	58.5429	0	0	0	0	0	0	0	0
dre_circ_0000849	8	0	0	0	8	6	0	0	0	234.171	0	0	0	220.204	116.016	0	0	0
dre_circ_0000850	4	0	0	0	4	0	0	0	0	117.086	0	0	0	110.102	0	0	0	0
dre_circ_0000851	4	0	0	0	0	16	0	0	0	117.086	0	0	0	0	309.376	0	0	0
dre_circ_0000852	4	0	0	0	0	0	0	0	0	117.086	0	0	0	0	0	0	0	0
dre_circ_0000853	22	0	0	6	13	24	0	0	0	643.972	0	0	291.644	357.831	464.064	0	0	0
dre_circ_0000855	2	0	0	0	0	0	0	0	0	58.5429	0	0	0	0	0	0	0	0
dre_circ_0000857	7	0	0	6	6	0	0	0	0	204.9	0	0	291.644	165.153	0	0	0	0
dre_circ_0000858	0	0	17	0	0	0	0	0	0	0	0	810.141	0	0	0	0	0	0
dre_circ_0000859	0	11	0	0	0	0	0	0	0	0	621.188	0	0	0	0	0	0	0
dre_circ_0000860	0	2	0	0	0	0	0	0	0	0	112.943	0	0	0	0	0	0	0
dre_circ_0000863	0	3	0	0	0	0	0	0	0	0	169.415	0	0	0	0	0	0	0
dre_circ_0000864	0	5	15	0	0	0	5	0	0	0	282.358	714.83	0	0	0	758.84	0	0
dre_circ_0000865	0	0	7	0	0	0	0	0	0	0	0	333.587	0	0	0	0	0	0
dre_circ_0000866	0	0	0	0	0	0	6	0	0	0	0	0	0	0	0	910.609	0	0
dre_circ_0000868	6	0	0	0	0	0	0	0	0	175.629	0	0	0	0	0	0	0	0
dre_circ_0000869	0	0	0	0	0	0	0	0	2	0	0	0	0	0	0	0	0	118.154
dre_circ_0000871	0	2	0	0	0	0	0	0	0	0	112.943	0	0	0	0	0	0	0
dre_circ_0000872	0	0	0	0	0	0	0	0	3	0	0	0	0	0	0	0	0	177.232
dre_circ_0000873	0	2	0	4	19	0	0	0	3	0	112.943	0	194.43	522.984	0	0	0	177.232
dre_circ_0000874	12	0	0	0	0	0	0	0	0	351.257	0	0	0	0	0	0	0	0
dre_circ_0000877	4	12	0	10	8	0	8	0	12	117.086	677.66	0	486.074	220.204	0	1214.14	0	708.927
dre_circ_0000881	0	0	0	0	0	12	0	0	0	0	0	0	0	0	232.032	0	0	0
dre_circ_0000882	0	0	0	0	7	0	0	0	4	0	0	0	0	192.678	0	0	0	236.309
dre_circ_0000883	7	0	0	0	0	0	0	0	0	204.9	0	0	0	0	0	0	0	0
dre_circ_0000884	2	0	0	2	0	0	0	0	0	58.5429	0	0	97.2148	0	0	0	0	0
dre_circ_0000885	5	0	0	0	7	0	0	0	0	146.357	0	0	0	192.678	0	0	0	0
dre_circ_0000886	0	0	0	2	10	0	0	0	0	0	0	0	97.2148	275.255	0	0	0	0
dre_circ_0000887	0	0	0	0	2	0	0	0	0	0	0	0	0	55.0509	0	0	0	0
dre_circ_0000888	2	5	5	0	10	0	0	0	0	58.5429	282.358	238.277	0	275.255	0	0	0	0
dre_circ_0000889	5	4	17	4	5	14	0	0	7	146.357	225.887	810.141	194.43	137.627	270.704	0	0	413.54
dre_circ_0000890	6	18	9	12	23	31	0	0	10	175.629	1016.49	428.898	583.289	633.086	599.416	0	0	590.772
dre_circ_0000891	0	18	10	0	0	0	6	0	0	0	1016.49	476.554	0	0	0	910.609	0	0
dre_circ_0000896	0	0	0	0	0	20	0	0	0	0	0	0	0	0	386.72	0	0	0
dre_circ_0000900	7	0	0	0	6	0	0	0	0	204.9	0	0	0	165.153	0	0	0	0
dre_circ_0000903	43	0	0	31	32	34	0	0	0	1258.67	0	0	1506.83	880.815	657.424	0	0	0
dre_circ_0000904	27	7	6	28	23	30	12	0	5	790.329	395.302	285.932	1361.01	633.086	580.08	1821.22	0	295.386
dre_circ_0000907	0	3	0	0	0	0	0	0	0	0	169.415	0	0	0	0	0	0	0
dre_circ_0000909	2	0	0	0	0	0	0	0	0	58.5429	0	0	0	0	0	0	0	0
dre_circ_0000912	0	4	2	0	0	0	0	0	0	0	225.887	95.3107	0	0	0	0	0	0
dre_circ_0000913	0	0	0	0	0	0	0	0	3	0	0	0	0	0	0	0	0	177.232
dre_circ_0000914	2	0	0	0	0	0	0	0	0	58.5429	0	0	0	0	0	0	0	0
dre_circ_0000915	32	0	0	38	34	64	0	0	11	936.686	0	0	1847.08	935.866	1237.5	0	0	649.849
dre_circ_0000916	0	18	22	0	0	0	0	0	0	0	1016.49	1048.42	0	0	0	0	0	0
dre_circ_0000917	0	0	5	0	0	0	0	0	0	0	0	238.277	0	0	0	0	0	0
dre_circ_0000918	0	0	6	0	0	0	0	0	0	0	0	285.932	0	0	0	0	0	0
dre_circ_0000919	3	0	0	0	7	0	0	0	0	87.8143	0	0	0	192.678	0	0	0	0
dre_circ_0000921	6	0	0	5	5	0	0	0	10	175.629	0	0	243.037	137.627	0	0	0	590.772
dre_circ_0000923	5	0	0	0	9	0	0	0	0	146.357	0	0	0	247.729	0	0	0	0
dre_circ_0000927	0	0	4	0	0	0	0	0	0	0	0	190.621	0	0	0	0	0	0
dre_circ_0000930	3	0	0	0	0	0	0	0	0	87.8143	0	0	0	0	0	0	0	0
dre_circ_0000931	0	0	0	2	12	0	0	0	0	0	0	0	97.2148	330.306	0	0	0	0
dre_circ_0000933	0	0	0	0	0	0	0	0	3	0	0	0	0	0	0	0	0	177.232
dre_circ_0000935	3	0	0	0	0	0	0	0	0	87.8143	0	0	0	0	0	0	0	0
dre_circ_0000939	0	0	14	0	0	0	0	0	0	0	0	667.175	0	0	0	0	0	0
dre_circ_0000941	0	0	0	13	29	62	0	0	0	0	0	0	631.896	798.238	1198.83	0	0	0
dre_circ_0000942	0	0	0	0	7	0	0	0	0	0	0	0	0	192.678	0	0	0	0
dre_circ_0000943	0	0	0	0	4	0	0	0	0	0	0	0	0	110.102	0	0	0	0
dre_circ_0000945	3	0	0	4	0	0	0	0	0	87.8143	0	0	194.43	0	0	0	0	0
dre_circ_0000949	3	0	0	2	4	0	0	0	0	87.8143	0	0	97.2148	110.102	0	0	0	0
dre_circ_0000950	10	10	23	0	8	0	0	0	5	292.714	564.717	1096.07	0	220.204	0	0	0	295.386
dre_circ_0000951	0	0	0	3	5	0	0	0	0	0	0	0	145.822	137.627	0	0	0	0
dre_circ_0000953	0	0	0	0	5	0	0	0	0	0	0	0	0	137.627	0	0	0	0
dre_circ_0000954	0	0	0	0	0	0	0	0	6	0	0	0	0	0	0	0	0	354.463
dre_circ_0000955	0	0	0	0	9	0	0	0	0	0	0	0	0	247.729	0	0	0	0
dre_circ_0000956	0	0	0	0	0	0	0	0	4	0	0	0	0	0	0	0	0	236.309
dre_circ_0000957	6	3	8	0	4	14	0	0	3	175.629	169.415	381.243	0	110.102	270.704	0	0	177.232
dre_circ_0000958	2	0	0	0	0	5	0	0	0	58.5429	0	0	0	0	96.68	0	0	0
dre_circ_0000961	0	18	9	0	0	0	0	0	13	0	1016.49	428.898	0	0	0	0	0	768.004
dre_circ_0000962	0	0	12	0	0	0	0	0	0	0	0	571.864	0	0	0	0	0	0
dre_circ_0000963	0	6	5	0	0	0	0	0	0	0	338.83	238.277	0	0	0	0	0	0
dre_circ_0000964	0	3	0	0	0	0	0	0	0	0	169.415	0	0	0	0	0	0	0
dre_circ_0000965	0	0	0	0	3	0	0	0	0	0	0	0	0	82.5764	0	0	0	0
dre_circ_0000967	0	0	0	2	0	0	0	0	5	0	0	0	97.2148	0	0	0	0	295.386
dre_circ_0000968	3	0	0	0	0	0	0	0	2	87.8143	0	0	0	0	0	0	0	118.154
dre_circ_0000969	12	10	9	5	9	15	0	0	20	351.257	564.717	428.898	243.037	247.729	290.04	0	0	1181.54
dre_circ_0000970	2	0	0	0	0	0	0	0	7	58.5429	0	0	0	0	0	0	0	413.54
dre_circ_0000971	5	0	9	0	8	0	0	0	9	146.357	0	428.898	0	220.204	0	0	0	531.695
dre_circ_0000972	4	0	0	0	0	0	0	0	0	117.086	0	0	0	0	0	0	0	0
dre_circ_0000976	0	0	0	0	0	0	0	0	3	0	0	0	0	0	0	0	0	177.232
dre_circ_0000977	0	0	10	0	0	0	0	0	0	0	0	476.554	0	0	0	0	0	0
dre_circ_0000979	2	0	0	0	6	0	0	0	0	58.5429	0	0	0	165.153	0	0	0	0
dre_circ_0000980	0	0	0	0	5	0	0	0	0	0	0	0	0	137.627	0	0	0	0
dre_circ_0000981	0	0	2	0	0	0	0	0	0	0	0	95.3107	0	0	0	0	0	0
dre_circ_0000983	0	11	28	0	0	8	0	0	22	0	621.188	1334.35	0	0	154.688	0	0	1299.7
dre_circ_0000986	0	0	0	0	0	0	0	33	0	0	0	0	0	0	0	0	16224.2	0
dre_circ_0000988	0	0	0	0	0	0	0	0	4	0	0	0	0	0	0	0	0	236.309
dre_circ_0000989	0	5	19	0	0	0	0	0	0	0	282.358	905.452	0	0	0	0	0	0
dre_circ_0000990	35	21	49	32	11	33	13	0	14	1024.5	1185.9	2335.11	1555.44	302.78	638.088	1972.99	0	827.081
dre_circ_0000991	0	0	0	0	11	0	0	0	0	0	0	0	0	302.78	0	0	0	0
dre_circ_0000992	0	0	0	0	0	12	0	0	0	0	0	0	0	0	232.032	0	0	0
dre_circ_0000993	3	0	0	4	0	0	0	0	0	87.8143	0	0	194.43	0	0	0	0	0
dre_circ_0000995	0	0	0	0	0	0	0	0	4	0	0	0	0	0	0	0	0	236.309
dre_circ_0000996	13	17	47	11	5	15	0	0	14	380.529	960.018	2239.8	534.681	137.627	290.04	0	0	827.081
dre_circ_0000997	5	0	34	0	7	4	0	0	3	146.357	0	1620.28	0	192.678	77.344	0	0	177.232
dre_circ_0000998	14	65	21	5	28	14	0	0	3	409.8	3670.66	1000.76	243.037	770.713	270.704	0	0	177.232
dre_circ_0000999	0	0	0	0	5	3	0	0	0	0	0	0	0	137.627	58.008	0	0	0
dre_circ_0001000	2	0	0	0	11	0	0	0	0	58.5429	0	0	0	302.78	0	0	0	0
dre_circ_0001001	0	0	0	0	4	0	0	0	0	0	0	0	0	110.102	0	0	0	0
dre_circ_0001002	0	8	7	0	0	0	0	0	13	0	451.773	333.587	0	0	0	0	0	768.004
dre_circ_0001003	0	2	0	0	0	0	0	0	2	0	112.943	0	0	0	0	0	0	118.154
dre_circ_0001004	0	2	4	0	0	0	14	0	5	0	112.943	190.621	0	0	0	2124.75	0	295.386
dre_circ_0001005	0	0	0	0	0	0	11	0	0	0	0	0	0	0	0	1669.45	0	0
dre_circ_0001006	0	0	2	0	0	0	0	0	0	0	0	95.3107	0	0	0	0	0	0
dre_circ_0001007	0	0	0	0	0	0	0	0	2	0	0	0	0	0	0	0	0	118.154
dre_circ_0001011	0	18	20	0	0	0	0	0	13	0	1016.49	953.107	0	0	0	0	0	768.004
dre_circ_0001012	0	12	66	0	0	0	11	0	21	0	677.66	3145.25	0	0	0	1669.45	0	1240.62
dre_circ_0001013	3	0	0	11	11	0	0	0	0	87.8143	0	0	534.681	302.78	0	0	0	0
dre_circ_0001014	0	0	0	0	12	0	0	0	0	0	0	0	0	330.306	0	0	0	0
dre_circ_0001015	27	0	9	20	0	0	0	0	0	790.329	0	428.898	972.148	0	0	0	0	0
dre_circ_0001017	26	11	0	67	40	22	0	0	6	761.057	621.188	0	3256.7	1101.02	425.392	0	0	354.463
dre_circ_0001018	3	0	0	5	0	0	0	0	0	87.8143	0	0	243.037	0	0	0	0	0
dre_circ_0001021	0	0	6	0	0	0	0	0	0	0	0	285.932	0	0	0	0	0	0
dre_circ_0001022	3	0	0	6	10	16	0	0	5	87.8143	0	0	291.644	275.255	309.376	0	0	295.386
dre_circ_0001024	0	0	0	0	0	15	0	0	0	0	0	0	0	0	290.04	0	0	0
dre_circ_0001025	0	0	0	0	0	8	0	0	0	0	0	0	0	0	154.688	0	0	0
dre_circ_0001027	0	0	3	0	0	0	0	0	0	0	0	142.966	0	0	0	0	0	0
dre_circ_0001030	0	4	29	0	6	0	0	0	2	0	225.887	1382.01	0	165.153	0	0	0	118.154
dre_circ_0001032	0	3	6	0	0	0	0	0	7	0	169.415	285.932	0	0	0	0	0	413.54
dre_circ_0001033	4	7	8	0	0	7	0	0	6	117.086	395.302	381.243	0	0	135.352	0	0	354.463
dre_circ_0001034	8	8	10	8	75	50	0	0	12	234.171	451.773	476.554	388.859	2064.41	966.8	0	0	708.927
dre_circ_0001035	0	0	0	0	0	25	0	0	0	0	0	0	0	0	483.4	0	0	0
dre_circ_0001036	5	0	0	0	8	0	0	0	0	146.357	0	0	0	220.204	0	0	0	0
dre_circ_0001037	5	0	0	0	6	0	0	0	0	146.357	0	0	0	165.153	0	0	0	0
dre_circ_0001039	0	0	0	0	5	0	0	0	0	0	0	0	0	137.627	0	0	0	0
dre_circ_0001040	0	0	0	0	4	0	0	0	0	0	0	0	0	110.102	0	0	0	0
dre_circ_0001041	3	0	0	0	0	0	0	0	0	87.8143	0	0	0	0	0	0	0	0
dre_circ_0001042	0	0	0	4	0	0	0	0	0	0	0	0	194.43	0	0	0	0	0
dre_circ_0001043	15	0	0	7	37	65	0	0	0	439.072	0	0	340.252	1018.44	1256.84	0	0	0
dre_circ_0001044	8	4	6	10	6	0	0	31	8	234.171	225.887	285.932	486.074	165.153	0	0	15240.9	472.618
dre_circ_0001045	0	6	0	0	0	0	0	0	0	0	338.83	0	0	0	0	0	0	0
dre_circ_0001046	0	0	15	0	0	0	0	0	0	0	0	714.83	0	0	0	0	0	0
dre_circ_0001047	0	0	0	4	0	0	0	0	0	0	0	0	194.43	0	0	0	0	0
dre_circ_0001048	0	0	0	6	0	0	0	0	0	0	0	0	291.644	0	0	0	0	0
dre_circ_0001049	4	0	0	0	0	0	0	0	0	117.086	0	0	0	0	0	0	0	0
dre_circ_0001050	3	0	0	0	0	18	0	0	0	87.8143	0	0	0	0	348.048	0	0	0
dre_circ_0001052	10	4	0	0	14	0	0	0	0	292.714	225.887	0	0	385.356	0	0	0	0
dre_circ_0001053	2	0	0	0	0	0	0	0	0	58.5429	0	0	0	0	0	0	0	0
dre_circ_0001054	5	0	0	0	0	0	0	0	0	146.357	0	0	0	0	0	0	0	0
dre_circ_0001056	4	0	0	2	0	0	0	0	0	117.086	0	0	97.2148	0	0	0	0	0
dre_circ_0001060	0	0	0	0	0	0	0	0	5	0	0	0	0	0	0	0	0	295.386
dre_circ_0001061	7	0	0	11	12	0	0	0	0	204.9	0	0	534.681	330.306	0	0	0	0
dre_circ_0001062	4	0	3	3	5	3	0	0	0	117.086	0	142.966	145.822	137.627	58.008	0	0	0
dre_circ_0001063	5	0	6	7	17	16	0	0	0	146.357	0	285.932	340.252	467.933	309.376	0	0	0
dre_circ_0001065	5	2	0	4	0	0	0	0	0	146.357	112.943	0	194.43	0	0	0	0	0
dre_circ_0001066	7	4	3	5	6	15	0	0	0	204.9	225.887	142.966	243.037	165.153	290.04	0	0	0
dre_circ_0001067	0	0	0	4	0	0	0	0	0	0	0	0	194.43	0	0	0	0	0
dre_circ_0001068	2	0	3	3	0	0	0	0	4	58.5429	0	142.966	145.822	0	0	0	0	236.309
dre_circ_0001069	0	0	0	0	0	0	0	0	3	0	0	0	0	0	0	0	0	177.232
dre_circ_0001070	0	0	0	0	0	5	0	0	0	0	0	0	0	0	96.68	0	0	0
dre_circ_0001071	0	6	0	4	9	0	0	0	10	0	338.83	0	194.43	247.729	0	0	0	590.772
dre_circ_0001076	0	0	0	0	3	0	0	0	3	0	0	0	0	82.5764	0	0	0	177.232
dre_circ_0001077	3	11	4	11	0	29	15	0	0	87.8143	621.188	190.621	534.681	0	560.744	2276.52	0	0
dre_circ_0001078	0	8	0	0	0	0	0	0	0	0	451.773	0	0	0	0	0	0	0
dre_circ_0001080	0	4	14	3	0	0	0	0	0	0	225.887	667.175	145.822	0	0	0	0	0
dre_circ_0001081	0	7	41	0	0	0	6	0	0	0	395.302	1953.87	0	0	0	910.609	0	0
dre_circ_0001082	8	4	0	0	0	0	0	0	0	234.171	225.887	0	0	0	0	0	0	0
dre_circ_0001084	0	0	0	3	0	0	0	0	0	0	0	0	145.822	0	0	0	0	0
dre_circ_0001085	8	0	0	3	5	25	0	0	0	234.171	0	0	145.822	137.627	483.4	0	0	0
dre_circ_0001086	14	0	0	30	18	14	0	0	0	409.8	0	0	1458.22	495.458	270.704	0	0	0
dre_circ_0001087	2	0	0	0	0	0	0	0	0	58.5429	0	0	0	0	0	0	0	0
dre_circ_0001088	2	0	0	0	0	0	0	0	0	58.5429	0	0	0	0	0	0	0	0
dre_circ_0001089	3	0	0	0	0	0	0	0	0	87.8143	0	0	0	0	0	0	0	0
dre_circ_0001090	2	0	0	2	0	0	0	0	0	58.5429	0	0	97.2148	0	0	0	0	0
dre_circ_0001091	31	0	0	38	10	45	0	0	0	907.414	0	0	1847.08	275.255	870.12	0	0	0
dre_circ_0001092	0	0	0	4	0	0	0	0	0	0	0	0	194.43	0	0	0	0	0
dre_circ_0001093	2	0	0	0	0	0	0	0	0	58.5429	0	0	0	0	0	0	0	0
dre_circ_0001094	23	0	0	17	20	48	0	0	0	673.243	0	0	826.326	550.509	928.128	0	0	0
dre_circ_0001096	0	3	0	0	0	0	0	0	0	0	169.415	0	0	0	0	0	0	0
dre_circ_0001097	0	0	0	0	0	9	0	0	0	0	0	0	0	0	174.024	0	0	0
dre_circ_0001098	0	0	0	6	12	0	0	0	0	0	0	0	291.644	330.306	0	0	0	0
dre_circ_0001099	0	0	0	0	0	0	0	0	2	0	0	0	0	0	0	0	0	118.154
dre_circ_0001101	3	12	11	0	0	0	15	0	0	87.8143	677.66	524.209	0	0	0	2276.52	0	0
dre_circ_0001102	2	0	0	0	0	0	0	0	0	58.5429	0	0	0	0	0	0	0	0
dre_circ_0001103	7	5	6	0	5	0	0	0	0	204.9	282.358	285.932	0	137.627	0	0	0	0
dre_circ_0001104	0	0	0	0	7	0	0	0	0	0	0	0	0	192.678	0	0	0	0
dre_circ_0001105	0	0	0	0	0	0	0	0	2	0	0	0	0	0	0	0	0	118.154
dre_circ_0001107	18	0	24	25	105	95	0	0	7	526.886	0	1143.73	1215.18	2890.17	1836.92	0	0	413.54
dre_circ_0001108	26	2	0	10	30	21	0	0	0	761.057	112.943	0	486.074	825.764	406.056	0	0	0
dre_circ_0001110	5	0	0	0	9	0	0	0	0	146.357	0	0	0	247.729	0	0	0	0
dre_circ_0001112	0	0	5	0	0	0	0	0	0	0	0	238.277	0	0	0	0	0	0
dre_circ_0001114	0	0	0	0	0	9	0	0	0	0	0	0	0	0	174.024	0	0	0
dre_circ_0001116	11	0	0	12	3	0	0	0	0	321.986	0	0	583.289	82.5764	0	0	0	0
dre_circ_0001117	7	0	0	0	10	0	0	0	0	204.9	0	0	0	275.255	0	0	0	0
dre_circ_0001118	0	0	0	6	10	0	0	0	0	0	0	0	291.644	275.255	0	0	0	0
dre_circ_0001119	0	0	0	0	0	0	0	0	3	0	0	0	0	0	0	0	0	177.232
dre_circ_0001120	0	0	2	3	0	0	0	0	0	0	0	95.3107	145.822	0	0	0	0	0
dre_circ_0001123	0	0	3	0	0	0	0	0	0	0	0	142.966	0	0	0	0	0	0
dre_circ_0001124	2	0	0	0	0	0	0	0	0	58.5429	0	0	0	0	0	0	0	0
dre_circ_0001125	4	0	0	0	22	45	0	0	0	117.086	0	0	0	605.56	870.12	0	0	0
dre_circ_0001128	0	4	6	0	0	0	0	0	4	0	225.887	285.932	0	0	0	0	0	236.309
dre_circ_0001129	0	0	7	0	6	0	0	0	4	0	0	333.587	0	165.153	0	0	0	236.309
dre_circ_0001130	2	0	0	0	0	0	0	0	0	58.5429	0	0	0	0	0	0	0	0
dre_circ_0001132	0	0	0	2	0	0	0	0	0	0	0	0	97.2148	0	0	0	0	0
dre_circ_0001133	0	0	0	0	0	15	0	0	0	0	0	0	0	0	290.04	0	0	0
dre_circ_0001136	0	2	0	0	0	0	0	0	0	0	112.943	0	0	0	0	0	0	0
dre_circ_0001138	14	8	0	0	0	0	0	0	6	409.8	451.773	0	0	0	0	0	0	354.463
dre_circ_0001139	0	0	0	0	0	0	0	0	5	0	0	0	0	0	0	0	0	295.386
dre_circ_0001141	11	0	0	0	0	0	0	0	0	321.986	0	0	0	0	0	0	0	0
dre_circ_0001142	0	0	0	10	0	12	0	0	0	0	0	0	486.074	0	232.032	0	0	0
dre_circ_0001144	2	0	0	0	0	0	0	0	0	58.5429	0	0	0	0	0	0	0	0
dre_circ_0001145	6	0	0	0	0	0	0	0	0	175.629	0	0	0	0	0	0	0	0
dre_circ_0001146	0	0	0	4	0	0	0	0	0	0	0	0	194.43	0	0	0	0	0
dre_circ_0001147	0	0	0	0	5	0	0	0	0	0	0	0	0	137.627	0	0	0	0
dre_circ_0001148	3	0	0	2	0	0	0	0	0	87.8143	0	0	97.2148	0	0	0	0	0
dre_circ_0001149	0	27	0	0	0	0	15	0	0	0	1524.73	0	0	0	0	2276.52	0	0
dre_circ_0001150	2	0	0	0	0	0	0	0	0	58.5429	0	0	0	0	0	0	0	0
dre_circ_0001159	17	3	4	6	2	47	0	0	2	497.614	169.415	190.621	291.644	55.0509	908.792	0	0	118.154
dre_circ_0001161	4	0	0	0	0	0	0	0	0	117.086	0	0	0	0	0	0	0	0
dre_circ_0001162	0	0	0	0	0	0	0	0	10	0	0	0	0	0	0	0	0	590.772
dre_circ_0001163	2	2	7	8	29	42	4	0	6	58.5429	112.943	333.587	388.859	798.238	812.112	607.072	0	354.463
dre_circ_0001164	13	20	15	24	78	231	6	0	14	380.529	1129.43	714.83	1166.58	2146.99	4466.62	910.609	0	827.081
dre_circ_0001165	0	0	0	0	6	0	0	0	0	0	0	0	0	165.153	0	0	0	0
dre_circ_0001166	2	0	0	0	3	0	0	0	0	58.5429	0	0	0	82.5764	0	0	0	0
dre_circ_0001169	0	0	0	3	0	0	0	0	0	0	0	0	145.822	0	0	0	0	0
dre_circ_0001171	0	0	0	5	0	0	0	0	0	0	0	0	243.037	0	0	0	0	0
dre_circ_0001172	0	0	0	0	0	0	0	0	4	0	0	0	0	0	0	0	0	236.309
dre_circ_0001177	0	0	0	0	0	10	0	0	0	0	0	0	0	0	193.36	0	0	0
dre_circ_0001179	7	0	7	3	7	0	0	0	0	204.9	0	333.587	145.822	192.678	0	0	0	0
dre_circ_0001180	0	0	6	0	0	0	0	0	0	0	0	285.932	0	0	0	0	0	0
dre_circ_0001182	0	0	4	0	0	0	0	0	0	0	0	190.621	0	0	0	0	0	0
dre_circ_0001185	0	0	12	0	0	0	0	0	0	0	0	571.864	0	0	0	0	0	0
dre_circ_0001186	0	4	0	0	6	41	0	0	0	0	225.887	0	0	165.153	792.776	0	0	0
dre_circ_0001187	3	0	0	0	0	0	0	0	0	87.8143	0	0	0	0	0	0	0	0
dre_circ_0001188	2	0	0	0	0	0	0	0	0	58.5429	0	0	0	0	0	0	0	0
dre_circ_0001189	0	0	0	8	4	0	0	0	0	0	0	0	388.859	110.102	0	0	0	0
dre_circ_0001192	2	0	0	0	8	0	0	0	0	58.5429	0	0	0	220.204	0	0	0	0
dre_circ_0001193	0	0	0	0	0	9	0	0	0	0	0	0	0	0	174.024	0	0	0
dre_circ_0001195	3	0	0	4	0	28	0	0	0	87.8143	0	0	194.43	0	541.408	0	0	0
dre_circ_0001196	0	0	3	0	0	0	0	0	0	0	0	142.966	0	0	0	0	0	0
dre_circ_0001197	0	6	0	0	0	0	0	0	0	0	338.83	0	0	0	0	0	0	0
dre_circ_0001199	0	0	59	0	121	0	25	0	77	0	0	2811.67	0	3330.58	0	3794.2	0	4548.95
dre_circ_0001200	0	0	0	0	0	21	0	0	0	0	0	0	0	0	406.056	0	0	0
dre_circ_0001201	0	7	0	0	0	0	0	0	0	0	395.302	0	0	0	0	0	0	0
dre_circ_0001205	4	0	0	2	0	0	0	0	0	117.086	0	0	97.2148	0	0	0	0	0
dre_circ_0001206	5	0	0	4	0	0	0	0	0	146.357	0	0	194.43	0	0	0	0	0
dre_circ_0001207	2	0	0	0	0	0	0	0	0	58.5429	0	0	0	0	0	0	0	0
dre_circ_0001209	0	0	2	0	0	0	0	0	0	0	0	95.3107	0	0	0	0	0	0
dre_circ_0001210	6	0	3	0	0	0	0	0	11	175.629	0	142.966	0	0	0	0	0	649.849
dre_circ_0001212	0	0	3	0	0	0	0	0	4	0	0	142.966	0	0	0	0	0	236.309
dre_circ_0001213	0	0	0	0	0	0	0	0	3	0	0	0	0	0	0	0	0	177.232
dre_circ_0001215	0	0	0	0	0	20	0	0	0	0	0	0	0	0	386.72	0	0	0
dre_circ_0001218	0	0	0	0	7	0	0	0	0	0	0	0	0	192.678	0	0	0	0
dre_circ_0001221	0	0	0	0	7	17	0	0	0	0	0	0	0	192.678	328.712	0	0	0
dre_circ_0001222	0	78	22	0	0	0	43	82	30	0	4404.79	1048.42	0	0	0	6526.03	40314.7	1772.32
dre_circ_0001226	0	0	0	0	3	0	0	0	0	0	0	0	0	82.5764	0	0	0	0
dre_circ_0001228	0	10	0	0	0	0	0	0	0	0	564.717	0	0	0	0	0	0	0
dre_circ_0001231	7	3	17	14	6	0	0	0	20	204.9	169.415	810.141	680.504	165.153	0	0	0	1181.54
dre_circ_0001232	0	2	0	4	4	0	0	0	15	0	112.943	0	194.43	110.102	0	0	0	886.158
dre_circ_0001234	0	3	0	0	0	0	0	0	0	0	169.415	0	0	0	0	0	0	0
dre_circ_0001237	3	0	0	7	0	0	0	0	7	87.8143	0	0	340.252	0	0	0	0	413.54
dre_circ_0001239	0	0	0	0	0	0	0	0	6	0	0	0	0	0	0	0	0	354.463
dre_circ_0001241	0	0	24	0	0	0	0	0	19	0	0	1143.73	0	0	0	0	0	1122.47
dre_circ_0001242	0	0	0	0	5	0	0	0	0	0	0	0	0	137.627	0	0	0	0
dre_circ_0001244	0	0	8	0	0	0	0	0	0	0	0	381.243	0	0	0	0	0	0
dre_circ_0001245	0	0	8	0	0	0	0	0	0	0	0	381.243	0	0	0	0	0	0
dre_circ_0001247	0	0	0	0	0	8	0	0	0	0	0	0	0	0	154.688	0	0	0
dre_circ_0001250	0	0	0	0	0	0	12	0	0	0	0	0	0	0	0	1821.22	0	0
dre_circ_0001252	0	0	7	0	0	0	0	0	0	0	0	333.587	0	0	0	0	0	0
dre_circ_0001253	0	0	5	0	0	0	0	0	0	0	0	238.277	0	0	0	0	0	0
dre_circ_0001254	3	0	6	0	0	0	0	0	5	87.8143	0	285.932	0	0	0	0	0	295.386
dre_circ_0001255	3	0	0	3	0	0	0	0	0	87.8143	0	0	145.822	0	0	0	0	0
dre_circ_0001258	4	0	2	0	0	0	0	0	0	117.086	0	95.3107	0	0	0	0	0	0
dre_circ_0001259	6	0	0	11	9	12	0	0	0	175.629	0	0	534.681	247.729	232.032	0	0	0
dre_circ_0001260	0	5	0	0	8	0	0	0	7	0	282.358	0	0	220.204	0	0	0	413.54
dre_circ_0001262	0	0	0	0	0	0	0	0	4	0	0	0	0	0	0	0	0	236.309
dre_circ_0001263	18	12	21	30	8	10	0	0	13	526.886	677.66	1000.76	1458.22	220.204	193.36	0	0	768.004
dre_circ_0001264	0	0	2	0	0	0	0	0	0	0	0	95.3107	0	0	0	0	0	0
dre_circ_0001265	0	0	0	0	7	0	0	0	0	0	0	0	0	192.678	0	0	0	0
dre_circ_0001266	7	5	0	0	0	0	0	0	2	204.9	282.358	0	0	0	0	0	0	118.154
dre_circ_0001267	18	0	0	5	11	0	0	0	0	526.886	0	0	243.037	302.78	0	0	0	0
dre_circ_0001268	2	0	0	0	0	0	0	0	0	58.5429	0	0	0	0	0	0	0	0
dre_circ_0001269	3	0	0	0	0	0	0	0	0	87.8143	0	0	0	0	0	0	0	0
dre_circ_0001270	22	0	0	9	3	19	0	0	0	643.972	0	0	437.467	82.5764	367.384	0	0	0
dre_circ_0001271	2	0	0	5	3	0	0	0	0	58.5429	0	0	243.037	82.5764	0	0	0	0
dre_circ_0001275	0	0	7	0	0	0	0	0	0	0	0	333.587	0	0	0	0	0	0
dre_circ_0001276	0	0	3	0	0	0	0	0	0	0	0	142.966	0	0	0	0	0	0
dre_circ_0001277	0	0	9	0	0	0	13	0	0	0	0	428.898	0	0	0	1972.99	0	0
dre_circ_0001278	0	0	5	0	0	0	0	0	0	0	0	238.277	0	0	0	0	0	0
dre_circ_0001279	0	8	21	0	0	0	0	0	0	0	451.773	1000.76	0	0	0	0	0	0
dre_circ_0001280	0	0	0	0	6	0	0	0	11	0	0	0	0	165.153	0	0	0	649.849
dre_circ_0001284	19	13	46	0	7	0	26	0	26	556.157	734.131	2192.15	0	192.678	0	3945.97	0	1536.01
dre_circ_0001285	0	0	2	0	0	0	0	0	0	0	0	95.3107	0	0	0	0	0	0
dre_circ_0001289	3	0	2	0	0	0	0	0	0	87.8143	0	95.3107	0	0	0	0	0	0
dre_circ_0001290	0	0	28	0	0	0	9	0	48	0	0	1334.35	0	0	0	1365.91	0	2835.71
dre_circ_0001291	0	3	0	7	27	0	0	0	0	0	169.415	0	340.252	743.187	0	0	0	0
dre_circ_0001292	3	0	0	0	6	0	0	0	0	87.8143	0	0	0	165.153	0	0	0	0
dre_circ_0001293	0	0	0	0	13	0	0	0	0	0	0	0	0	357.831	0	0	0	0
dre_circ_0001294	3	0	0	2	0	0	0	0	0	87.8143	0	0	97.2148	0	0	0	0	0
dre_circ_0001295	3	2	0	0	3	0	0	0	0	87.8143	112.943	0	0	82.5764	0	0	0	0
dre_circ_0001296	0	2	5	0	14	0	0	0	0	0	112.943	238.277	0	385.356	0	0	0	0
dre_circ_0001297	5	0	0	0	4	0	0	0	0	146.357	0	0	0	110.102	0	0	0	0
dre_circ_0001299	0	0	0	0	5	0	0	0	4	0	0	0	0	137.627	0	0	0	236.309
dre_circ_0001300	13	0	0	5	0	0	0	0	0	380.529	0	0	243.037	0	0	0	0	0
dre_circ_0001301	4	2	0	3	0	14	0	0	0	117.086	112.943	0	145.822	0	270.704	0	0	0
dre_circ_0001302	11	0	0	0	0	0	0	0	6	321.986	0	0	0	0	0	0	0	354.463
dre_circ_0001304	0	0	0	3	0	0	0	0	0	0	0	0	145.822	0	0	0	0	0
dre_circ_0001305	3	0	0	5	0	0	0	0	0	87.8143	0	0	243.037	0	0	0	0	0
dre_circ_0001307	3	0	0	8	0	0	0	0	7	87.8143	0	0	388.859	0	0	0	0	413.54
dre_circ_0001308	3	0	0	0	7	0	0	0	0	87.8143	0	0	0	192.678	0	0	0	0
dre_circ_0001309	5	0	0	0	0	0	0	0	0	146.357	0	0	0	0	0	0	0	0
dre_circ_0001310	17	0	0	3	6	0	0	0	6	497.614	0	0	145.822	165.153	0	0	0	354.463
dre_circ_0001311	2	0	0	0	0	0	0	0	0	58.5429	0	0	0	0	0	0	0	0
dre_circ_0001312	0	0	0	5	0	0	0	0	0	0	0	0	243.037	0	0	0	0	0
dre_circ_0001313	0	0	6	0	0	0	0	0	0	0	0	285.932	0	0	0	0	0	0
dre_circ_0001314	2	0	0	0	0	0	0	0	4	58.5429	0	0	0	0	0	0	0	236.309
dre_circ_0001317	2	0	0	7	0	0	0	0	0	58.5429	0	0	340.252	0	0	0	0	0
dre_circ_0001318	7	0	6	12	4	0	0	0	0	204.9	0	285.932	583.289	110.102	0	0	0	0
dre_circ_0001319	0	0	0	3	0	0	0	0	0	0	0	0	145.822	0	0	0	0	0
dre_circ_0001321	0	0	0	5	0	0	0	0	0	0	0	0	243.037	0	0	0	0	0
dre_circ_0001322	0	0	0	0	7	0	8	0	0	0	0	0	0	192.678	0	1214.14	0	0
dre_circ_0001323	5	0	12	5	0	0	5	0	12	146.357	0	571.864	243.037	0	0	758.84	0	708.927
dre_circ_0001324	4	59	59	3	6	0	16	0	79	117.086	3331.83	2811.67	145.822	165.153	0	2428.29	0	4667.1
dre_circ_0001328	0	0	0	0	4	0	0	0	0	0	0	0	0	110.102	0	0	0	0
dre_circ_0001330	0	0	0	0	6	67	0	0	0	0	0	0	0	165.153	1295.51	0	0	0
dre_circ_0001331	53	0	0	27	41	34	0	0	6	1551.39	0	0	1312.4	1128.54	657.424	0	0	354.463
dre_circ_0001332	5	0	0	0	14	46	0	0	0	146.357	0	0	0	385.356	889.456	0	0	0
dre_circ_0001333	4	0	0	0	0	0	0	0	0	117.086	0	0	0	0	0	0	0	0
dre_circ_0001334	8	0	0	6	0	19	0	0	0	234.171	0	0	291.644	0	367.384	0	0	0
dre_circ_0001335	2	0	0	0	0	0	0	0	0	58.5429	0	0	0	0	0	0	0	0
dre_circ_0001336	16	0	6	0	0	0	0	0	0	468.343	0	285.932	0	0	0	0	0	0
dre_circ_0001337	2	0	0	0	0	0	0	0	0	58.5429	0	0	0	0	0	0	0	0
dre_circ_0001338	0	0	0	0	4	0	0	0	0	0	0	0	0	110.102	0	0	0	0
dre_circ_0001339	2	0	0	0	0	0	0	0	0	58.5429	0	0	0	0	0	0	0	0
dre_circ_0001340	3	0	0	0	0	11	0	0	0	87.8143	0	0	0	0	212.696	0	0	0
dre_circ_0001341	9	0	0	9	6	11	0	0	0	263.443	0	0	437.467	165.153	212.696	0	0	0
dre_circ_0001343	0	0	0	3	0	0	0	0	0	0	0	0	145.822	0	0	0	0	0
dre_circ_0001344	0	4	4	0	0	0	0	0	5	0	225.887	190.621	0	0	0	0	0	295.386
dre_circ_0001346	0	2	0	0	0	0	0	0	0	0	112.943	0	0	0	0	0	0	0
dre_circ_0001347	0	6	0	0	0	0	0	0	0	0	338.83	0	0	0	0	0	0	0
dre_circ_0001349	2	0	0	0	0	0	0	0	0	58.5429	0	0	0	0	0	0	0	0
dre_circ_0001350	0	0	15	0	0	0	0	0	0	0	0	714.83	0	0	0	0	0	0
dre_circ_0001351	0	12	12	0	16	0	0	0	6	0	677.66	571.864	0	440.407	0	0	0	354.463
dre_circ_0001352	0	0	5	0	0	0	0	0	4	0	0	238.277	0	0	0	0	0	236.309
dre_circ_0001353	6	0	0	0	0	0	0	0	0	175.629	0	0	0	0	0	0	0	0
dre_circ_0001354	0	0	0	0	0	7	0	0	0	0	0	0	0	0	135.352	0	0	0
dre_circ_0001355	0	0	0	0	3	0	0	0	0	0	0	0	0	82.5764	0	0	0	0
dre_circ_0001357	2	0	0	0	3	0	0	0	0	58.5429	0	0	0	82.5764	0	0	0	0
dre_circ_0001359	0	3	5	2	18	0	0	0	3	0	169.415	238.277	97.2148	495.458	0	0	0	177.232
dre_circ_0001360	0	0	0	0	0	0	0	0	2	0	0	0	0	0	0	0	0	118.154
dre_circ_0001361	3	0	0	0	0	14	0	0	0	87.8143	0	0	0	0	270.704	0	0	0
dre_circ_0001366	9	2	0	0	7	0	0	0	0	263.443	112.943	0	0	192.678	0	0	0	0
dre_circ_0001367	46	30	19	29	18	32	0	0	19	1346.49	1694.15	905.452	1409.61	495.458	618.752	0	0	1122.47
dre_circ_0001369	17	0	0	5	0	0	0	0	0	497.614	0	0	243.037	0	0	0	0	0
dre_circ_0001371	0	0	0	0	0	0	0	0	3	0	0	0	0	0	0	0	0	177.232
dre_circ_0001373	5	0	0	0	4	0	0	0	0	146.357	0	0	0	110.102	0	0	0	0
dre_circ_0001374	0	2	0	0	0	0	0	0	0	0	112.943	0	0	0	0	0	0	0
dre_circ_0001375	0	0	0	0	6	0	0	0	0	0	0	0	0	165.153	0	0	0	0
dre_circ_0001378	0	0	0	0	4	0	0	0	0	0	0	0	0	110.102	0	0	0	0
dre_circ_0001379	8	0	0	5	0	0	0	0	0	234.171	0	0	243.037	0	0	0	0	0
dre_circ_0001381	8	0	0	0	0	0	0	0	0	234.171	0	0	0	0	0	0	0	0
dre_circ_0001382	11	0	0	10	0	0	0	0	0	321.986	0	0	486.074	0	0	0	0	0
dre_circ_0001383	9	0	0	27	11	12	0	0	0	263.443	0	0	1312.4	302.78	232.032	0	0	0
dre_circ_0001384	23	0	0	8	17	10	0	0	4	673.243	0	0	388.859	467.933	193.36	0	0	236.309
dre_circ_0001385	0	8	17	4	4	0	0	0	0	0	451.773	810.141	194.43	110.102	0	0	0	0
dre_circ_0001386	0	4	0	0	0	0	0	0	0	0	225.887	0	0	0	0	0	0	0
dre_circ_0001387	0	0	4	0	0	0	0	0	0	0	0	190.621	0	0	0	0	0	0
dre_circ_0001391	0	4	0	0	0	0	0	0	0	0	225.887	0	0	0	0	0	0	0
dre_circ_0001392	0	0	12	4	0	0	0	0	0	0	0	571.864	194.43	0	0	0	0	0
dre_circ_0001393	0	0	9	0	0	0	0	0	2	0	0	428.898	0	0	0	0	0	118.154
dre_circ_0001394	0	3	0	0	0	0	0	0	2	0	169.415	0	0	0	0	0	0	118.154
dre_circ_0001395	0	0	0	7	0	0	0	0	4	0	0	0	340.252	0	0	0	0	236.309
dre_circ_0001400	3	24	51	0	0	0	11	0	22	87.8143	1355.32	2430.42	0	0	0	1669.45	0	1299.7
dre_circ_0001401	0	8	25	0	0	0	5	0	0	0	451.773	1191.38	0	0	0	758.84	0	0
dre_circ_0001402	0	0	0	0	0	0	0	0	3	0	0	0	0	0	0	0	0	177.232
dre_circ_0001403	0	0	0	0	3	0	0	0	0	0	0	0	0	82.5764	0	0	0	0
dre_circ_0001404	0	0	0	0	43	0	0	0	0	0	0	0	0	1183.59	0	0	0	0
dre_circ_0001407	6	0	0	0	0	0	0	0	0	175.629	0	0	0	0	0	0	0	0
dre_circ_0001409	0	23	2	0	0	0	6	0	3	0	1298.85	95.3107	0	0	0	910.609	0	177.232
dre_circ_0001411	0	0	0	0	0	0	0	0	3	0	0	0	0	0	0	0	0	177.232
dre_circ_0001412	3	27	0	2	0	0	0	0	14	87.8143	1524.73	0	97.2148	0	0	0	0	827.081
dre_circ_0001413	0	3	0	0	8	0	0	0	4	0	169.415	0	0	220.204	0	0	0	236.309
dre_circ_0001414	0	2	0	0	0	0	0	0	0	0	112.943	0	0	0	0	0	0	0
dre_circ_0001416	4	0	0	0	0	0	0	0	0	117.086	0	0	0	0	0	0	0	0
dre_circ_0001420	4	0	0	4	0	0	0	0	0	117.086	0	0	194.43	0	0	0	0	0
dre_circ_0001422	18	4	0	13	18	65	0	0	0	526.886	225.887	0	631.896	495.458	1256.84	0	0	0
dre_circ_0001424	0	0	0	6	19	0	0	0	0	0	0	0	291.644	522.984	0	0	0	0
dre_circ_0001425	0	0	0	0	3	9	0	0	0	0	0	0	0	82.5764	174.024	0	0	0
dre_circ_0001428	0	0	0	0	5	0	0	0	0	0	0	0	0	137.627	0	0	0	0
dre_circ_0001429	17	5	6	9	0	0	0	0	7	497.614	282.358	285.932	437.467	0	0	0	0	413.54
dre_circ_0001430	0	0	0	0	28	0	7	0	0	0	0	0	0	770.713	0	1062.38	0	0
dre_circ_0001431	0	0	0	0	0	0	0	0	3	0	0	0	0	0	0	0	0	177.232
dre_circ_0001432	8	12	21	26	73	16	0	0	14	234.171	677.66	1000.76	1263.79	2009.36	309.376	0	0	827.081
dre_circ_0001434	2	0	0	0	0	0	0	0	0	58.5429	0	0	0	0	0	0	0	0
dre_circ_0001435	0	0	0	3	0	3	0	0	0	0	0	0	145.822	0	58.008	0	0	0
dre_circ_0001436	0	0	0	0	2	0	0	0	0	0	0	0	0	55.0509	0	0	0	0
dre_circ_0001437	0	0	0	0	0	7	0	0	10	0	0	0	0	0	135.352	0	0	590.772
dre_circ_0001439	0	0	0	0	6	0	0	0	0	0	0	0	0	165.153	0	0	0	0
dre_circ_0001440	0	0	0	0	0	13	0	0	0	0	0	0	0	0	251.368	0	0	0
dre_circ_0001441	43	37	3	13	15	29	0	0	18	1258.67	2089.45	142.966	631.896	412.882	560.744	0	0	1063.39
dre_circ_0001442	0	0	0	0	4	0	0	0	0	0	0	0	0	110.102	0	0	0	0
dre_circ_0001444	2	0	0	5	0	28	0	0	0	58.5429	0	0	243.037	0	541.408	0	0	0
dre_circ_0001448	0	2	0	0	2	0	0	0	0	0	112.943	0	0	55.0509	0	0	0	0
dre_circ_0001449	0	0	0	0	6	0	0	0	0	0	0	0	0	165.153	0	0	0	0
dre_circ_0001450	0	4	0	0	0	0	0	0	0	0	225.887	0	0	0	0	0	0	0
dre_circ_0001452	0	0	3	0	0	0	0	0	0	0	0	142.966	0	0	0	0	0	0
dre_circ_0001453	0	0	6	0	5	0	0	0	0	0	0	285.932	0	137.627	0	0	0	0
dre_circ_0001454	0	0	0	0	8	0	0	0	0	0	0	0	0	220.204	0	0	0	0
dre_circ_0001455	0	0	0	0	44	23	0	0	0	0	0	0	0	1211.12	444.728	0	0	0
dre_circ_0001456	0	0	0	0	6	0	0	0	8	0	0	0	0	165.153	0	0	0	472.618
dre_circ_0001457	0	0	0	0	24	0	0	0	8	0	0	0	0	660.611	0	0	0	472.618
dre_circ_0001458	0	0	0	0	2	0	0	0	0	0	0	0	0	55.0509	0	0	0	0
dre_circ_0001459	0	0	0	0	3	0	0	0	0	0	0	0	0	82.5764	0	0	0	0
dre_circ_0001462	2	0	0	0	0	0	0	0	0	58.5429	0	0	0	0	0	0	0	0
dre_circ_0001465	0	0	0	0	0	14	0	0	0	0	0	0	0	0	270.704	0	0	0
dre_circ_0001467	0	0	0	0	0	0	0	0	4	0	0	0	0	0	0	0	0	236.309
dre_circ_0001469	5	0	0	9	0	0	0	0	0	146.357	0	0	437.467	0	0	0	0	0
dre_circ_0001470	0	0	0	0	3	0	0	0	0	0	0	0	0	82.5764	0	0	0	0
dre_circ_0001475	34	0	0	0	0	0	0	0	0	995.229	0	0	0	0	0	0	0	0
dre_circ_0001476	2	0	0	0	0	0	0	0	0	58.5429	0	0	0	0	0	0	0	0
dre_circ_0001477	4	0	0	0	14	0	0	0	0	117.086	0	0	0	385.356	0	0	0	0
dre_circ_0001479	0	0	0	0	2	0	0	0	0	0	0	0	0	55.0509	0	0	0	0
dre_circ_0001480	0	0	0	7	10	0	0	0	0	0	0	0	340.252	275.255	0	0	0	0
dre_circ_0001484	0	24	13	0	0	0	0	0	0	0	1355.32	619.52	0	0	0	0	0	0
dre_circ_0001488	0	0	0	7	0	0	0	0	0	0	0	0	340.252	0	0	0	0	0
dre_circ_0001489	0	6	3	6	0	0	0	0	0	0	338.83	142.966	291.644	0	0	0	0	0
dre_circ_0001490	2	18	21	8	0	0	0	0	12	58.5429	1016.49	1000.76	388.859	0	0	0	0	708.927
dre_circ_0001493	2	10	15	19	4	8	0	0	18	58.5429	564.717	714.83	923.541	110.102	154.688	0	0	1063.39
dre_circ_0001495	5	5	3	19	19	0	0	0	0	146.357	282.358	142.966	923.541	522.984	0	0	0	0
dre_circ_0001496	10	0	0	17	20	63	0	0	0	292.714	0	0	826.326	550.509	1218.17	0	0	0
dre_circ_0001498	0	0	0	0	0	28	0	0	0	0	0	0	0	0	541.408	0	0	0
dre_circ_0001499	0	0	0	0	0	9	0	0	0	0	0	0	0	0	174.024	0	0	0
dre_circ_0001500	6	0	0	3	0	14	0	0	0	175.629	0	0	145.822	0	270.704	0	0	0
dre_circ_0001501	6	0	0	0	0	11	0	0	4	175.629	0	0	0	0	212.696	0	0	236.309
dre_circ_0001502	0	0	0	0	0	9	0	0	0	0	0	0	0	0	174.024	0	0	0
dre_circ_0001503	0	3	0	6	0	4	0	0	0	0	169.415	0	291.644	0	77.344	0	0	0
dre_circ_0001505	0	7	0	0	4	0	0	26	10	0	395.302	0	0	110.102	0	0	12782.7	590.772
dre_circ_0001508	0	0	0	4	8	0	0	0	0	0	0	0	194.43	220.204	0	0	0	0
dre_circ_0001509	7	0	8	0	7	0	0	0	2	204.9	0	381.243	0	192.678	0	0	0	118.154
dre_circ_0001511	9	0	0	46	17	8	0	0	0	263.443	0	0	2235.94	467.933	154.688	0	0	0
dre_circ_0001512	2	0	0	4	0	0	0	0	0	58.5429	0	0	194.43	0	0	0	0	0
dre_circ_0001513	0	0	0	24	28	9	0	0	0	0	0	0	1166.58	770.713	174.024	0	0	0
dre_circ_0001514	0	0	4	24	23	16	0	0	0	0	0	190.621	1166.58	633.086	309.376	0	0	0
dre_circ_0001515	4	0	0	0	0	0	0	0	0	117.086	0	0	0	0	0	0	0	0
dre_circ_0001516	6	0	0	0	4	0	0	0	0	175.629	0	0	0	110.102	0	0	0	0
dre_circ_0001520	3	0	0	0	0	27	0	0	0	87.8143	0	0	0	0	522.072	0	0	0
dre_circ_0001521	0	0	0	0	5	0	0	0	0	0	0	0	0	137.627	0	0	0	0
dre_circ_0001523	0	0	10	0	0	0	0	0	8	0	0	476.554	0	0	0	0	0	472.618
dre_circ_0001524	0	0	5	0	0	0	0	0	0	0	0	238.277	0	0	0	0	0	0
dre_circ_0001525	2	4	20	0	0	0	0	0	2	58.5429	225.887	953.107	0	0	0	0	0	118.154
dre_circ_0001526	0	8	19	5	7	0	0	0	9	0	451.773	905.452	243.037	192.678	0	0	0	531.695
dre_circ_0001527	0	0	0	0	0	8	0	0	6	0	0	0	0	0	154.688	0	0	354.463
dre_circ_0001528	2	9	7	0	0	0	0	0	0	58.5429	508.245	333.587	0	0	0	0	0	0
dre_circ_0001529	3	5	7	11	0	0	0	0	18	87.8143	282.358	333.587	534.681	0	0	0	0	1063.39
dre_circ_0001530	0	0	0	0	4	0	0	0	4	0	0	0	0	110.102	0	0	0	236.309
dre_circ_0001531	0	4	0	7	10	0	0	0	5	0	225.887	0	340.252	275.255	0	0	0	295.386
dre_circ_0001532	0	0	0	4	0	0	0	0	0	0	0	0	194.43	0	0	0	0	0
dre_circ_0001534	0	0	0	0	0	0	0	36	0	0	0	0	0	0	0	0	17699.1	0
dre_circ_0001536	0	5	0	0	0	0	0	0	0	0	282.358	0	0	0	0	0	0	0
dre_circ_0001537	0	0	0	0	0	0	0	0	5	0	0	0	0	0	0	0	0	295.386
dre_circ_0001538	4	0	0	0	4	0	0	0	0	117.086	0	0	0	110.102	0	0	0	0
dre_circ_0001539	0	2	0	0	0	0	0	0	0	0	112.943	0	0	0	0	0	0	0
dre_circ_0001540	4	5	13	5	0	0	0	0	5	117.086	282.358	619.52	243.037	0	0	0	0	295.386
dre_circ_0001542	0	3	0	0	0	0	0	0	0	0	169.415	0	0	0	0	0	0	0
dre_circ_0001543	0	6	16	0	0	0	6	0	0	0	338.83	762.486	0	0	0	910.609	0	0
dre_circ_0001544	0	0	0	0	0	0	4	0	0	0	0	0	0	0	0	607.072	0	0
dre_circ_0001545	3	0	0	6	9	0	0	0	0	87.8143	0	0	291.644	247.729	0	0	0	0
dre_circ_0001548	4	0	0	0	4	0	0	0	0	117.086	0	0	0	110.102	0	0	0	0
dre_circ_0001554	0	11	0	17	0	0	4	0	8	0	621.188	0	826.326	0	0	607.072	0	472.618
dre_circ_0001558	3	0	0	0	0	0	0	0	0	87.8143	0	0	0	0	0	0	0	0
dre_circ_0001559	0	0	0	0	3	0	0	0	0	0	0	0	0	82.5764	0	0	0	0
dre_circ_0001560	5	0	0	0	0	0	0	0	0	146.357	0	0	0	0	0	0	0	0
dre_circ_0001562	0	0	5	0	0	0	0	0	0	0	0	238.277	0	0	0	0	0	0
dre_circ_0001563	0	0	0	9	33	0	0	0	0	0	0	0	437.467	908.34	0	0	0	0
dre_circ_0001564	0	0	4	0	12	0	0	0	0	0	0	190.621	0	330.306	0	0	0	0
dre_circ_0001565	0	0	0	4	0	0	0	0	0	0	0	0	194.43	0	0	0	0	0
dre_circ_0001566	0	7	0	0	0	0	0	0	0	0	395.302	0	0	0	0	0	0	0
dre_circ_0001567	0	0	0	0	0	0	0	0	3	0	0	0	0	0	0	0	0	177.232
dre_circ_0001568	0	19	50	0	0	0	19	0	10	0	1072.96	2382.77	0	0	0	2883.59	0	590.772
dre_circ_0001569	0	3	3	0	0	0	0	0	0	0	169.415	142.966	0	0	0	0	0	0
dre_circ_0001570	0	4	0	0	0	0	0	0	0	0	225.887	0	0	0	0	0	0	0
dre_circ_0001573	9	0	0	0	0	0	0	0	0	263.443	0	0	0	0	0	0	0	0
dre_circ_0001574	0	0	7	4	0	0	0	0	4	0	0	333.587	194.43	0	0	0	0	236.309
dre_circ_0001575	0	0	0	0	0	0	0	0	5	0	0	0	0	0	0	0	0	295.386
dre_circ_0001577	4	0	0	0	0	0	0	0	0	117.086	0	0	0	0	0	0	0	0
dre_circ_0001578	11	0	0	4	43	187	0	0	0	321.986	0	0	194.43	1183.59	3615.83	0	0	0
dre_circ_0001579	0	0	0	0	0	10	0	0	0	0	0	0	0	0	193.36	0	0	0
dre_circ_0001581	2	19	22	0	0	0	14	0	9	58.5429	1072.96	1048.42	0	0	0	2124.75	0	531.695
dre_circ_0001584	0	0	12	0	0	0	0	0	7	0	0	571.864	0	0	0	0	0	413.54
dre_circ_0001585	0	9	0	0	0	14	6	0	0	0	508.245	0	0	0	270.704	910.609	0	0
dre_circ_0001586	0	23	24	0	0	0	16	0	4	0	1298.85	1143.73	0	0	0	2428.29	0	236.309
dre_circ_0001588	0	7	7	0	0	0	0	0	0	0	395.302	333.587	0	0	0	0	0	0
dre_circ_0001589	0	3	0	0	0	0	3	0	0	0	169.415	0	0	0	0	455.304	0	0
dre_circ_0001590	2	0	0	0	0	0	0	0	0	58.5429	0	0	0	0	0	0	0	0
dre_circ_0001592	0	6	0	0	0	0	0	0	0	0	338.83	0	0	0	0	0	0	0
dre_circ_0001593	4	0	0	0	0	0	0	0	0	117.086	0	0	0	0	0	0	0	0
dre_circ_0001596	0	4	24	3	6	0	0	0	9	0	225.887	1143.73	145.822	165.153	0	0	0	531.695
dre_circ_0001597	0	7	0	0	0	0	0	0	0	0	395.302	0	0	0	0	0	0	0
dre_circ_0001598	0	7	6	0	0	0	5	0	5	0	395.302	285.932	0	0	0	758.84	0	295.386
dre_circ_0001599	0	0	0	0	0	0	0	0	5	0	0	0	0	0	0	0	0	295.386
dre_circ_0001600	0	5	10	0	0	0	0	0	0	0	282.358	476.554	0	0	0	0	0	0
dre_circ_0001601	0	2	6	0	0	0	0	0	0	0	112.943	285.932	0	0	0	0	0	0
dre_circ_0001602	0	13	9	0	0	0	4	0	9	0	734.131	428.898	0	0	0	607.072	0	531.695
dre_circ_0001604	0	16	43	0	0	0	0	0	7	0	903.546	2049.18	0	0	0	0	0	413.54
dre_circ_0001606	0	0	0	0	0	9	0	0	0	0	0	0	0	0	174.024	0	0	0
dre_circ_0001608	0	0	0	3	6	28	0	0	0	0	0	0	145.822	165.153	541.408	0	0	0
dre_circ_0001609	0	0	0	0	0	12	0	0	0	0	0	0	0	0	232.032	0	0	0
dre_circ_0001610	39	0	0	18	32	61	0	0	6	1141.59	0	0	874.933	880.815	1179.5	0	0	354.463
dre_circ_0001612	0	8	0	0	0	0	0	0	0	0	451.773	0	0	0	0	0	0	0
dre_circ_0001613	9	0	0	0	0	0	0	0	0	263.443	0	0	0	0	0	0	0	0
dre_circ_0001614	5	0	0	0	13	0	0	0	3	146.357	0	0	0	357.831	0	0	0	177.232
dre_circ_0001617	5	0	6	4	0	0	0	0	0	146.357	0	285.932	194.43	0	0	0	0	0
dre_circ_0001618	0	0	0	0	7	0	0	0	0	0	0	0	0	192.678	0	0	0	0
dre_circ_0001619	2	0	0	3	0	0	0	0	0	58.5429	0	0	145.822	0	0	0	0	0
dre_circ_0001620	5	0	0	2	0	0	0	0	0	146.357	0	0	97.2148	0	0	0	0	0
dre_circ_0001621	27	4	0	24	9	9	0	0	12	790.329	225.887	0	1166.58	247.729	174.024	0	0	708.927
dre_circ_0001622	4	0	0	11	0	0	0	0	0	117.086	0	0	534.681	0	0	0	0	0
dre_circ_0001623	40	10	16	48	98	154	0	0	34	1170.86	564.717	762.486	2333.16	2697.5	2977.74	0	0	2008.63
dre_circ_0001624	0	0	0	0	0	0	0	0	3	0	0	0	0	0	0	0	0	177.232
dre_circ_0001628	2	0	0	0	0	0	0	0	0	58.5429	0	0	0	0	0	0	0	0
dre_circ_0001629	0	2	0	0	0	0	0	0	0	0	112.943	0	0	0	0	0	0	0
dre_circ_0001630	0	0	0	0	0	0	0	0	5	0	0	0	0	0	0	0	0	295.386
dre_circ_0001631	0	0	3	0	0	0	0	0	0	0	0	142.966	0	0	0	0	0	0
dre_circ_0001632	0	0	0	5	0	0	0	0	0	0	0	0	243.037	0	0	0	0	0
dre_circ_0001633	0	7	0	5	10	25	0	0	0	0	395.302	0	243.037	275.255	483.4	0	0	0
dre_circ_0001634	4	0	0	0	0	0	0	0	3	117.086	0	0	0	0	0	0	0	177.232
dre_circ_0001635	2	0	0	0	0	0	0	0	0	58.5429	0	0	0	0	0	0	0	0
dre_circ_0001636	6	0	0	0	0	0	0	0	0	175.629	0	0	0	0	0	0	0	0
dre_circ_0001638	0	0	0	0	0	0	0	0	3	0	0	0	0	0	0	0	0	177.232
dre_circ_0001639	0	0	0	0	4	19	0	0	0	0	0	0	0	110.102	367.384	0	0	0
dre_circ_0001640	0	0	0	0	5	0	0	0	0	0	0	0	0	137.627	0	0	0	0
dre_circ_0001641	0	0	0	0	0	13	0	0	0	0	0	0	0	0	251.368	0	0	0
dre_circ_0001642	0	0	0	0	0	0	0	0	10	0	0	0	0	0	0	0	0	590.772
dre_circ_0001643	0	0	0	0	3	0	0	0	0	0	0	0	0	82.5764	0	0	0	0
dre_circ_0001644	11	0	0	6	8	0	0	0	0	321.986	0	0	291.644	220.204	0	0	0	0
dre_circ_0001645	15	0	0	14	6	0	0	0	0	439.072	0	0	680.504	165.153	0	0	0	0
dre_circ_0001646	0	0	0	0	0	18	0	0	0	0	0	0	0	0	348.048	0	0	0
dre_circ_0001647	2	0	0	7	3	0	0	0	5	58.5429	0	0	340.252	82.5764	0	0	0	295.386
dre_circ_0001648	2	0	0	0	0	0	0	0	0	58.5429	0	0	0	0	0	0	0	0
dre_circ_0001649	11	8	0	8	0	0	0	0	7	321.986	451.773	0	388.859	0	0	0	0	413.54
dre_circ_0001651	14	36	21	7	6	0	45	0	31	409.8	2032.98	1000.76	340.252	165.153	0	6829.56	0	1831.39
dre_circ_0001657	2	0	0	0	19	0	0	0	0	58.5429	0	0	0	522.984	0	0	0	0
dre_circ_0001658	0	6	0	0	0	0	0	0	0	0	338.83	0	0	0	0	0	0	0
dre_circ_0001659	0	9	0	0	0	0	0	0	4	0	508.245	0	0	0	0	0	0	236.309
dre_circ_0001661	0	0	0	8	0	0	0	0	4	0	0	0	388.859	0	0	0	0	236.309
dre_circ_0001662	0	0	0	0	4	0	0	0	0	0	0	0	0	110.102	0	0	0	0
dre_circ_0001664	0	0	0	0	14	0	0	0	0	0	0	0	0	385.356	0	0	0	0
dre_circ_0001665	73	0	2	50	64	85	0	0	3	2136.81	0	95.3107	2430.37	1761.63	1643.56	0	0	177.232
dre_circ_0001666	17	0	0	0	0	0	0	0	0	497.614	0	0	0	0	0	0	0	0
dre_circ_0001671	0	0	0	2	0	0	0	0	0	0	0	0	97.2148	0	0	0	0	0
dre_circ_0001672	5	0	0	0	0	0	0	0	0	146.357	0	0	0	0	0	0	0	0
dre_circ_0001674	0	6	6	0	0	0	7	0	8	0	338.83	285.932	0	0	0	1062.38	0	472.618
dre_circ_0001676	0	0	0	0	0	23	0	0	0	0	0	0	0	0	444.728	0	0	0
dre_circ_0001677	0	0	0	0	6	0	0	0	0	0	0	0	0	165.153	0	0	0	0
dre_circ_0001678	0	0	0	0	0	19	0	0	0	0	0	0	0	0	367.384	0	0	0
dre_circ_0001679	0	0	0	0	5	0	0	0	0	0	0	0	0	137.627	0	0	0	0
dre_circ_0001680	0	0	4	0	0	0	0	0	0	0	0	190.621	0	0	0	0	0	0
dre_circ_0001681	0	0	0	0	5	0	0	0	0	0	0	0	0	137.627	0	0	0	0
dre_circ_0001682	3	0	0	0	0	0	0	0	0	87.8143	0	0	0	0	0	0	0	0
dre_circ_0001683	4	0	0	0	0	0	0	0	0	117.086	0	0	0	0	0	0	0	0
dre_circ_0001684	0	0	0	0	9	31	0	0	7	0	0	0	0	247.729	599.416	0	0	413.54
dre_circ_0001685	6	0	0	0	0	0	0	0	0	175.629	0	0	0	0	0	0	0	0
dre_circ_0001686	2	0	0	0	0	0	0	0	0	58.5429	0	0	0	0	0	0	0	0
dre_circ_0001687	0	0	14	0	0	0	0	0	9	0	0	667.175	0	0	0	0	0	531.695
dre_circ_0001688	0	0	0	0	0	0	0	0	3	0	0	0	0	0	0	0	0	177.232
dre_circ_0001690	11	0	0	8	29	70	0	0	0	321.986	0	0	388.859	798.238	1353.52	0	0	0
dre_circ_0001691	3	0	0	0	0	0	0	0	0	87.8143	0	0	0	0	0	0	0	0
dre_circ_0001692	4	0	0	0	0	0	0	0	0	117.086	0	0	0	0	0	0	0	0
dre_circ_0001697	4	0	0	0	0	0	0	0	0	117.086	0	0	0	0	0	0	0	0
dre_circ_0001698	0	0	0	0	0	0	0	30	0	0	0	0	0	0	0	0	14749.3	0
dre_circ_0001699	0	0	0	0	2	0	0	0	0	0	0	0	0	55.0509	0	0	0	0
dre_circ_0001700	22	0	0	62	0	0	0	0	0	643.972	0	0	3013.66	0	0	0	0	0
dre_circ_0001701	3	0	0	0	9	16	0	0	0	87.8143	0	0	0	247.729	309.376	0	0	0
dre_circ_0001702	17	18	0	10	17	29	0	0	9	497.614	1016.49	0	486.074	467.933	560.744	0	0	531.695
dre_circ_0001703	203	0	0	88	28	62	0	0	0	5942.1	0	0	4277.45	770.713	1198.83	0	0	0
dre_circ_0001704	5	0	23	0	0	6	0	0	0	146.357	0	1096.07	0	0	116.016	0	0	0
dre_circ_0001705	5	4	12	0	8	19	0	0	6	146.357	225.887	571.864	0	220.204	367.384	0	0	354.463
dre_circ_0001706	8	0	0	0	11	17	0	0	0	234.171	0	0	0	302.78	328.712	0	0	0
dre_circ_0001708	0	15	5	0	0	0	0	0	7	0	847.075	238.277	0	0	0	0	0	413.54
dre_circ_0001709	0	0	0	0	0	0	3	0	0	0	0	0	0	0	0	455.304	0	0
dre_circ_0001711	0	3	0	0	0	0	0	0	0	0	169.415	0	0	0	0	0	0	0
dre_circ_0001713	0	0	0	0	2	0	0	0	0	0	0	0	0	55.0509	0	0	0	0
dre_circ_0001715	4	0	0	0	6	0	0	0	0	117.086	0	0	0	165.153	0	0	0	0
dre_circ_0001716	8	0	0	0	7	13	0	0	0	234.171	0	0	0	192.678	251.368	0	0	0
dre_circ_0001717	5	0	0	0	5	0	0	0	0	146.357	0	0	0	137.627	0	0	0	0
dre_circ_0001719	0	0	0	0	11	0	0	0	0	0	0	0	0	302.78	0	0	0	0
dre_circ_0001721	0	0	0	0	0	16	0	0	0	0	0	0	0	0	309.376	0	0	0
dre_circ_0001722	33	0	0	7	37	147	0	0	4	965.957	0	0	340.252	1018.44	2842.39	0	0	236.309
dre_circ_0001723	151	0	0	52	97	228	0	0	0	4419.99	0	0	2527.58	2669.97	4408.61	0	0	0
dre_circ_0001724	81	0	0	15	36	86	0	0	0	2370.99	0	0	729.111	990.917	1662.9	0	0	0
dre_circ_0001726	4	0	0	6	0	0	0	0	0	117.086	0	0	291.644	0	0	0	0	0
dre_circ_0001727	0	0	0	2	11	21	0	0	0	0	0	0	97.2148	302.78	406.056	0	0	0
dre_circ_0001728	0	0	5	0	0	0	6	0	0	0	0	238.277	0	0	0	910.609	0	0
dre_circ_0001729	5	0	0	0	0	0	0	0	0	146.357	0	0	0	0	0	0	0	0
dre_circ_0001730	0	6	0	0	0	0	0	0	0	0	338.83	0	0	0	0	0	0	0
dre_circ_0001731	0	0	7	0	0	0	0	0	0	0	0	333.587	0	0	0	0	0	0
dre_circ_0001733	11	0	2	4	0	7	0	0	2	321.986	0	95.3107	194.43	0	135.352	0	0	118.154
dre_circ_0001735	3	0	10	4	0	7	0	0	0	87.8143	0	476.554	194.43	0	135.352	0	0	0
dre_circ_0001736	4	0	5	0	2	0	0	0	3	117.086	0	238.277	0	55.0509	0	0	0	177.232
dre_circ_0001737	0	3	0	0	0	0	0	0	22	0	169.415	0	0	0	0	0	0	1299.7
dre_circ_0001738	0	0	0	0	0	13	0	0	0	0	0	0	0	0	251.368	0	0	0
dre_circ_0001739	0	0	0	4	8	0	0	0	0	0	0	0	194.43	220.204	0	0	0	0
dre_circ_0001740	0	0	0	0	0	0	0	0	3	0	0	0	0	0	0	0	0	177.232
dre_circ_0001741	0	0	0	0	0	0	0	0	5	0	0	0	0	0	0	0	0	295.386
dre_circ_0001742	0	0	0	0	5	0	0	0	0	0	0	0	0	137.627	0	0	0	0
dre_circ_0001744	0	0	0	0	3	0	0	0	9	0	0	0	0	82.5764	0	0	0	531.695
dre_circ_0001745	4	0	0	0	0	0	0	0	0	117.086	0	0	0	0	0	0	0	0
dre_circ_0001746	0	0	5	0	0	0	0	0	0	0	0	238.277	0	0	0	0	0	0
dre_circ_0001747	0	8	12	0	0	0	0	0	0	0	451.773	571.864	0	0	0	0	0	0
dre_circ_0001749	0	0	0	0	5	0	0	0	0	0	0	0	0	137.627	0	0	0	0
dre_circ_0001750	3	0	0	0	0	0	0	0	0	87.8143	0	0	0	0	0	0	0	0
dre_circ_0001751	0	0	0	0	0	7	0	0	0	0	0	0	0	0	135.352	0	0	0
dre_circ_0001752	0	0	3	0	0	0	0	0	0	0	0	142.966	0	0	0	0	0	0
dre_circ_0001753	0	0	0	0	8	0	0	0	0	0	0	0	0	220.204	0	0	0	0
dre_circ_0001754	0	0	0	0	13	0	0	0	0	0	0	0	0	357.831	0	0	0	0
dre_circ_0001755	0	3	0	0	0	0	0	0	0	0	169.415	0	0	0	0	0	0	0
dre_circ_0001761	7	0	0	0	0	0	0	0	0	204.9	0	0	0	0	0	0	0	0
dre_circ_0001763	18	0	0	16	84	43	0	0	0	526.886	0	0	777.718	2312.14	831.448	0	0	0
dre_circ_0001764	3	0	0	0	0	0	0	0	0	87.8143	0	0	0	0	0	0	0	0
dre_circ_0001766	0	2	0	0	0	0	0	0	0	0	112.943	0	0	0	0	0	0	0
dre_circ_0001769	9	0	0	23	19	261	0	0	0	263.443	0	0	1117.97	522.984	5046.7	0	0	0
dre_circ_0001770	0	0	0	2	3	17	0	0	0	0	0	0	97.2148	82.5764	328.712	0	0	0
dre_circ_0001771	0	0	0	4	0	18	0	0	0	0	0	0	194.43	0	348.048	0	0	0
dre_circ_0001772	3	0	9	4	10	0	0	0	0	87.8143	0	428.898	194.43	275.255	0	0	0	0
dre_circ_0001773	4	0	7	0	0	0	0	0	0	117.086	0	333.587	0	0	0	0	0	0
dre_circ_0001775	0	0	0	0	0	0	0	0	3	0	0	0	0	0	0	0	0	177.232
dre_circ_0001776	0	0	8	0	0	0	0	0	0	0	0	381.243	0	0	0	0	0	0
dre_circ_0001777	4	0	0	0	0	0	0	0	0	117.086	0	0	0	0	0	0	0	0
dre_circ_0001778	0	0	0	4	16	20	0	0	0	0	0	0	194.43	440.407	386.72	0	0	0
dre_circ_0001779	9	13	0	10	0	40	0	0	13	263.443	734.131	0	486.074	0	773.44	0	0	768.004
dre_circ_0001780	24	0	0	18	46	45	0	0	0	702.514	0	0	874.933	1266.17	870.12	0	0	0
dre_circ_0001781	5	0	0	0	0	0	0	0	0	146.357	0	0	0	0	0	0	0	0
dre_circ_0001782	0	0	0	0	2	0	0	0	0	0	0	0	0	55.0509	0	0	0	0
dre_circ_0001787	0	0	0	0	5	0	0	0	0	0	0	0	0	137.627	0	0	0	0
dre_circ_0001791	0	0	0	2	0	0	0	0	0	0	0	0	97.2148	0	0	0	0	0
dre_circ_0001793	0	0	0	0	0	22	0	0	0	0	0	0	0	0	425.392	0	0	0
dre_circ_0001794	0	2	0	9	0	0	0	0	0	0	112.943	0	437.467	0	0	0	0	0
dre_circ_0001798	0	0	0	0	7	0	0	0	0	0	0	0	0	192.678	0	0	0	0
dre_circ_0001799	3	0	0	0	0	0	0	0	0	87.8143	0	0	0	0	0	0	0	0
dre_circ_0001800	0	0	0	0	0	0	0	0	3	0	0	0	0	0	0	0	0	177.232
dre_circ_0001801	0	0	0	0	2	0	0	0	7	0	0	0	0	55.0509	0	0	0	413.54
dre_circ_0001802	0	0	0	0	0	0	0	0	7	0	0	0	0	0	0	0	0	413.54
dre_circ_0001803	2	7	12	0	0	0	0	0	13	58.5429	395.302	571.864	0	0	0	0	0	768.004
dre_circ_0001804	0	6	0	0	0	0	0	0	6	0	338.83	0	0	0	0	0	0	354.463
dre_circ_0001806	0	0	0	0	0	0	0	0	14	0	0	0	0	0	0	0	0	827.081
dre_circ_0001807	0	0	0	0	0	0	0	0	9	0	0	0	0	0	0	0	0	531.695
dre_circ_0001808	0	2	4	0	4	0	0	0	5	0	112.943	190.621	0	110.102	0	0	0	295.386
dre_circ_0001810	6	0	3	0	3	0	0	0	0	175.629	0	142.966	0	82.5764	0	0	0	0
dre_circ_0001811	0	3	0	0	0	0	0	0	0	0	169.415	0	0	0	0	0	0	0
dre_circ_0001813	0	0	2	0	0	0	0	0	0	0	0	95.3107	0	0	0	0	0	0
dre_circ_0001816	0	0	0	0	0	5	0	0	0	0	0	0	0	0	96.68	0	0	0
dre_circ_0001817	0	9	4	27	77	125	0	0	9	0	508.245	190.621	1312.4	2119.46	2417	0	0	531.695
dre_circ_0001818	4	0	3	0	9	0	0	0	9	117.086	0	142.966	0	247.729	0	0	0	531.695
dre_circ_0001819	0	0	0	3	0	0	0	0	0	0	0	0	145.822	0	0	0	0	0
dre_circ_0001820	5	0	0	2	0	0	0	0	0	146.357	0	0	97.2148	0	0	0	0	0
dre_circ_0001821	0	0	9	0	0	0	0	0	0	0	0	428.898	0	0	0	0	0	0
dre_circ_0001822	0	0	2	0	0	0	0	0	0	0	0	95.3107	0	0	0	0	0	0
dre_circ_0001823	9	0	0	0	0	13	0	0	0	263.443	0	0	0	0	251.368	0	0	0
dre_circ_0001825	0	0	0	0	0	0	0	0	5	0	0	0	0	0	0	0	0	295.386
dre_circ_0001827	0	0	0	0	0	0	0	0	8	0	0	0	0	0	0	0	0	472.618
dre_circ_0001828	0	6	10	0	0	0	0	0	0	0	338.83	476.554	0	0	0	0	0	0
dre_circ_0001829	18	0	0	17	0	0	0	0	5	526.886	0	0	826.326	0	0	0	0	295.386
dre_circ_0001830	0	2	0	0	0	0	0	0	0	0	112.943	0	0	0	0	0	0	0
dre_circ_0001831	0	0	5	0	0	0	0	0	0	0	0	238.277	0	0	0	0	0	0
dre_circ_0001833	0	0	0	0	0	0	0	0	2	0	0	0	0	0	0	0	0	118.154
dre_circ_0001834	0	0	0	0	0	13	0	0	0	0	0	0	0	0	251.368	0	0	0
dre_circ_0001835	0	0	0	0	10	0	0	0	0	0	0	0	0	275.255	0	0	0	0
dre_circ_0001836	0	0	0	7	0	0	0	0	0	0	0	0	340.252	0	0	0	0	0
dre_circ_0001837	3	30	16	0	6	21	0	0	15	87.8143	1694.15	762.486	0	165.153	406.056	0	0	886.158
dre_circ_0001839	0	0	0	0	0	57	0	0	0	0	0	0	0	0	1102.15	0	0	0
dre_circ_0001840	0	0	0	0	0	7	0	0	0	0	0	0	0	0	135.352	0	0	0
dre_circ_0001841	0	0	0	0	4	0	0	0	0	0	0	0	0	110.102	0	0	0	0
dre_circ_0001842	2	3	5	8	29	11	0	0	0	58.5429	169.415	238.277	388.859	798.238	212.696	0	0	0
dre_circ_0001843	0	0	0	0	0	10	0	0	0	0	0	0	0	0	193.36	0	0	0
dre_circ_0001844	0	0	0	3	0	0	0	0	0	0	0	0	145.822	0	0	0	0	0
dre_circ_0001847	11	0	0	9	0	0	0	0	0	321.986	0	0	437.467	0	0	0	0	0
dre_circ_0001848	14	0	0	0	95	0	0	0	0	409.8	0	0	0	2614.92	0	0	0	0
dre_circ_0001849	0	0	0	0	0	0	5	0	0	0	0	0	0	0	0	758.84	0	0
dre_circ_0001851	0	6	0	0	0	0	0	0	0	0	338.83	0	0	0	0	0	0	0
dre_circ_0001852	6	0	0	0	0	0	0	0	0	175.629	0	0	0	0	0	0	0	0
dre_circ_0001853	0	43	19	3	0	0	8	0	55	0	2428.28	905.452	145.822	0	0	1214.14	0	3249.25
dre_circ_0001854	0	2	0	0	0	0	0	0	0	0	112.943	0	0	0	0	0	0	0
dre_circ_0001856	0	0	0	0	3	19	0	0	0	0	0	0	0	82.5764	367.384	0	0	0
dre_circ_0001857	0	0	0	5	0	0	0	0	0	0	0	0	243.037	0	0	0	0	0
dre_circ_0001858	13	2	2	10	4	0	6	0	5	380.529	112.943	95.3107	486.074	110.102	0	910.609	0	295.386
dre_circ_0001867	0	0	0	0	0	0	4	0	0	0	0	0	0	0	0	607.072	0	0
dre_circ_0001868	5	0	5	0	5	0	0	0	0	146.357	0	238.277	0	137.627	0	0	0	0
dre_circ_0001870	16	0	0	20	13	55	0	0	0	468.343	0	0	972.148	357.831	1063.48	0	0	0
dre_circ_0001875	0	0	0	2	0	0	0	0	0	0	0	0	97.2148	0	0	0	0	0
dre_circ_0001876	3	0	0	0	0	0	0	0	0	87.8143	0	0	0	0	0	0	0	0
dre_circ_0001877	22	0	0	0	0	0	0	0	0	643.972	0	0	0	0	0	0	0	0
dre_circ_0001879	3	0	0	0	0	0	0	0	0	87.8143	0	0	0	0	0	0	0	0
dre_circ_0001882	0	0	0	0	0	0	3	0	0	0	0	0	0	0	0	455.304	0	0
dre_circ_0001883	0	0	0	0	8	0	0	0	0	0	0	0	0	220.204	0	0	0	0
dre_circ_0001884	0	0	0	0	13	11	0	0	0	0	0	0	0	357.831	212.696	0	0	0
dre_circ_0001886	5	0	0	0	0	0	0	0	0	146.357	0	0	0	0	0	0	0	0
dre_circ_0001887	0	0	0	0	0	11	0	0	0	0	0	0	0	0	212.696	0	0	0
dre_circ_0001888	30	0	0	15	38	19	0	0	0	878.143	0	0	729.111	1045.97	367.384	0	0	0
dre_circ_0001889	0	0	0	10	0	0	0	0	0	0	0	0	486.074	0	0	0	0	0
dre_circ_0001890	2	0	0	0	0	0	0	0	0	58.5429	0	0	0	0	0	0	0	0
dre_circ_0001892	9	0	0	6	68	107	0	0	0	263.443	0	0	291.644	1871.73	2068.95	0	0	0
dre_circ_0001893	3	0	0	0	0	0	0	0	0	87.8143	0	0	0	0	0	0	0	0
dre_circ_0001896	2	0	0	54	0	0	0	0	0	58.5429	0	0	2624.8	0	0	0	0	0
dre_circ_0001897	0	0	0	7	0	0	0	0	0	0	0	0	340.252	0	0	0	0	0
dre_circ_0001898	0	0	0	0	3	0	0	0	0	0	0	0	0	82.5764	0	0	0	0
dre_circ_0001899	0	0	0	0	10	0	0	0	0	0	0	0	0	275.255	0	0	0	0
dre_circ_0001900	0	0	4	0	0	0	0	0	0	0	0	190.621	0	0	0	0	0	0
dre_circ_0001902	0	0	0	2	0	0	0	0	0	0	0	0	97.2148	0	0	0	0	0
dre_circ_0001903	0	9	0	0	0	0	0	0	0	0	508.245	0	0	0	0	0	0	0
dre_circ_0001904	0	0	5	0	0	0	0	0	0	0	0	238.277	0	0	0	0	0	0
dre_circ_0001905	0	0	4	0	0	0	0	0	0	0	0	190.621	0	0	0	0	0	0
dre_circ_0001906	0	2	14	0	0	0	9	0	0	0	112.943	667.175	0	0	0	1365.91	0	0
dre_circ_0001907	0	0	7	0	0	0	0	0	0	0	0	333.587	0	0	0	0	0	0
dre_circ_0001908	0	0	2	0	0	0	0	0	0	0	0	95.3107	0	0	0	0	0	0
dre_circ_0001910	0	2	0	0	0	0	0	0	0	0	112.943	0	0	0	0	0	0	0
dre_circ_0001911	0	6	10	0	0	0	0	0	2	0	338.83	476.554	0	0	0	0	0	118.154
dre_circ_0001912	0	0	0	0	0	0	0	0	2	0	0	0	0	0	0	0	0	118.154
dre_circ_0001914	0	0	0	0	14	0	0	0	0	0	0	0	0	385.356	0	0	0	0
dre_circ_0001916	2	0	2	0	0	0	0	0	2	58.5429	0	95.3107	0	0	0	0	0	118.154
dre_circ_0001917	0	0	0	3	0	0	0	0	0	0	0	0	145.822	0	0	0	0	0
dre_circ_0001918	0	2	3	0	0	0	0	0	0	0	112.943	142.966	0	0	0	0	0	0
dre_circ_0001919	0	0	6	0	0	0	0	0	0	0	0	285.932	0	0	0	0	0	0
dre_circ_0001921	0	0	0	8	0	0	0	0	5	0	0	0	388.859	0	0	0	0	295.386
dre_circ_0001924	0	0	0	0	0	9	0	0	0	0	0	0	0	0	174.024	0	0	0
dre_circ_0001925	0	0	0	0	4	7	0	0	5	0	0	0	0	110.102	135.352	0	0	295.386
dre_circ_0001926	0	0	0	0	0	0	0	0	9	0	0	0	0	0	0	0	0	531.695
dre_circ_0001928	0	0	14	0	0	0	0	0	0	0	0	667.175	0	0	0	0	0	0
dre_circ_0001929	29	16	18	46	48	129	9	0	26	848.872	903.546	857.796	2235.94	1321.22	2494.34	1365.91	0	1536.01
dre_circ_0001931	10	11	0	3	16	19	7	0	0	292.714	621.188	0	145.822	440.407	367.384	1062.38	0	0
dre_circ_0001932	4	3	0	2	0	0	0	0	0	117.086	169.415	0	97.2148	0	0	0	0	0
dre_circ_0001933	0	0	0	3	0	0	0	0	0	0	0	0	145.822	0	0	0	0	0
dre_circ_0001937	0	5	0	0	0	0	0	0	0	0	282.358	0	0	0	0	0	0	0
dre_circ_0001938	2	0	0	0	0	0	0	0	0	58.5429	0	0	0	0	0	0	0	0
dre_circ_0001940	5	9	19	11	4	10	4	0	15	146.357	508.245	905.452	534.681	110.102	193.36	607.072	0	886.158
dre_circ_0001942	33	0	0	0	27	0	0	0	6	965.957	0	0	0	743.187	0	0	0	354.463
dre_circ_0001943	0	0	0	2	7	0	0	0	0	0	0	0	97.2148	192.678	0	0	0	0
dre_circ_0001944	0	0	0	0	0	0	7	0	0	0	0	0	0	0	0	1062.38	0	0
dre_circ_0001945	0	0	0	0	0	0	0	0	4	0	0	0	0	0	0	0	0	236.309
dre_circ_0001946	0	0	0	0	3	0	0	0	0	0	0	0	0	82.5764	0	0	0	0
dre_circ_0001948	0	5	4	0	0	0	0	0	0	0	282.358	190.621	0	0	0	0	0	0
dre_circ_0001950	8	0	0	8	6	33	0	0	3	234.171	0	0	388.859	165.153	638.088	0	0	177.232
dre_circ_0001953	0	0	0	0	0	0	0	0	11	0	0	0	0	0	0	0	0	649.849
dre_circ_0001954	0	0	0	5	0	0	0	0	0	0	0	0	243.037	0	0	0	0	0
dre_circ_0001955	3	0	0	0	0	0	0	0	0	87.8143	0	0	0	0	0	0	0	0
dre_circ_0001956	0	0	0	0	5	0	0	0	0	0	0	0	0	137.627	0	0	0	0
dre_circ_0001958	0	0	0	0	8	0	0	0	0	0	0	0	0	220.204	0	0	0	0
dre_circ_0001960	5	0	0	0	4	0	0	0	0	146.357	0	0	0	110.102	0	0	0	0
dre_circ_0001961	4	0	0	5	0	0	0	0	0	117.086	0	0	243.037	0	0	0	0	0
dre_circ_0001962	0	0	0	0	0	13	0	0	0	0	0	0	0	0	251.368	0	0	0
dre_circ_0001963	0	10	2	0	5	0	0	0	3	0	564.717	95.3107	0	137.627	0	0	0	177.232
dre_circ_0001964	0	7	3	4	0	0	0	0	5	0	395.302	142.966	194.43	0	0	0	0	295.386
dre_circ_0001966	0	0	0	0	4	0	0	0	0	0	0	0	0	110.102	0	0	0	0
dre_circ_0001967	0	0	0	0	0	4	0	0	0	0	0	0	0	0	77.344	0	0	0
dre_circ_0001968	0	0	0	0	0	0	0	0	9	0	0	0	0	0	0	0	0	531.695
dre_circ_0001969	16	5	0	7	18	0	0	0	0	468.343	282.358	0	340.252	495.458	0	0	0	0
dre_circ_0001970	0	0	5	0	0	0	0	0	0	0	0	238.277	0	0	0	0	0	0
dre_circ_0001974	0	0	0	3	6	0	0	0	0	0	0	0	145.822	165.153	0	0	0	0
dre_circ_0001976	0	0	0	6	3	0	0	0	2	0	0	0	291.644	82.5764	0	0	0	118.154
dre_circ_0001980	0	0	0	0	4	0	0	0	0	0	0	0	0	110.102	0	0	0	0
dre_circ_0001981	0	0	0	0	3	0	0	0	0	0	0	0	0	82.5764	0	0	0	0
dre_circ_0001982	0	0	4	0	0	0	0	0	0	0	0	190.621	0	0	0	0	0	0
dre_circ_0001983	0	0	12	0	2	0	0	0	4	0	0	571.864	0	55.0509	0	0	0	236.309
dre_circ_0001984	6	5	18	0	61	40	5	0	7	175.629	282.358	857.796	0	1679.05	773.44	758.84	0	413.54
dre_circ_0001985	0	0	0	0	5	0	0	0	4	0	0	0	0	137.627	0	0	0	236.309
dre_circ_0001987	0	0	0	0	0	8	0	0	0	0	0	0	0	0	154.688	0	0	0
dre_circ_0001988	0	6	3	0	0	0	0	0	0	0	338.83	142.966	0	0	0	0	0	0
dre_circ_0001990	0	0	0	0	6	0	6	0	7	0	0	0	0	165.153	0	910.609	0	413.54
dre_circ_0001992	0	0	0	0	0	0	0	0	3	0	0	0	0	0	0	0	0	177.232
dre_circ_0001993	0	2	4	3	0	0	0	0	4	0	112.943	190.621	145.822	0	0	0	0	236.309
dre_circ_0001995	0	0	6	0	0	0	0	0	0	0	0	285.932	0	0	0	0	0	0
dre_circ_0001996	0	0	0	2	0	7	0	0	0	0	0	0	97.2148	0	135.352	0	0	0
dre_circ_0001997	0	4	0	0	0	0	0	0	0	0	225.887	0	0	0	0	0	0	0
dre_circ_0001998	0	0	0	0	3	0	0	0	0	0	0	0	0	82.5764	0	0	0	0
dre_circ_0001999	10	6	0	7	8	0	0	0	0	292.714	338.83	0	340.252	220.204	0	0	0	0
dre_circ_0002000	0	0	0	10	11	0	0	0	0	0	0	0	486.074	302.78	0	0	0	0
dre_circ_0002002	0	0	0	13	4	0	0	0	0	0	0	0	631.896	110.102	0	0	0	0
dre_circ_0002003	3	0	0	0	0	0	0	0	0	87.8143	0	0	0	0	0	0	0	0
dre_circ_0002004	4	0	0	4	0	0	0	0	0	117.086	0	0	194.43	0	0	0	0	0
dre_circ_0002007	87	114	87	26	48	60	14	0	63	2546.61	6437.77	4146.02	1263.79	1321.22	1160.16	2124.75	0	3721.86
dre_circ_0002010	0	0	4	0	5	0	0	0	6	0	0	190.621	0	137.627	0	0	0	354.463
dre_circ_0002012	6	0	0	6	0	0	0	0	7	175.629	0	0	291.644	0	0	0	0	413.54
dre_circ_0002013	20	0	0	6	5	0	0	0	3	585.429	0	0	291.644	137.627	0	0	0	177.232
dre_circ_0002014	24	2	0	23	4	0	0	0	0	702.514	112.943	0	1117.97	110.102	0	0	0	0
dre_circ_0002015	0	3	0	0	0	0	0	0	0	0	169.415	0	0	0	0	0	0	0
dre_circ_0002016	3	0	0	0	0	0	0	0	0	87.8143	0	0	0	0	0	0	0	0
dre_circ_0002017	0	0	0	0	0	9	0	0	0	0	0	0	0	0	174.024	0	0	0
dre_circ_0002018	11	5	0	9	9	0	0	0	5	321.986	282.358	0	437.467	247.729	0	0	0	295.386
dre_circ_0002019	0	0	7	0	0	0	0	0	0	0	0	333.587	0	0	0	0	0	0
dre_circ_0002020	0	0	0	4	0	0	0	0	0	0	0	0	194.43	0	0	0	0	0
dre_circ_0002021	0	0	0	0	0	13	0	0	0	0	0	0	0	0	251.368	0	0	0
dre_circ_0002025	0	0	5	0	0	0	0	0	0	0	0	238.277	0	0	0	0	0	0
dre_circ_0002027	6	4	0	8	7	0	0	0	0	175.629	225.887	0	388.859	192.678	0	0	0	0
dre_circ_0002028	0	0	0	10	9	0	0	0	15	0	0	0	486.074	247.729	0	0	0	886.158
dre_circ_0002031	0	0	0	0	3	0	0	0	0	0	0	0	0	82.5764	0	0	0	0
dre_circ_0002032	0	2	0	0	0	0	0	0	0	0	112.943	0	0	0	0	0	0	0
dre_circ_0002035	4	0	0	5	32	26	0	0	0	117.086	0	0	243.037	880.815	502.736	0	0	0
dre_circ_0002038	0	0	0	0	0	0	0	0	5	0	0	0	0	0	0	0	0	295.386
dre_circ_0002040	5	6	16	5	0	0	14	0	7	146.357	338.83	762.486	243.037	0	0	2124.75	0	413.54
dre_circ_0002041	0	0	0	0	6	0	0	0	0	0	0	0	0	165.153	0	0	0	0
dre_circ_0002042	2	0	0	0	0	0	0	0	0	58.5429	0	0	0	0	0	0	0	0
dre_circ_0002043	0	63	88	0	0	0	28	0	16	0	3557.71	4193.67	0	0	0	4249.51	0	945.235
dre_circ_0002044	0	0	5	0	0	0	0	0	3	0	0	238.277	0	0	0	0	0	177.232
dre_circ_0002045	0	0	34	0	0	0	9	0	13	0	0	1620.28	0	0	0	1365.91	0	768.004
dre_circ_0002047	0	3	0	0	0	0	0	0	0	0	169.415	0	0	0	0	0	0	0
dre_circ_0002048	0	3	0	0	0	0	0	0	0	0	169.415	0	0	0	0	0	0	0
dre_circ_0002049	0	0	0	0	0	0	6	0	0	0	0	0	0	0	0	910.609	0	0
dre_circ_0002051	0	0	0	36	40	64	21	0	10	0	0	0	1749.87	1101.02	1237.5	3187.13	0	590.772
dre_circ_0002054	0	0	0	0	5	0	0	0	0	0	0	0	0	137.627	0	0	0	0
dre_circ_0002056	0	0	5	0	0	0	0	0	0	0	0	238.277	0	0	0	0	0	0
dre_circ_0002057	0	0	0	0	0	13	0	0	0	0	0	0	0	0	251.368	0	0	0
dre_circ_0002058	12	0	0	0	0	0	0	0	0	351.257	0	0	0	0	0	0	0	0
dre_circ_0002059	13	0	0	0	0	0	0	0	0	380.529	0	0	0	0	0	0	0	0
dre_circ_0002060	6	10	11	3	0	0	20	0	0	175.629	564.717	524.209	145.822	0	0	3035.36	0	0
dre_circ_0002062	0	0	0	0	4	0	0	0	0	0	0	0	0	110.102	0	0	0	0
dre_circ_0002063	0	0	2	15	0	0	0	0	2	0	0	95.3107	729.111	0	0	0	0	118.154
dre_circ_0002064	4	0	0	0	0	0	0	0	0	117.086	0	0	0	0	0	0	0	0
dre_circ_0002065	6	0	0	0	5	0	0	0	0	175.629	0	0	0	137.627	0	0	0	0
dre_circ_0002066	3	0	0	7	4	0	0	0	4	87.8143	0	0	340.252	110.102	0	0	0	236.309
dre_circ_0002067	2	30	20	0	0	0	0	0	15	58.5429	1694.15	953.107	0	0	0	0	0	886.158
dre_circ_0002068	0	0	0	0	0	8	0	0	0	0	0	0	0	0	154.688	0	0	0
dre_circ_0002069	0	0	0	0	0	0	0	0	5	0	0	0	0	0	0	0	0	295.386
dre_circ_0002070	3	0	0	5	5	0	0	0	9	87.8143	0	0	243.037	137.627	0	0	0	531.695
dre_circ_0002071	2	0	0	0	0	0	0	0	0	58.5429	0	0	0	0	0	0	0	0
dre_circ_0002072	2	0	0	0	3	0	0	0	3	58.5429	0	0	0	82.5764	0	0	0	177.232
dre_circ_0002073	0	0	0	0	2	0	0	0	0	0	0	0	0	55.0509	0	0	0	0
dre_circ_0002075	0	0	0	0	0	0	0	0	8	0	0	0	0	0	0	0	0	472.618
dre_circ_0002076	0	5	5	0	0	0	0	0	6	0	282.358	238.277	0	0	0	0	0	354.463
dre_circ_0002079	3	0	0	0	0	0	0	0	0	87.8143	0	0	0	0	0	0	0	0
dre_circ_0002080	3	0	0	0	8	0	0	0	0	87.8143	0	0	0	220.204	0	0	0	0
dre_circ_0002085	0	17	9	4	48	72	14	0	11	0	960.018	428.898	194.43	1321.22	1392.19	2124.75	0	649.849
dre_circ_0002086	23	4	2	8	18	18	0	0	0	673.243	225.887	95.3107	388.859	495.458	348.048	0	0	0
dre_circ_0002087	0	0	0	0	0	12	0	0	0	0	0	0	0	0	232.032	0	0	0
dre_circ_0002088	0	0	4	0	0	0	0	0	0	0	0	190.621	0	0	0	0	0	0
dre_circ_0002091	2	0	18	4	9	17	0	0	31	58.5429	0	857.796	194.43	247.729	328.712	0	0	1831.39
dre_circ_0002094	7	2	2	17	0	0	7	0	9	204.9	112.943	95.3107	826.326	0	0	1062.38	0	531.695
dre_circ_0002097	0	0	0	0	0	26	0	0	0	0	0	0	0	0	502.736	0	0	0
dre_circ_0002099	0	0	0	0	0	3	0	0	0	0	0	0	0	0	58.008	0	0	0
dre_circ_0002100	2	4	8	0	10	0	0	0	12	58.5429	225.887	381.243	0	275.255	0	0	0	708.927
dre_circ_0002101	0	3	0	0	0	0	0	0	0	0	169.415	0	0	0	0	0	0	0
dre_circ_0002103	4	0	0	0	0	0	0	0	0	117.086	0	0	0	0	0	0	0	0
dre_circ_0002104	0	0	0	0	6	0	0	0	0	0	0	0	0	165.153	0	0	0	0
dre_circ_0002105	0	0	0	4	0	0	0	0	0	0	0	0	194.43	0	0	0	0	0
dre_circ_0002106	0	8	5	0	0	0	0	0	0	0	451.773	238.277	0	0	0	0	0	0
dre_circ_0002107	2	0	0	13	24	18	0	0	0	58.5429	0	0	631.896	660.611	348.048	0	0	0
dre_circ_0002108	0	4	0	2	0	23	0	0	0	0	225.887	0	97.2148	0	444.728	0	0	0
dre_circ_0002109	4	0	0	0	3	0	0	0	0	117.086	0	0	0	82.5764	0	0	0	0
dre_circ_0002115	0	4	7	0	0	0	0	0	0	0	225.887	333.587	0	0	0	0	0	0
dre_circ_0002116	0	14	38	0	0	0	13	0	9	0	790.603	1810.9	0	0	0	1972.99	0	531.695
dre_circ_0002117	0	7	0	0	0	0	0	0	2	0	395.302	0	0	0	0	0	0	118.154
dre_circ_0002118	0	0	0	0	0	6	0	0	0	0	0	0	0	0	116.016	0	0	0
dre_circ_0002120	0	0	4	0	37	15	0	0	0	0	0	190.621	0	1018.44	290.04	0	0	0
dre_circ_0002122	4	0	0	0	0	0	0	0	0	117.086	0	0	0	0	0	0	0	0
dre_circ_0002123	0	3	0	0	0	0	0	0	4	0	169.415	0	0	0	0	0	0	236.309
dre_circ_0002124	5	0	0	0	0	0	0	0	0	146.357	0	0	0	0	0	0	0	0
dre_circ_0002125	5	0	0	4	0	0	0	0	0	146.357	0	0	194.43	0	0	0	0	0
dre_circ_0002126	0	0	0	0	6	0	0	0	0	0	0	0	0	165.153	0	0	0	0
dre_circ_0002129	0	0	3	0	0	0	0	0	0	0	0	142.966	0	0	0	0	0	0
dre_circ_0002130	4	0	0	0	0	0	0	0	6	117.086	0	0	0	0	0	0	0	354.463
dre_circ_0002131	0	0	0	9	5	0	0	0	0	0	0	0	437.467	137.627	0	0	0	0
dre_circ_0002132	6	0	0	0	0	0	0	0	0	175.629	0	0	0	0	0	0	0	0
dre_circ_0002133	5	0	0	6	15	16	0	0	0	146.357	0	0	291.644	412.882	309.376	0	0	0
dre_circ_0002134	5	0	0	7	10	0	0	0	0	146.357	0	0	340.252	275.255	0	0	0	0
dre_circ_0002135	8	0	0	8	0	0	0	0	0	234.171	0	0	388.859	0	0	0	0	0
dre_circ_0002136	0	0	0	0	0	12	0	0	0	0	0	0	0	0	232.032	0	0	0
dre_circ_0002137	3	0	0	0	0	0	0	0	0	87.8143	0	0	0	0	0	0	0	0
dre_circ_0002138	4	0	0	0	0	0	0	0	0	117.086	0	0	0	0	0	0	0	0
dre_circ_0002139	4	0	0	0	0	0	0	0	0	117.086	0	0	0	0	0	0	0	0
dre_circ_0002140	6	0	0	0	0	0	0	0	0	175.629	0	0	0	0	0	0	0	0
dre_circ_0002141	3	0	0	0	0	0	0	0	0	87.8143	0	0	0	0	0	0	0	0
dre_circ_0002142	5	0	0	0	0	0	0	0	0	146.357	0	0	0	0	0	0	0	0
dre_circ_0002145	0	0	0	0	0	0	0	0	4	0	0	0	0	0	0	0	0	236.309
dre_circ_0002146	0	0	0	0	5	0	0	0	0	0	0	0	0	137.627	0	0	0	0
dre_circ_0002147	0	0	0	0	0	14	0	0	0	0	0	0	0	0	270.704	0	0	0
dre_circ_0002148	9	0	32	37	29	50	17	0	60	263.443	0	1524.97	1798.47	798.238	966.8	2580.06	0	3544.63
dre_circ_0002150	2	0	0	5	11	0	0	0	0	58.5429	0	0	243.037	302.78	0	0	0	0
dre_circ_0002152	0	0	0	3	0	0	0	0	0	0	0	0	145.822	0	0	0	0	0
dre_circ_0002153	0	8	0	0	0	0	0	0	0	0	451.773	0	0	0	0	0	0	0
dre_circ_0002154	12	5	7	3	41	103	0	0	11	351.257	282.358	333.587	145.822	1128.54	1991.61	0	0	649.849
dre_circ_0002155	0	0	0	0	9	0	0	0	0	0	0	0	0	247.729	0	0	0	0
dre_circ_0002157	2	0	0	0	0	0	0	0	8	58.5429	0	0	0	0	0	0	0	472.618
dre_circ_0002158	0	0	0	0	0	0	0	0	9	0	0	0	0	0	0	0	0	531.695
dre_circ_0002159	0	2	0	0	0	0	0	0	22	0	112.943	0	0	0	0	0	0	1299.7
dre_circ_0002162	0	0	0	6	0	0	0	0	0	0	0	0	291.644	0	0	0	0	0
dre_circ_0002163	0	0	0	0	5	0	0	0	0	0	0	0	0	137.627	0	0	0	0
dre_circ_0002166	0	0	0	6	0	0	0	0	2	0	0	0	291.644	0	0	0	0	118.154
dre_circ_0002167	3	0	0	0	0	0	0	0	0	87.8143	0	0	0	0	0	0	0	0
dre_circ_0002168	2	0	0	11	0	0	0	0	0	58.5429	0	0	534.681	0	0	0	0	0
dre_circ_0002169	0	0	0	0	0	0	0	0	30	0	0	0	0	0	0	0	0	1772.32
dre_circ_0002170	34	0	0	0	60	0	0	0	0	995.229	0	0	0	1651.53	0	0	0	0
dre_circ_0002171	6	0	0	0	15	0	0	0	0	175.629	0	0	0	412.882	0	0	0	0
dre_circ_0002172	0	28	0	0	0	0	0	0	42	0	1581.21	0	0	0	0	0	0	2481.24
dre_circ_0002173	6	0	0	5	0	0	0	0	0	175.629	0	0	243.037	0	0	0	0	0
dre_circ_0002174	6	0	0	0	0	0	0	0	0	175.629	0	0	0	0	0	0	0	0
dre_circ_0002175	0	0	0	0	3	0	0	0	0	0	0	0	0	82.5764	0	0	0	0
dre_circ_0002177	0	0	0	0	12	0	0	0	0	0	0	0	0	330.306	0	0	0	0
dre_circ_0002178	0	0	0	0	5	0	0	0	0	0	0	0	0	137.627	0	0	0	0
dre_circ_0002179	3	0	0	0	0	0	0	0	0	87.8143	0	0	0	0	0	0	0	0
dre_circ_0002182	3	0	0	0	0	0	0	0	0	87.8143	0	0	0	0	0	0	0	0
dre_circ_0002183	0	0	5	0	8	0	0	0	0	0	0	238.277	0	220.204	0	0	0	0
dre_circ_0002184	2	3	0	7	7	47	0	0	5	58.5429	169.415	0	340.252	192.678	908.792	0	0	295.386
dre_circ_0002185	0	4	0	0	3	0	0	0	0	0	225.887	0	0	82.5764	0	0	0	0
dre_circ_0002186	0	7	0	0	0	0	0	0	0	0	395.302	0	0	0	0	0	0	0
dre_circ_0002188	11	0	0	4	0	0	0	0	0	321.986	0	0	194.43	0	0	0	0	0
dre_circ_0002189	2	0	0	0	0	0	0	0	0	58.5429	0	0	0	0	0	0	0	0
dre_circ_0002190	27	13	31	26	30	83	0	0	49	790.329	734.131	1477.32	1263.79	825.764	1604.89	0	0	2894.78
dre_circ_0002191	0	0	0	0	3	0	0	0	0	0	0	0	0	82.5764	0	0	0	0
dre_circ_0002192	2	0	0	0	0	0	0	0	0	58.5429	0	0	0	0	0	0	0	0
dre_circ_0002194	0	0	0	0	0	0	0	0	4	0	0	0	0	0	0	0	0	236.309
dre_circ_0002195	0	0	0	0	0	0	0	0	6	0	0	0	0	0	0	0	0	354.463
dre_circ_0002196	0	9	0	0	0	0	0	0	7	0	508.245	0	0	0	0	0	0	413.54
dre_circ_0002198	2	0	0	10	0	0	0	0	0	58.5429	0	0	486.074	0	0	0	0	0
dre_circ_0002199	0	0	0	0	0	0	0	0	3	0	0	0	0	0	0	0	0	177.232
dre_circ_0002205	6	0	0	4	0	20	0	0	0	175.629	0	0	194.43	0	386.72	0	0	0
dre_circ_0002206	0	0	0	0	3	0	0	0	0	0	0	0	0	82.5764	0	0	0	0
dre_circ_0002207	0	0	0	5	3	0	0	0	0	0	0	0	243.037	82.5764	0	0	0	0
dre_circ_0002208	0	0	0	0	0	7	0	0	0	0	0	0	0	0	135.352	0	0	0
dre_circ_0002209	0	0	3	0	0	0	0	0	0	0	0	142.966	0	0	0	0	0	0
dre_circ_0002210	0	4	4	0	0	0	0	0	0	0	225.887	190.621	0	0	0	0	0	0
dre_circ_0002214	2	0	0	0	0	0	0	0	0	58.5429	0	0	0	0	0	0	0	0
dre_circ_0002215	0	0	9	0	0	0	0	0	0	0	0	428.898	0	0	0	0	0	0
dre_circ_0002218	0	13	6	6	4	0	7	0	10	0	734.131	285.932	291.644	110.102	0	1062.38	0	590.772
dre_circ_0002221	11	0	0	0	0	0	0	0	0	321.986	0	0	0	0	0	0	0	0
dre_circ_0002223	6	0	0	0	0	0	0	0	0	175.629	0	0	0	0	0	0	0	0
dre_circ_0002224	0	0	9	0	0	0	0	0	0	0	0	428.898	0	0	0	0	0	0
dre_circ_0002225	0	0	0	9	0	0	0	0	0	0	0	0	437.467	0	0	0	0	0
dre_circ_0002226	0	0	21	0	0	0	0	0	8	0	0	1000.76	0	0	0	0	0	472.618
dre_circ_0002227	16	0	0	0	25	46	0	0	0	468.343	0	0	0	688.137	889.456	0	0	0
dre_circ_0002232	4	0	0	4	25	0	0	0	0	117.086	0	0	194.43	688.137	0	0	0	0
dre_circ_0002233	0	0	6	0	3	0	0	0	0	0	0	285.932	0	82.5764	0	0	0	0
dre_circ_0002234	0	0	0	0	9	0	0	0	0	0	0	0	0	247.729	0	0	0	0
dre_circ_0002236	0	5	0	0	0	0	0	0	7	0	282.358	0	0	0	0	0	0	413.54
dre_circ_0002237	0	0	0	0	0	0	0	0	9	0	0	0	0	0	0	0	0	531.695
dre_circ_0002238	3	30	10	0	0	0	7	0	9	87.8143	1694.15	476.554	0	0	0	1062.38	0	531.695
dre_circ_0002239	0	0	0	0	0	14	0	0	0	0	0	0	0	0	270.704	0	0	0
dre_circ_0002240	0	3	0	0	0	0	3	0	0	0	169.415	0	0	0	0	455.304	0	0
dre_circ_0002243	0	4	0	2	0	0	5	0	7	0	225.887	0	97.2148	0	0	758.84	0	413.54
dre_circ_0002244	0	0	0	0	0	0	7	0	0	0	0	0	0	0	0	1062.38	0	0
dre_circ_0002245	0	0	0	0	2	0	0	0	9	0	0	0	0	55.0509	0	0	0	531.695
dre_circ_0002249	0	0	0	0	0	6	0	0	0	0	0	0	0	0	116.016	0	0	0
dre_circ_0002252	2	4	3	3	0	0	0	0	2	58.5429	225.887	142.966	145.822	0	0	0	0	118.154
dre_circ_0002253	0	4	0	0	0	0	0	0	3	0	225.887	0	0	0	0	0	0	177.232
dre_circ_0002255	0	0	3	4	0	15	0	0	9	0	0	142.966	194.43	0	290.04	0	0	531.695
dre_circ_0002259	0	0	3	0	0	0	0	0	0	0	0	142.966	0	0	0	0	0	0
dre_circ_0002262	2	0	0	0	4	0	0	0	3	58.5429	0	0	0	110.102	0	0	0	177.232
dre_circ_0002263	0	0	0	0	0	0	0	29	0	0	0	0	0	0	0	0	14257.6	0
dre_circ_0002264	0	0	0	2	0	0	0	0	0	0	0	0	97.2148	0	0	0	0	0
dre_circ_0002265	7	0	0	0	4	27	0	0	0	204.9	0	0	0	110.102	522.072	0	0	0
dre_circ_0002266	8	0	0	0	0	0	0	0	6	234.171	0	0	0	0	0	0	0	354.463
dre_circ_0002267	0	0	0	7	0	0	0	0	0	0	0	0	340.252	0	0	0	0	0
dre_circ_0002268	0	0	0	0	0	0	0	0	9	0	0	0	0	0	0	0	0	531.695
dre_circ_0002270	0	3	0	0	0	0	0	0	0	0	169.415	0	0	0	0	0	0	0
dre_circ_0002271	8	0	0	8	3	0	0	0	0	234.171	0	0	388.859	82.5764	0	0	0	0
dre_circ_0002275	2	0	0	0	12	0	0	0	0	58.5429	0	0	0	330.306	0	0	0	0
dre_circ_0002277	4	0	0	0	0	0	0	0	0	117.086	0	0	0	0	0	0	0	0
dre_circ_0002278	3	0	0	0	0	0	0	0	0	87.8143	0	0	0	0	0	0	0	0
dre_circ_0002279	11	0	0	0	0	0	0	0	0	321.986	0	0	0	0	0	0	0	0
dre_circ_0002281	6	0	0	0	0	0	0	0	0	175.629	0	0	0	0	0	0	0	0
dre_circ_0002282	0	0	0	0	0	0	0	0	2	0	0	0	0	0	0	0	0	118.154
dre_circ_0002284	10	5	0	6	12	23	0	0	0	292.714	282.358	0	291.644	330.306	444.728	0	0	0
dre_circ_0002285	21	3	0	0	52	325	0	0	0	614.7	169.415	0	0	1431.32	6284.2	0	0	0
dre_circ_0002286	3	0	0	0	0	12	0	0	0	87.8143	0	0	0	0	232.032	0	0	0
dre_circ_0002287	3	0	0	0	9	0	0	0	0	87.8143	0	0	0	247.729	0	0	0	0
dre_circ_0002288	0	0	0	0	0	8	0	0	0	0	0	0	0	0	154.688	0	0	0
dre_circ_0002291	13	0	0	11	4	19	0	0	0	380.529	0	0	534.681	110.102	367.384	0	0	0
dre_circ_0002295	53	0	0	60	96	45	0	0	0	1551.39	0	0	2916.44	2642.44	870.12	0	0	0
dre_circ_0002297	0	0	0	0	0	12	0	0	0	0	0	0	0	0	232.032	0	0	0
dre_circ_0002298	6	0	0	5	30	33	0	0	0	175.629	0	0	243.037	825.764	638.088	0	0	0
dre_circ_0002299	7	0	0	0	29	80	0	0	0	204.9	0	0	0	798.238	1546.88	0	0	0
dre_circ_0002301	98	0	0	60	206	151	0	0	0	2868.6	0	0	2916.44	5670.24	2919.74	0	0	0
dre_circ_0002302	7	0	0	0	42	56	0	0	0	204.9	0	0	0	1156.07	1082.82	0	0	0
dre_circ_0002304	25	0	5	28	205	156	0	0	8	731.786	0	238.277	1361.01	5642.72	3016.42	0	0	472.618
dre_circ_0002305	0	0	0	5	21	83	0	0	0	0	0	0	243.037	578.035	1604.89	0	0	0
dre_circ_0002307	0	0	0	0	4	42	0	0	0	0	0	0	0	110.102	812.112	0	0	0
dre_circ_0002309	0	0	0	0	4	0	0	0	0	0	0	0	0	110.102	0	0	0	0
dre_circ_0002310	0	0	5	0	0	0	0	0	0	0	0	238.277	0	0	0	0	0	0
dre_circ_0002311	3	0	0	0	0	0	0	0	0	87.8143	0	0	0	0	0	0	0	0
dre_circ_0002312	5	0	0	0	0	0	0	0	0	146.357	0	0	0	0	0	0	0	0
dre_circ_0002313	0	0	0	0	7	0	0	0	0	0	0	0	0	192.678	0	0	0	0
dre_circ_0002315	0	0	0	0	0	0	0	0	6	0	0	0	0	0	0	0	0	354.463
dre_circ_0002316	0	0	0	5	0	0	0	0	0	0	0	0	243.037	0	0	0	0	0
dre_circ_0002319	2	6	6	0	0	0	0	0	9	58.5429	338.83	285.932	0	0	0	0	0	531.695
dre_circ_0002320	0	0	0	0	0	0	0	0	10	0	0	0	0	0	0	0	0	590.772
dre_circ_0002321	0	0	6	0	0	0	0	0	7	0	0	285.932	0	0	0	0	0	413.54
dre_circ_0002323	0	0	0	0	0	0	0	0	14	0	0	0	0	0	0	0	0	827.081
dre_circ_0002324	13	20	19	2	10	0	0	0	22	380.529	1129.43	905.452	97.2148	275.255	0	0	0	1299.7
dre_circ_0002325	4	5	5	0	0	0	0	0	22	117.086	282.358	238.277	0	0	0	0	0	1299.7
dre_circ_0002326	0	8	6	0	0	0	5	0	11	0	451.773	285.932	0	0	0	758.84	0	649.849
dre_circ_0002327	5	13	37	3	0	0	16	11	26	146.357	734.131	1763.25	145.822	0	0	2428.29	5408.06	1536.01
dre_circ_0002330	0	0	0	0	9	31	0	0	0	0	0	0	0	247.729	599.416	0	0	0
dre_circ_0002331	5	0	0	0	6	0	0	0	0	146.357	0	0	0	165.153	0	0	0	0
dre_circ_0002332	0	0	0	3	6	17	0	0	0	0	0	0	145.822	165.153	328.712	0	0	0
dre_circ_0002334	7	0	0	0	0	0	0	0	0	204.9	0	0	0	0	0	0	0	0
dre_circ_0002335	0	0	0	0	0	0	2	0	0	0	0	0	0	0	0	303.536	0	0
dre_circ_0002337	0	0	15	0	0	0	0	0	0	0	0	714.83	0	0	0	0	0	0
dre_circ_0002338	0	5	0	0	0	0	0	0	0	0	282.358	0	0	0	0	0	0	0
dre_circ_0002339	2	0	0	0	0	0	0	0	0	58.5429	0	0	0	0	0	0	0	0
dre_circ_0002340	3	0	0	0	2	0	0	0	0	87.8143	0	0	0	55.0509	0	0	0	0
dre_circ_0002341	0	0	0	0	2	0	0	0	0	0	0	0	0	55.0509	0	0	0	0
dre_circ_0002342	0	4	0	0	0	0	0	0	0	0	225.887	0	0	0	0	0	0	0
dre_circ_0002343	0	0	2	0	0	0	0	0	0	0	0	95.3107	0	0	0	0	0	0
dre_circ_0002346	0	0	3	0	6	0	0	0	0	0	0	142.966	0	165.153	0	0	0	0
dre_circ_0002347	0	0	0	4	8	0	0	0	0	0	0	0	194.43	220.204	0	0	0	0
dre_circ_0002351	11	0	0	3	0	0	0	0	0	321.986	0	0	145.822	0	0	0	0	0
dre_circ_0002352	3	0	0	2	3	9	0	0	0	87.8143	0	0	97.2148	82.5764	174.024	0	0	0
dre_circ_0002353	0	0	0	0	3	0	0	0	0	0	0	0	0	82.5764	0	0	0	0
dre_circ_0002354	0	5	0	0	0	0	0	0	0	0	282.358	0	0	0	0	0	0	0
dre_circ_0002356	5	14	19	11	8	7	19	0	5	146.357	790.603	905.452	534.681	220.204	135.352	2883.59	0	295.386
dre_circ_0002357	3	0	0	4	0	0	0	0	0	87.8143	0	0	194.43	0	0	0	0	0
dre_circ_0002360	0	0	0	3	0	0	0	0	0	0	0	0	145.822	0	0	0	0	0
dre_circ_0002361	8	0	0	5	9	0	0	0	0	234.171	0	0	243.037	247.729	0	0	0	0
dre_circ_0002362	30	0	0	30	8	8	0	0	0	878.143	0	0	1458.22	220.204	154.688	0	0	0
dre_circ_0002363	5	0	0	11	9	23	0	0	2	146.357	0	0	534.681	247.729	444.728	0	0	118.154
dre_circ_0002364	5	8	0	5	6	0	0	0	3	146.357	451.773	0	243.037	165.153	0	0	0	177.232
dre_circ_0002365	5	0	0	0	7	0	0	0	0	146.357	0	0	0	192.678	0	0	0	0
dre_circ_0002368	0	0	0	0	0	16	0	0	2	0	0	0	0	0	309.376	0	0	118.154
dre_circ_0002369	0	0	0	5	11	40	0	0	0	0	0	0	243.037	302.78	773.44	0	0	0
dre_circ_0002370	0	2	9	0	7	0	0	0	0	0	112.943	428.898	0	192.678	0	0	0	0
dre_circ_0002371	0	0	0	0	7	37	0	0	0	0	0	0	0	192.678	715.432	0	0	0
dre_circ_0002373	5	0	0	3	0	0	0	0	0	146.357	0	0	145.822	0	0	0	0	0
dre_circ_0002378	22	9	16	17	7	11	0	0	15	643.972	508.245	762.486	826.326	192.678	212.696	0	0	886.158
dre_circ_0002379	3	0	0	2	0	0	0	0	0	87.8143	0	0	97.2148	0	0	0	0	0
dre_circ_0002380	16	4	9	2	20	89	5	0	23	468.343	225.887	428.898	97.2148	550.509	1720.9	758.84	0	1358.78
dre_circ_0002381	27	6	12	10	39	130	0	0	41	790.329	338.83	571.864	486.074	1073.49	2513.68	0	0	2422.17
dre_circ_0002382	139	7	16	19	103	124	0	0	8	4068.73	395.302	762.486	923.541	2835.12	2397.66	0	0	472.618
dre_circ_0002383	59	17	0	7	37	64	0	0	9	1727.01	960.018	0	340.252	1018.44	1237.5	0	0	531.695
dre_circ_0002384	169	15	22	18	238	331	0	0	17	4946.87	847.075	1048.42	874.933	6551.06	6400.22	0	0	1004.31
dre_circ_0002385	24	3	0	0	45	50	0	0	0	702.514	169.415	0	0	1238.65	966.8	0	0	0
dre_circ_0002386	34	8	0	0	44	80	0	0	4	995.229	451.773	0	0	1211.12	1546.88	0	0	236.309
dre_circ_0002388	0	0	0	0	11	0	0	0	0	0	0	0	0	302.78	0	0	0	0
dre_circ_0002389	0	0	0	0	0	0	0	0	11	0	0	0	0	0	0	0	0	649.849
dre_circ_0002391	3	0	0	0	0	0	0	0	5	87.8143	0	0	0	0	0	0	0	295.386
dre_circ_0002393	30	0	0	23	14	40	12	0	0	878.143	0	0	1117.97	385.356	773.44	1821.22	0	0
dre_circ_0002394	10	8	6	4	0	0	0	0	2	292.714	451.773	285.932	194.43	0	0	0	0	118.154
dre_circ_0002395	7	4	0	5	0	0	0	0	0	204.9	225.887	0	243.037	0	0	0	0	0
dre_circ_0002396	9	0	0	3	3	0	0	0	9	263.443	0	0	145.822	82.5764	0	0	0	531.695
dre_circ_0002398	20	3	0	6	7	12	0	0	11	585.429	169.415	0	291.644	192.678	232.032	0	0	649.849
dre_circ_0002399	0	0	0	0	0	11	0	0	0	0	0	0	0	0	212.696	0	0	0
dre_circ_0002403	7	0	0	7	0	0	0	0	0	204.9	0	0	340.252	0	0	0	0	0
dre_circ_0002404	24	3	27	11	15	0	0	0	0	702.514	169.415	1286.69	534.681	412.882	0	0	0	0
dre_circ_0002407	74	0	11	8	41	0	7	0	3	2166.09	0	524.209	388.859	1128.54	0	1062.38	0	177.232
dre_circ_0002408	41	0	0	4	22	0	0	0	0	1200.13	0	0	194.43	605.56	0	0	0	0
dre_circ_0002409	0	0	0	9	0	0	0	0	0	0	0	0	437.467	0	0	0	0	0
dre_circ_0002410	3	0	0	0	0	0	0	0	0	87.8143	0	0	0	0	0	0	0	0
dre_circ_0002411	15	0	0	6	19	0	0	0	0	439.072	0	0	291.644	522.984	0	0	0	0
dre_circ_0002413	0	0	2	0	0	0	0	0	0	0	0	95.3107	0	0	0	0	0	0
dre_circ_0002415	0	0	10	0	0	0	0	0	6	0	0	476.554	0	0	0	0	0	354.463
dre_circ_0002418	6	4	0	0	3	0	0	0	5	175.629	225.887	0	0	82.5764	0	0	0	295.386
dre_circ_0002419	10	5	0	0	9	0	0	0	9	292.714	282.358	0	0	247.729	0	0	0	531.695
dre_circ_0002420	0	4	4	0	4	17	0	0	0	0	225.887	190.621	0	110.102	328.712	0	0	0
dre_circ_0002421	0	0	5	0	0	0	0	0	0	0	0	238.277	0	0	0	0	0	0
dre_circ_0002423	2	5	5	0	0	0	0	0	0	58.5429	282.358	238.277	0	0	0	0	0	0
dre_circ_0002424	0	0	0	0	0	19	0	0	0	0	0	0	0	0	367.384	0	0	0
dre_circ_0002425	0	3	0	0	0	0	0	0	0	0	169.415	0	0	0	0	0	0	0
dre_circ_0002426	3	15	3	6	40	23	0	0	22	87.8143	847.075	142.966	291.644	1101.02	444.728	0	0	1299.7
dre_circ_0002428	16	0	2	0	0	0	0	0	0	468.343	0	95.3107	0	0	0	0	0	0
dre_circ_0002431	4	0	0	0	0	6	0	0	0	117.086	0	0	0	0	116.016	0	0	0
dre_circ_0002433	3	0	0	0	0	0	0	0	0	87.8143	0	0	0	0	0	0	0	0
dre_circ_0002434	2	0	0	0	0	0	0	0	0	58.5429	0	0	0	0	0	0	0	0
dre_circ_0002435	0	0	0	0	0	9	0	0	0	0	0	0	0	0	174.024	0	0	0
dre_circ_0002436	0	2	0	6	0	0	0	0	0	0	112.943	0	291.644	0	0	0	0	0
dre_circ_0002437	0	0	2	0	0	0	0	0	0	0	0	95.3107	0	0	0	0	0	0
dre_circ_0002438	0	0	0	0	6	4	0	0	0	0	0	0	0	165.153	77.344	0	0	0
dre_circ_0002439	5	3	0	2	0	0	0	0	0	146.357	169.415	0	97.2148	0	0	0	0	0
dre_circ_0002440	0	0	13	0	0	0	0	0	0	0	0	619.52	0	0	0	0	0	0
dre_circ_0002441	6	0	0	0	0	0	0	0	0	175.629	0	0	0	0	0	0	0	0
dre_circ_0002442	0	0	0	0	0	0	0	0	2	0	0	0	0	0	0	0	0	118.154
dre_circ_0002443	7	0	0	8	0	0	0	0	0	204.9	0	0	388.859	0	0	0	0	0
dre_circ_0002444	5	0	0	2	0	0	0	0	0	146.357	0	0	97.2148	0	0	0	0	0
dre_circ_0002445	0	0	0	0	0	29	0	0	0	0	0	0	0	0	560.744	0	0	0
dre_circ_0002449	0	0	0	0	4	0	0	0	0	0	0	0	0	110.102	0	0	0	0
dre_circ_0002451	0	3	0	0	0	0	0	0	0	0	169.415	0	0	0	0	0	0	0
dre_circ_0002452	0	0	0	0	4	0	0	0	0	0	0	0	0	110.102	0	0	0	0
dre_circ_0002454	0	0	0	0	3	0	0	0	0	0	0	0	0	82.5764	0	0	0	0
dre_circ_0002455	0	0	8	0	0	0	0	0	0	0	0	381.243	0	0	0	0	0	0
dre_circ_0002458	0	3	0	0	0	0	0	0	8	0	169.415	0	0	0	0	0	0	472.618
dre_circ_0002459	14	7	0	3	9	49	0	0	0	409.8	395.302	0	145.822	247.729	947.464	0	0	0
dre_circ_0002460	2	0	0	0	0	0	0	0	0	58.5429	0	0	0	0	0	0	0	0
dre_circ_0002462	0	0	0	8	0	0	0	0	0	0	0	0	388.859	0	0	0	0	0
dre_circ_0002463	0	5	8	0	0	0	0	0	0	0	282.358	381.243	0	0	0	0	0	0
dre_circ_0002464	0	7	14	0	12	0	0	0	5	0	395.302	667.175	0	330.306	0	0	0	295.386
dre_circ_0002465	0	0	6	0	0	0	0	0	0	0	0	285.932	0	0	0	0	0	0
dre_circ_0002466	0	0	0	0	0	0	3	0	0	0	0	0	0	0	0	455.304	0	0
dre_circ_0002467	6	0	0	0	0	0	0	0	0	175.629	0	0	0	0	0	0	0	0
dre_circ_0002468	9	9	17	3	9	0	0	0	11	263.443	508.245	810.141	145.822	247.729	0	0	0	649.849
dre_circ_0002469	41	0	0	0	17	48	0	0	0	1200.13	0	0	0	467.933	928.128	0	0	0
dre_circ_0002470	33	3	0	0	15	42	0	0	0	965.957	169.415	0	0	412.882	812.112	0	0	0
dre_circ_0002471	2	14	0	0	5	68	0	0	6	58.5429	790.603	0	0	137.627	1314.85	0	0	354.463
dre_circ_0002472	0	4	0	0	0	0	6	0	0	0	225.887	0	0	0	0	910.609	0	0
dre_circ_0002473	0	0	0	0	0	0	0	0	3	0	0	0	0	0	0	0	0	177.232
dre_circ_0002474	0	0	6	0	0	0	0	0	0	0	0	285.932	0	0	0	0	0	0
dre_circ_0002476	0	0	0	0	3	0	0	0	0	0	0	0	0	82.5764	0	0	0	0
dre_circ_0002482	186	43	35	0	131	82	17	22	37	5444.49	2428.28	1667.94	0	3605.84	1585.55	2580.06	10816.1	2185.86
dre_circ_0002484	0	0	4	0	0	0	0	0	0	0	0	190.621	0	0	0	0	0	0
dre_circ_0002485	0	0	0	3	0	0	0	0	0	0	0	0	145.822	0	0	0	0	0
dre_circ_0002486	0	0	0	0	0	7	0	0	0	0	0	0	0	0	135.352	0	0	0
dre_circ_0002487	0	0	0	0	0	0	0	0	3	0	0	0	0	0	0	0	0	177.232
dre_circ_0002488	0	0	0	0	2	0	0	0	0	0	0	0	0	55.0509	0	0	0	0
dre_circ_0002489	0	0	0	4	0	0	0	0	0	0	0	0	194.43	0	0	0	0	0
dre_circ_0002491	4	0	0	0	0	0	0	0	3	117.086	0	0	0	0	0	0	0	177.232
dre_circ_0002492	3	9	23	8	6	0	0	0	0	87.8143	508.245	1096.07	388.859	165.153	0	0	0	0
dre_circ_0002493	0	0	0	0	0	0	0	0	4	0	0	0	0	0	0	0	0	236.309
dre_circ_0002494	0	10	12	0	0	0	0	0	3	0	564.717	571.864	0	0	0	0	0	177.232
dre_circ_0002495	3	0	0	0	0	0	0	0	0	87.8143	0	0	0	0	0	0	0	0
dre_circ_0002497	8	0	0	0	5	9	0	0	0	234.171	0	0	0	137.627	174.024	0	0	0
dre_circ_0002503	0	0	0	0	6	0	0	0	0	0	0	0	0	165.153	0	0	0	0
dre_circ_0002505	11	0	0	0	0	0	0	0	0	321.986	0	0	0	0	0	0	0	0
dre_circ_0002506	0	0	14	0	0	0	0	0	0	0	0	667.175	0	0	0	0	0	0
dre_circ_0002507	0	5	13	0	0	0	3	0	0	0	282.358	619.52	0	0	0	455.304	0	0
dre_circ_0002508	0	0	0	3	2	0	0	0	0	0	0	0	145.822	55.0509	0	0	0	0
dre_circ_0002510	6	0	0	0	0	0	0	0	0	175.629	0	0	0	0	0	0	0	0
dre_circ_0002512	3	0	0	2	3	0	0	0	0	87.8143	0	0	97.2148	82.5764	0	0	0	0
dre_circ_0002514	16	0	0	3	0	13	0	0	0	468.343	0	0	145.822	0	251.368	0	0	0
dre_circ_0002515	3	0	3	0	0	0	9	0	0	87.8143	0	142.966	0	0	0	1365.91	0	0
dre_circ_0002516	0	3	4	0	0	0	0	0	11	0	169.415	190.621	0	0	0	0	0	649.849
dre_circ_0002517	0	0	4	0	0	0	0	0	0	0	0	190.621	0	0	0	0	0	0
dre_circ_0002518	0	0	0	6	8	22	0	0	0	0	0	0	291.644	220.204	425.392	0	0	0
dre_circ_0002519	0	0	0	0	8	0	0	0	0	0	0	0	0	220.204	0	0	0	0
dre_circ_0002520	0	0	5	0	0	0	0	0	0	0	0	238.277	0	0	0	0	0	0
dre_circ_0002521	3	0	0	7	0	0	0	0	0	87.8143	0	0	340.252	0	0	0	0	0
dre_circ_0002523	6	2	0	7	0	0	0	0	0	175.629	112.943	0	340.252	0	0	0	0	0
dre_circ_0002524	4	0	0	0	0	0	0	0	0	117.086	0	0	0	0	0	0	0	0
dre_circ_0002525	3	0	0	0	0	0	0	0	0	87.8143	0	0	0	0	0	0	0	0
dre_circ_0002526	4	0	0	0	0	0	0	0	0	117.086	0	0	0	0	0	0	0	0
dre_circ_0002527	4	0	0	0	5	21	0	0	0	117.086	0	0	0	137.627	406.056	0	0	0
dre_circ_0002530	3	0	0	0	0	0	0	0	0	87.8143	0	0	0	0	0	0	0	0
dre_circ_0002532	0	3	12	0	4	0	0	0	0	0	169.415	571.864	0	110.102	0	0	0	0
dre_circ_0002533	2	0	0	0	0	0	0	0	0	58.5429	0	0	0	0	0	0	0	0
dre_circ_0002534	0	0	0	0	0	10	0	0	0	0	0	0	0	0	193.36	0	0	0
dre_circ_0002535	2	0	0	0	3	0	0	0	0	58.5429	0	0	0	82.5764	0	0	0	0
dre_circ_0002536	0	40	0	0	0	0	0	0	0	0	2258.87	0	0	0	0	0	0	0
dre_circ_0002538	3	0	0	0	5	0	0	0	0	87.8143	0	0	0	137.627	0	0	0	0
dre_circ_0002539	3	0	0	0	0	0	0	0	0	87.8143	0	0	0	0	0	0	0	0
dre_circ_0002541	0	0	0	0	0	0	0	0	10	0	0	0	0	0	0	0	0	590.772
dre_circ_0002542	0	2	0	0	0	0	0	0	0	0	112.943	0	0	0	0	0	0	0
dre_circ_0002543	0	24	23	0	0	0	28	0	27	0	1355.32	1096.07	0	0	0	4249.51	0	1595.08
dre_circ_0002546	11	0	0	0	8	0	0	0	0	321.986	0	0	0	220.204	0	0	0	0
dre_circ_0002550	17	0	0	0	12	0	0	0	0	497.614	0	0	0	330.306	0	0	0	0
dre_circ_0002553	10	0	0	0	11	10	0	0	0	292.714	0	0	0	302.78	193.36	0	0	0
dre_circ_0002554	4	0	0	0	5	0	0	0	0	117.086	0	0	0	137.627	0	0	0	0
dre_circ_0002556	0	0	0	0	3	10	0	0	0	0	0	0	0	82.5764	193.36	0	0	0
dre_circ_0002557	3	0	0	0	0	0	0	0	0	87.8143	0	0	0	0	0	0	0	0
dre_circ_0002558	25	0	0	0	4	0	0	0	0	731.786	0	0	0	110.102	0	0	0	0
dre_circ_0002560	3	0	0	0	0	0	0	0	0	87.8143	0	0	0	0	0	0	0	0
dre_circ_0002561	10	0	0	0	0	0	0	0	0	292.714	0	0	0	0	0	0	0	0
dre_circ_0002562	8	0	0	0	0	0	0	0	0	234.171	0	0	0	0	0	0	0	0
dre_circ_0002563	13	0	0	0	0	0	0	0	0	380.529	0	0	0	0	0	0	0	0
dre_circ_0002564	3	0	0	4	0	0	0	0	0	87.8143	0	0	194.43	0	0	0	0	0
dre_circ_0002567	0	10	0	0	0	0	0	0	7	0	564.717	0	0	0	0	0	0	413.54
dre_circ_0002568	0	0	0	0	3	10	0	0	0	0	0	0	0	82.5764	193.36	0	0	0
dre_circ_0002571	9	0	0	0	0	0	0	0	0	263.443	0	0	0	0	0	0	0	0
dre_circ_0002572	4	0	0	0	0	0	0	0	0	117.086	0	0	0	0	0	0	0	0
dre_circ_0002573	16	0	0	10	0	0	0	0	0	468.343	0	0	486.074	0	0	0	0	0
dre_circ_0002575	10	0	0	5	0	0	0	0	0	292.714	0	0	243.037	0	0	0	0	0
dre_circ_0002576	12	0	0	6	9	0	0	0	0	351.257	0	0	291.644	247.729	0	0	0	0
dre_circ_0002577	0	0	0	0	0	12	0	0	0	0	0	0	0	0	232.032	0	0	0
dre_circ_0002578	6	0	0	0	0	0	0	0	0	175.629	0	0	0	0	0	0	0	0
dre_circ_0002579	3	0	0	0	0	0	0	0	0	87.8143	0	0	0	0	0	0	0	0
dre_circ_0002580	4	0	0	0	0	0	0	0	0	117.086	0	0	0	0	0	0	0	0
dre_circ_0002581	0	0	2	0	0	0	0	0	0	0	0	95.3107	0	0	0	0	0	0
dre_circ_0002582	22	118	69	73	30	76	50	0	98	643.972	6663.65	3288.22	3548.34	825.764	1469.54	7588.4	0	5789.57
dre_circ_0002584	0	0	0	0	0	0	0	0	3	0	0	0	0	0	0	0	0	177.232
dre_circ_0002585	0	0	8	0	0	0	0	0	0	0	0	381.243	0	0	0	0	0	0
dre_circ_0002588	0	4	0	0	7	0	0	0	0	0	225.887	0	0	192.678	0	0	0	0
dre_circ_0002589	12	0	0	17	8	0	0	0	0	351.257	0	0	826.326	220.204	0	0	0	0
dre_circ_0002591	2	4	2	0	0	0	0	0	2	58.5429	225.887	95.3107	0	0	0	0	0	118.154
dre_circ_0002592	0	0	0	0	2	0	0	0	0	0	0	0	0	55.0509	0	0	0	0
dre_circ_0002593	3	0	0	0	0	0	0	0	0	87.8143	0	0	0	0	0	0	0	0
dre_circ_0002597	6	0	0	3	7	0	0	0	0	175.629	0	0	145.822	192.678	0	0	0	0
dre_circ_0002599	2	0	0	0	0	0	0	0	0	58.5429	0	0	0	0	0	0	0	0
dre_circ_0002604	7	0	5	6	50	36	0	0	0	204.9	0	238.277	291.644	1376.27	696.096	0	0	0
dre_circ_0002606	24	0	0	25	13	34	0	0	0	702.514	0	0	1215.18	357.831	657.424	0	0	0
dre_circ_0002609	5	0	0	8	0	19	0	0	0	146.357	0	0	388.859	0	367.384	0	0	0
dre_circ_0002610	3	0	0	0	0	36	0	0	0	87.8143	0	0	0	0	696.096	0	0	0
dre_circ_0002611	4	0	0	13	38	0	0	0	0	117.086	0	0	631.896	1045.97	0	0	0	0
dre_circ_0002612	4	3	9	0	0	9	0	0	0	117.086	169.415	428.898	0	0	174.024	0	0	0
dre_circ_0002613	0	0	0	0	0	7	0	0	0	0	0	0	0	0	135.352	0	0	0
dre_circ_0002615	0	0	0	0	0	0	0	0	5	0	0	0	0	0	0	0	0	295.386
dre_circ_0002617	0	0	12	0	0	0	0	0	0	0	0	571.864	0	0	0	0	0	0
dre_circ_0002618	44	41	88	29	47	12	15	0	54	1287.94	2315.34	4193.67	1409.61	1293.7	232.032	2276.52	0	3190.17
dre_circ_0002619	3	0	0	5	6	0	0	0	0	87.8143	0	0	243.037	165.153	0	0	0	0
dre_circ_0002622	0	0	0	0	0	0	0	0	2	0	0	0	0	0	0	0	0	118.154
dre_circ_0002623	0	2	0	4	0	0	0	0	0	0	112.943	0	194.43	0	0	0	0	0
dre_circ_0002625	4	0	0	0	0	0	0	0	0	117.086	0	0	0	0	0	0	0	0
dre_circ_0002627	0	0	0	0	0	0	0	0	10	0	0	0	0	0	0	0	0	590.772
dre_circ_0002628	3	0	4	8	0	0	0	0	0	87.8143	0	190.621	388.859	0	0	0	0	0
dre_circ_0002629	0	0	8	0	0	0	0	0	0	0	0	381.243	0	0	0	0	0	0
dre_circ_0002630	0	3	0	0	0	0	0	0	6	0	169.415	0	0	0	0	0	0	354.463
dre_circ_0002631	0	0	0	0	0	3	0	0	0	0	0	0	0	0	58.008	0	0	0
dre_circ_0002632	0	0	3	0	0	0	0	0	0	0	0	142.966	0	0	0	0	0	0
dre_circ_0002634	4	0	0	0	0	0	0	0	0	117.086	0	0	0	0	0	0	0	0
dre_circ_0002635	0	2	0	0	0	0	0	0	0	0	112.943	0	0	0	0	0	0	0
dre_circ_0002636	0	0	0	0	0	0	0	0	3	0	0	0	0	0	0	0	0	177.232
dre_circ_0002637	0	6	0	0	0	0	0	0	0	0	338.83	0	0	0	0	0	0	0
dre_circ_0002638	0	3	0	0	0	0	0	0	0	0	169.415	0	0	0	0	0	0	0
dre_circ_0002639	0	0	0	0	0	0	0	0	3	0	0	0	0	0	0	0	0	177.232
dre_circ_0002641	0	0	0	0	2	0	0	0	0	0	0	0	0	55.0509	0	0	0	0
dre_circ_0002643	0	4	0	0	0	0	0	0	0	0	225.887	0	0	0	0	0	0	0
dre_circ_0002644	3	0	0	0	0	0	0	0	0	87.8143	0	0	0	0	0	0	0	0
dre_circ_0002645	0	7	0	0	2	0	0	0	0	0	395.302	0	0	55.0509	0	0	0	0
dre_circ_0002646	0	0	0	10	0	0	0	0	0	0	0	0	486.074	0	0	0	0	0
dre_circ_0002647	0	8	0	0	0	0	0	0	5	0	451.773	0	0	0	0	0	0	295.386
dre_circ_0002649	0	0	0	0	0	0	0	0	9	0	0	0	0	0	0	0	0	531.695
dre_circ_0002651	0	0	0	21	0	0	0	0	0	0	0	0	1020.76	0	0	0	0	0
dre_circ_0002654	0	0	8	0	0	0	0	0	0	0	0	381.243	0	0	0	0	0	0
dre_circ_0002655	0	0	0	0	0	0	0	0	8	0	0	0	0	0	0	0	0	472.618
dre_circ_0002656	0	0	0	5	0	0	0	0	0	0	0	0	243.037	0	0	0	0	0
dre_circ_0002657	5	0	0	10	0	0	0	0	4	146.357	0	0	486.074	0	0	0	0	236.309
dre_circ_0002659	0	0	0	0	0	0	0	0	6	0	0	0	0	0	0	0	0	354.463
dre_circ_0002660	0	14	9	0	0	0	3	0	0	0	790.603	428.898	0	0	0	455.304	0	0
dre_circ_0002661	0	0	2	0	0	0	0	0	0	0	0	95.3107	0	0	0	0	0	0
dre_circ_0002662	0	0	0	7	0	0	0	0	0	0	0	0	340.252	0	0	0	0	0
dre_circ_0002663	5	0	0	0	0	0	0	0	0	146.357	0	0	0	0	0	0	0	0
dre_circ_0002664	0	0	0	0	0	0	0	0	3	0	0	0	0	0	0	0	0	177.232
dre_circ_0002665	0	0	0	0	0	0	0	0	4	0	0	0	0	0	0	0	0	236.309
dre_circ_0002668	0	0	8	0	0	0	0	0	14	0	0	381.243	0	0	0	0	0	827.081
dre_circ_0002669	0	0	8	0	0	0	0	0	0	0	0	381.243	0	0	0	0	0	0
dre_circ_0002670	0	0	9	0	0	0	0	0	0	0	0	428.898	0	0	0	0	0	0
dre_circ_0002673	0	0	0	0	0	21	0	0	0	0	0	0	0	0	406.056	0	0	0
dre_circ_0002675	0	0	4	0	0	0	0	0	0	0	0	190.621	0	0	0	0	0	0
dre_circ_0002677	0	0	8	0	0	0	0	0	0	0	0	381.243	0	0	0	0	0	0
dre_circ_0002678	3	0	0	0	0	0	0	0	0	87.8143	0	0	0	0	0	0	0	0
dre_circ_0002679	0	2	2	0	0	0	0	0	0	0	112.943	95.3107	0	0	0	0	0	0
dre_circ_0002680	0	0	0	5	0	0	0	0	0	0	0	0	243.037	0	0	0	0	0
dre_circ_0002684	0	0	0	0	0	0	0	0	3	0	0	0	0	0	0	0	0	177.232
dre_circ_0002686	5	0	5	0	16	8	0	0	0	146.357	0	238.277	0	440.407	154.688	0	0	0
dre_circ_0002687	3	0	0	0	0	0	0	0	0	87.8143	0	0	0	0	0	0	0	0
dre_circ_0002688	2	0	0	0	0	0	0	0	0	58.5429	0	0	0	0	0	0	0	0
dre_circ_0002689	3	0	0	0	9	0	0	0	0	87.8143	0	0	0	247.729	0	0	0	0
dre_circ_0002690	5	4	0	5	0	0	0	0	0	146.357	225.887	0	243.037	0	0	0	0	0
dre_circ_0002691	28	0	0	7	8	0	0	0	0	819.6	0	0	340.252	220.204	0	0	0	0
dre_circ_0002692	3	0	0	0	0	0	0	0	0	87.8143	0	0	0	0	0	0	0	0
dre_circ_0002693	6	0	0	2	0	0	0	0	0	175.629	0	0	97.2148	0	0	0	0	0
dre_circ_0002694	0	0	0	0	3	0	0	0	0	0	0	0	0	82.5764	0	0	0	0
dre_circ_0002695	0	0	0	6	0	0	0	0	0	0	0	0	291.644	0	0	0	0	0
dre_circ_0002696	0	5	0	0	0	0	0	0	0	0	282.358	0	0	0	0	0	0	0
dre_circ_0002698	0	0	4	0	0	0	0	0	0	0	0	190.621	0	0	0	0	0	0
dre_circ_0002699	0	5	0	0	0	0	0	0	0	0	282.358	0	0	0	0	0	0	0
dre_circ_0002701	0	2	0	0	0	0	0	0	0	0	112.943	0	0	0	0	0	0	0
dre_circ_0002703	0	0	0	0	3	0	0	0	0	0	0	0	0	82.5764	0	0	0	0
dre_circ_0002704	0	0	0	2	11	0	0	0	0	0	0	0	97.2148	302.78	0	0	0	0
dre_circ_0002706	4	0	0	0	0	0	0	0	0	117.086	0	0	0	0	0	0	0	0
dre_circ_0002709	0	0	5	0	2	22	0	0	0	0	0	238.277	0	55.0509	425.392	0	0	0
dre_circ_0002710	0	6	0	0	0	0	0	0	0	0	338.83	0	0	0	0	0	0	0
dre_circ_0002712	5	4	6	0	3	0	0	0	5	146.357	225.887	285.932	0	82.5764	0	0	0	295.386
dre_circ_0002713	0	0	0	0	0	0	0	0	3	0	0	0	0	0	0	0	0	177.232
dre_circ_0002714	0	0	2	0	0	0	0	0	0	0	0	95.3107	0	0	0	0	0	0
dre_circ_0002715	0	0	0	0	6	0	0	0	0	0	0	0	0	165.153	0	0	0	0
dre_circ_0002717	2	0	0	0	0	14	0	0	0	58.5429	0	0	0	0	270.704	0	0	0
dre_circ_0002718	13	11	0	17	16	0	0	0	21	380.529	621.188	0	826.326	440.407	0	0	0	1240.62
dre_circ_0002719	0	0	0	0	7	0	0	0	0	0	0	0	0	192.678	0	0	0	0
dre_circ_0002720	13	0	0	5	11	18	0	0	0	380.529	0	0	243.037	302.78	348.048	0	0	0
dre_circ_0002721	29	0	0	35	0	0	0	0	0	848.872	0	0	1701.26	0	0	0	0	0
dre_circ_0002722	0	0	0	2	0	0	0	0	0	0	0	0	97.2148	0	0	0	0	0
dre_circ_0002723	0	0	0	0	0	0	0	0	2	0	0	0	0	0	0	0	0	118.154
dre_circ_0002724	0	0	0	0	0	0	0	0	3	0	0	0	0	0	0	0	0	177.232
dre_circ_0002725	0	0	5	0	0	0	0	0	0	0	0	238.277	0	0	0	0	0	0
dre_circ_0002726	5	0	0	0	0	14	0	0	0	146.357	0	0	0	0	270.704	0	0	0
dre_circ_0002729	2	0	0	0	0	0	0	0	0	58.5429	0	0	0	0	0	0	0	0
dre_circ_0002730	0	0	5	0	67	57	0	0	0	0	0	238.277	0	1844.21	1102.15	0	0	0
dre_circ_0002733	0	0	0	0	7	0	0	0	0	0	0	0	0	192.678	0	0	0	0
dre_circ_0002734	0	0	0	0	3	0	0	0	0	0	0	0	0	82.5764	0	0	0	0
dre_circ_0002737	0	9	0	4	0	0	0	0	7	0	508.245	0	194.43	0	0	0	0	413.54
dre_circ_0002738	0	0	0	0	12	0	0	0	0	0	0	0	0	330.306	0	0	0	0
dre_circ_0002741	0	0	0	4	4	0	0	0	0	0	0	0	194.43	110.102	0	0	0	0
dre_circ_0002742	9	0	8	4	0	0	0	0	0	263.443	0	381.243	194.43	0	0	0	0	0
dre_circ_0002745	4	0	0	3	31	16	4	0	0	117.086	0	0	145.822	853.289	309.376	607.072	0	0
dre_circ_0002746	0	0	0	4	0	0	0	0	0	0	0	0	194.43	0	0	0	0	0
dre_circ_0002748	43	105	93	128	121	123	38	0	128	1258.67	5929.52	4431.95	6221.75	3330.58	2378.33	5767.19	0	7561.88
dre_circ_0002749	0	2	4	3	5	0	0	0	0	0	112.943	190.621	145.822	137.627	0	0	0	0
dre_circ_0002750	9	45	31	8	14	16	0	0	39	263.443	2541.22	1477.32	388.859	385.356	309.376	0	0	2304.01
dre_circ_0002752	2	0	3	3	4	40	0	0	0	58.5429	0	142.966	145.822	110.102	773.44	0	0	0
dre_circ_0002755	0	0	0	0	0	0	0	0	3	0	0	0	0	0	0	0	0	177.232
dre_circ_0002757	0	10	8	0	0	0	15	0	6	0	564.717	381.243	0	0	0	2276.52	0	354.463
dre_circ_0002758	3	0	5	0	0	0	0	0	0	87.8143	0	238.277	0	0	0	0	0	0
dre_circ_0002759	0	0	0	5	0	0	0	0	0	0	0	0	243.037	0	0	0	0	0
dre_circ_0002760	0	0	7	0	0	0	0	0	0	0	0	333.587	0	0	0	0	0	0
dre_circ_0002761	0	19	6	0	0	0	0	0	0	0	1072.96	285.932	0	0	0	0	0	0
dre_circ_0002764	7	0	6	0	6	12	0	0	0	204.9	0	285.932	0	165.153	232.032	0	0	0
dre_circ_0002765	93	0	6	39	125	233	0	0	15	2722.24	0	285.932	1895.69	3440.68	4505.29	0	0	886.158
dre_circ_0002766	16	0	0	0	0	0	0	0	0	468.343	0	0	0	0	0	0	0	0
dre_circ_0002767	0	6	0	0	0	0	0	0	0	0	338.83	0	0	0	0	0	0	0
dre_circ_0002768	3	0	0	0	0	0	0	0	0	87.8143	0	0	0	0	0	0	0	0
dre_circ_0002770	4	0	0	0	0	0	0	0	0	117.086	0	0	0	0	0	0	0	0
dre_circ_0002771	0	15	5	0	0	0	0	0	7	0	847.075	238.277	0	0	0	0	0	413.54
dre_circ_0002773	2	7	13	0	0	0	0	0	6	58.5429	395.302	619.52	0	0	0	0	0	354.463
dre_circ_0002774	4	0	0	0	0	0	0	0	0	117.086	0	0	0	0	0	0	0	0
dre_circ_0002775	3	2	0	0	0	0	0	0	0	87.8143	112.943	0	0	0	0	0	0	0
dre_circ_0002776	0	0	29	0	0	0	0	0	0	0	0	1382.01	0	0	0	0	0	0
dre_circ_0002777	2	0	0	0	0	0	0	0	0	58.5429	0	0	0	0	0	0	0	0
dre_circ_0002778	0	0	4	0	0	0	0	0	0	0	0	190.621	0	0	0	0	0	0
dre_circ_0002779	0	0	0	0	0	0	0	0	3	0	0	0	0	0	0	0	0	177.232
dre_circ_0002781	0	0	0	902	0	0	0	0	0	0	0	0	43843.9	0	0	0	0	0
dre_circ_0002783	4	0	0	0	0	0	0	0	0	117.086	0	0	0	0	0	0	0	0
dre_circ_0002784	2	0	0	0	0	0	0	0	0	58.5429	0	0	0	0	0	0	0	0
dre_circ_0002785	0	3	0	0	0	0	0	0	6	0	169.415	0	0	0	0	0	0	354.463
dre_circ_0002787	8	16	2	18	6	0	0	0	9	234.171	903.546	95.3107	874.933	165.153	0	0	0	531.695
dre_circ_0002790	0	6	0	0	0	0	0	0	6	0	338.83	0	0	0	0	0	0	354.463
dre_circ_0002791	10	0	0	5	0	17	0	0	4	292.714	0	0	243.037	0	328.712	0	0	236.309
dre_circ_0002792	0	0	0	0	0	15	0	0	0	0	0	0	0	0	290.04	0	0	0
dre_circ_0002794	4	0	0	0	0	0	0	0	3	117.086	0	0	0	0	0	0	0	177.232
dre_circ_0002795	2	0	0	0	0	5	0	0	0	58.5429	0	0	0	0	96.68	0	0	0
dre_circ_0002798	0	0	0	3	0	0	0	0	0	0	0	0	145.822	0	0	0	0	0
dre_circ_0002799	0	0	0	2	0	0	0	0	0	0	0	0	97.2148	0	0	0	0	0
dre_circ_0002801	0	0	0	0	0	17	0	0	0	0	0	0	0	0	328.712	0	0	0
dre_circ_0002802	0	0	0	0	0	14	0	0	0	0	0	0	0	0	270.704	0	0	0
dre_circ_0002804	48	3	0	50	40	89	10	33	36	1405.03	169.415	0	2430.37	1101.02	1720.9	1517.68	16224.2	2126.78
dre_circ_0002805	0	0	0	2	7	48	0	0	0	0	0	0	97.2148	192.678	928.128	0	0	0
dre_circ_0002806	4	0	0	3	2	26	0	0	0	117.086	0	0	145.822	55.0509	502.736	0	0	0
dre_circ_0002809	0	0	0	0	0	0	0	0	6	0	0	0	0	0	0	0	0	354.463
dre_circ_0002810	0	0	4	0	0	0	0	0	0	0	0	190.621	0	0	0	0	0	0
dre_circ_0002811	4	0	0	4	0	0	0	0	0	117.086	0	0	194.43	0	0	0	0	0
dre_circ_0002812	3	3	4	2	0	0	0	0	4	87.8143	169.415	190.621	97.2148	0	0	0	0	236.309
dre_circ_0002813	2	0	0	7	0	0	0	0	0	58.5429	0	0	340.252	0	0	0	0	0
dre_circ_0002814	4	3	7	0	0	0	0	0	2	117.086	169.415	333.587	0	0	0	0	0	118.154
dre_circ_0002815	8	8	4	15	14	13	0	0	0	234.171	451.773	190.621	729.111	385.356	251.368	0	0	0
dre_circ_0002816	0	0	0	2	18	41	0	0	0	0	0	0	97.2148	495.458	792.776	0	0	0
dre_circ_0002819	2	0	0	0	0	18	0	0	0	58.5429	0	0	0	0	348.048	0	0	0
dre_circ_0002820	4	0	0	0	0	0	0	0	0	117.086	0	0	0	0	0	0	0	0
dre_circ_0002821	3	0	0	0	7	0	0	0	0	87.8143	0	0	0	192.678	0	0	0	0
dre_circ_0002822	0	0	0	0	3	0	0	0	0	0	0	0	0	82.5764	0	0	0	0
dre_circ_0002823	0	0	0	0	0	11	0	0	0	0	0	0	0	0	212.696	0	0	0
dre_circ_0002824	3	0	0	0	0	0	0	0	0	87.8143	0	0	0	0	0	0	0	0
dre_circ_0002825	0	0	0	0	0	0	0	0	5	0	0	0	0	0	0	0	0	295.386
dre_circ_0002826	3	0	0	0	0	0	0	0	0	87.8143	0	0	0	0	0	0	0	0
dre_circ_0002827	0	0	0	0	0	7	0	0	0	0	0	0	0	0	135.352	0	0	0
dre_circ_0002828	6	0	0	14	16	0	0	0	0	175.629	0	0	680.504	440.407	0	0	0	0
dre_circ_0002830	2	0	0	0	10	20	0	0	0	58.5429	0	0	0	275.255	386.72	0	0	0
dre_circ_0002831	0	9	0	2	18	25	0	0	8	0	508.245	0	97.2148	495.458	483.4	0	0	472.618
dre_circ_0002832	3	0	0	0	5	25	0	0	0	87.8143	0	0	0	137.627	483.4	0	0	0
dre_circ_0002833	4	0	0	0	15	0	0	0	0	117.086	0	0	0	412.882	0	0	0	0
dre_circ_0002835	6	4	3	7	7	12	0	0	0	175.629	225.887	142.966	340.252	192.678	232.032	0	0	0
dre_circ_0002838	4	0	0	0	0	0	0	0	0	117.086	0	0	0	0	0	0	0	0
dre_circ_0002840	2	0	0	0	0	10	0	0	4	58.5429	0	0	0	0	193.36	0	0	236.309
dre_circ_0002841	3	0	0	0	0	0	0	0	0	87.8143	0	0	0	0	0	0	0	0
dre_circ_0002842	0	3	0	0	0	0	0	0	0	0	169.415	0	0	0	0	0	0	0
dre_circ_0002843	0	4	0	0	16	11	0	0	6	0	225.887	0	0	440.407	212.696	0	0	354.463
dre_circ_0002844	2	0	0	0	0	0	0	0	0	58.5429	0	0	0	0	0	0	0	0
dre_circ_0002845	31	62	60	10	115	133	0	9	76	907.414	3501.24	2859.32	486.074	3165.43	2571.69	0	4424.78	4489.87
dre_circ_0002846	0	0	0	5	3	0	0	0	0	0	0	0	243.037	82.5764	0	0	0	0
dre_circ_0002847	0	0	0	0	4	0	0	0	0	0	0	0	0	110.102	0	0	0	0
dre_circ_0002848	11	0	0	0	6	0	0	0	0	321.986	0	0	0	165.153	0	0	0	0
dre_circ_0002849	4	0	0	0	0	0	0	0	0	117.086	0	0	0	0	0	0	0	0
dre_circ_0002851	2	0	0	0	0	0	0	0	3	58.5429	0	0	0	0	0	0	0	177.232
dre_circ_0002853	114	0	0	13	97	335	0	0	0	3336.94	0	0	631.896	2669.97	6477.56	0	0	0
dre_circ_0002854	3	0	0	0	0	0	0	0	0	87.8143	0	0	0	0	0	0	0	0
dre_circ_0002855	11	0	0	15	5	0	0	0	0	321.986	0	0	729.111	137.627	0	0	0	0
dre_circ_0002858	0	0	3	0	0	0	0	0	0	0	0	142.966	0	0	0	0	0	0
dre_circ_0002859	3	0	0	0	0	0	0	0	0	87.8143	0	0	0	0	0	0	0	0
dre_circ_0002860	0	0	11	0	0	0	0	0	3	0	0	524.209	0	0	0	0	0	177.232
dre_circ_0002863	2	0	0	0	0	0	0	0	0	58.5429	0	0	0	0	0	0	0	0
dre_circ_0002864	0	0	0	0	3	0	0	0	0	0	0	0	0	82.5764	0	0	0	0
dre_circ_0002865	0	0	7	0	5	0	0	0	2	0	0	333.587	0	137.627	0	0	0	118.154
dre_circ_0002867	3	0	0	2	13	18	0	0	4	87.8143	0	0	97.2148	357.831	348.048	0	0	236.309
dre_circ_0002868	0	0	0	0	0	39	0	0	0	0	0	0	0	0	754.104	0	0	0
dre_circ_0002869	0	6	9	0	0	0	0	0	2	0	338.83	428.898	0	0	0	0	0	118.154
dre_circ_0002870	15	10	3	2	10	0	9	0	6	439.072	564.717	142.966	97.2148	275.255	0	1365.91	0	354.463
dre_circ_0002871	5	0	0	0	8	28	0	0	0	146.357	0	0	0	220.204	541.408	0	0	0
dre_circ_0002872	0	19	12	0	0	23	0	0	0	0	1072.96	571.864	0	0	444.728	0	0	0
dre_circ_0002873	0	0	0	4	0	0	0	0	0	0	0	0	194.43	0	0	0	0	0
dre_circ_0002874	0	0	3	0	0	0	7	0	0	0	0	142.966	0	0	0	1062.38	0	0
dre_circ_0002875	0	6	0	0	7	6	0	0	4	0	338.83	0	0	192.678	116.016	0	0	236.309
dre_circ_0002876	6	0	0	0	0	0	9	0	0	175.629	0	0	0	0	0	1365.91	0	0
dre_circ_0002878	0	22	47	12	44	36	0	0	25	0	1242.38	2239.8	583.289	1211.12	696.096	0	0	1476.93
dre_circ_0002879	0	0	0	0	0	21	0	0	0	0	0	0	0	0	406.056	0	0	0
dre_circ_0002880	10	0	0	0	5	0	0	0	0	292.714	0	0	0	137.627	0	0	0	0
dre_circ_0002881	0	0	5	0	0	0	0	0	0	0	0	238.277	0	0	0	0	0	0
dre_circ_0002882	0	0	12	0	0	0	0	0	0	0	0	571.864	0	0	0	0	0	0
dre_circ_0002883	16	0	0	8	11	14	0	0	5	468.343	0	0	388.859	302.78	270.704	0	0	295.386
dre_circ_0002884	2	0	0	0	0	0	0	0	0	58.5429	0	0	0	0	0	0	0	0
dre_circ_0002885	0	0	0	0	7	0	0	0	0	0	0	0	0	192.678	0	0	0	0
dre_circ_0002886	2	0	0	0	0	0	0	0	0	58.5429	0	0	0	0	0	0	0	0
dre_circ_0002887	0	0	3	0	0	0	0	0	0	0	0	142.966	0	0	0	0	0	0
dre_circ_0002895	0	0	0	0	0	0	4	0	0	0	0	0	0	0	0	607.072	0	0
dre_circ_0002896	5	4	2	7	5	0	0	0	0	146.357	225.887	95.3107	340.252	137.627	0	0	0	0
dre_circ_0002897	10	0	0	4	6	24	0	0	0	292.714	0	0	194.43	165.153	464.064	0	0	0
dre_circ_0002899	2	0	0	0	0	0	0	0	0	58.5429	0	0	0	0	0	0	0	0
dre_circ_0002900	0	0	8	0	16	45	0	0	0	0	0	381.243	0	440.407	870.12	0	0	0
dre_circ_0002901	0	0	0	0	0	5	0	0	0	0	0	0	0	0	96.68	0	0	0
dre_circ_0002902	2	5	8	0	5	7	0	0	0	58.5429	282.358	381.243	0	137.627	135.352	0	0	0
dre_circ_0002903	0	5	0	0	0	0	0	0	0	0	282.358	0	0	0	0	0	0	0
dre_circ_0002904	0	0	0	2	0	0	0	0	0	0	0	0	97.2148	0	0	0	0	0
dre_circ_0002905	59	9	0	63	53	9	0	0	13	1727.01	508.245	0	3062.27	1458.85	174.024	0	0	768.004
dre_circ_0002906	0	0	0	5	5	0	0	0	0	0	0	0	243.037	137.627	0	0	0	0
dre_circ_0002907	0	0	0	0	0	0	0	0	5	0	0	0	0	0	0	0	0	295.386
dre_circ_0002912	0	4	0	0	0	0	0	0	0	0	225.887	0	0	0	0	0	0	0
dre_circ_0002916	8	0	0	6	0	0	0	0	0	234.171	0	0	291.644	0	0	0	0	0
dre_circ_0002917	0	7	0	0	0	0	0	0	2	0	395.302	0	0	0	0	0	0	118.154
dre_circ_0002920	0	0	0	0	0	8	0	0	0	0	0	0	0	0	154.688	0	0	0
dre_circ_0002921	3	0	0	0	0	0	0	0	0	87.8143	0	0	0	0	0	0	0	0
dre_circ_0002923	30	62	31	12	5	19	0	0	23	878.143	3501.24	1477.32	583.289	137.627	367.384	0	0	1358.78
dre_circ_0002928	32	0	15	17	77	20	0	0	0	936.686	0	714.83	826.326	2119.46	386.72	0	0	0
dre_circ_0002930	12	7	35	0	16	0	16	0	8	351.257	395.302	1667.94	0	440.407	0	2428.29	0	472.618
dre_circ_0002933	2	0	0	0	0	0	0	0	0	58.5429	0	0	0	0	0	0	0	0
dre_circ_0002934	5	0	0	0	0	0	0	0	0	146.357	0	0	0	0	0	0	0	0
dre_circ_0002935	3	0	2	0	0	0	0	0	0	87.8143	0	95.3107	0	0	0	0	0	0
dre_circ_0002939	3	0	9	0	0	0	0	0	0	87.8143	0	428.898	0	0	0	0	0	0
dre_circ_0002942	7	0	0	4	5	0	0	0	0	204.9	0	0	194.43	137.627	0	0	0	0
dre_circ_0002943	3	0	0	0	0	0	0	0	0	87.8143	0	0	0	0	0	0	0	0
dre_circ_0002944	0	0	0	0	0	0	0	0	9	0	0	0	0	0	0	0	0	531.695
dre_circ_0002945	0	0	6	0	0	0	0	0	0	0	0	285.932	0	0	0	0	0	0
dre_circ_0002950	0	3	4	0	0	0	0	0	0	0	169.415	190.621	0	0	0	0	0	0
dre_circ_0002951	0	2	4	0	16	25	0	0	0	0	112.943	190.621	0	440.407	483.4	0	0	0
dre_circ_0002952	3	0	0	0	0	0	0	0	0	87.8143	0	0	0	0	0	0	0	0
dre_circ_0002953	0	0	4	0	0	0	0	0	0	0	0	190.621	0	0	0	0	0	0
dre_circ_0002954	0	5	0	0	0	0	0	0	0	0	282.358	0	0	0	0	0	0	0
dre_circ_0002955	0	0	0	0	0	12	0	0	0	0	0	0	0	0	232.032	0	0	0
dre_circ_0002956	0	0	0	0	3	0	0	0	0	0	0	0	0	82.5764	0	0	0	0
dre_circ_0002957	0	3	0	0	0	0	0	0	0	0	169.415	0	0	0	0	0	0	0
dre_circ_0002959	0	6	0	0	0	0	0	0	0	0	338.83	0	0	0	0	0	0	0
dre_circ_0002960	0	0	0	20	0	0	0	0	0	0	0	0	972.148	0	0	0	0	0
dre_circ_0002962	3	0	0	0	8	0	0	0	0	87.8143	0	0	0	220.204	0	0	0	0
dre_circ_0002963	0	0	0	0	4	0	0	0	0	0	0	0	0	110.102	0	0	0	0
dre_circ_0002965	0	2	0	0	0	0	0	0	0	0	112.943	0	0	0	0	0	0	0
dre_circ_0002966	0	11	4	0	0	0	0	0	4	0	621.188	190.621	0	0	0	0	0	236.309
dre_circ_0002967	0	14	15	0	4	0	4	0	25	0	790.603	714.83	0	110.102	0	607.072	0	1476.93
dre_circ_0002969	5	0	0	8	16	0	0	0	0	146.357	0	0	388.859	440.407	0	0	0	0
dre_circ_0002970	2	0	0	0	0	0	0	0	5	58.5429	0	0	0	0	0	0	0	295.386
dre_circ_0002972	18	3	9	9	18	0	0	0	5	526.886	169.415	428.898	437.467	495.458	0	0	0	295.386
dre_circ_0002974	0	0	2	3	0	0	4	0	0	0	0	95.3107	145.822	0	0	607.072	0	0
dre_circ_0002975	4	4	12	4	21	0	24	0	6	117.086	225.887	571.864	194.43	578.035	0	3642.43	0	354.463
dre_circ_0002976	3	2	7	0	17	12	0	0	0	87.8143	112.943	333.587	0	467.933	232.032	0	0	0
dre_circ_0002977	2	0	14	0	23	10	8	0	0	58.5429	0	667.175	0	633.086	193.36	1214.14	0	0
dre_circ_0002978	0	0	0	0	2	0	0	0	10	0	0	0	0	55.0509	0	0	0	590.772
dre_circ_0002979	0	0	3	2	0	0	0	0	8	0	0	142.966	97.2148	0	0	0	0	472.618
[truncated: 3,924 more rows]
