# Supplementary material for: Comprehensive Characterization of Circular RNAs in Ovary and Testis From Nile Tilapia
Source: Front Vet Sci. 2022 Apr 6;9:847681. doi: 10.3389/fvets.2022.847681 (PMC9019548; doi:10.3389/fvets.2022.847681)
Supplement: Supplementary file 3 [file Data_Sheet_3.XLSX]

## Sheet: M_vs_F.CAD_GO_enrichment_result
Table S2 Enriched GO terms
GO_accession	Description	Term_type	Over_represented_pValue	Corrected_pValue	CAD_item	CAD_list	Bg_item	Bg_list	Gene_names
GO:0006702	androgen biosynthetic process	biological_process	0.0016795	1	1	67	1	18338	ENSONIG00000015146
GO:0030539	male genitalia development	biological_process	0.0016795	1	1	67	1	18338	ENSONIG00000015146
GO:0048806	genitalia development	biological_process	0.0016795	1	1	67	1	18338	ENSONIG00000015146
GO:0061370	testosterone biosynthetic process	biological_process	0.0016795	1	1	67	1	18338	ENSONIG00000015146
GO:0007338	single fertilization	biological_process	0.0026445	1	2	67	16	18338	ENSONIG00000007357,ENSONIG00000002205
GO:0009566	fertilization	biological_process	0.0026445	1	2	67	16	18338	ENSONIG00000007357,ENSONIG00000002205
GO:0008209	androgen metabolic process	biological_process	0.0026851	1	1	67	2	18338	ENSONIG00000015146
GO:0050910	detection of mechanical stimulus involved in sensory perception of sound	biological_process	0.0032664	1	2	67	4	18338	ENSONIG00000013275,ENSONIG00000000355
GO:0003006	developmental process involved in reproduction	biological_process	0.0054752	1	2	67	42	18338	ENSONIG00000015146,ENSONIG00000002205
GO:0044702	single organism reproductive process	biological_process	0.0057151	1	3	67	83	18338	ENSONIG00000015146,ENSONIG00000002205,ENSONIG00000007357
GO:0022414	reproductive process	biological_process	0.005893	1	3	67	86	18338	ENSONIG00000007357,ENSONIG00000015146,ENSONIG00000002205
GO:0000003	reproduction	biological_process	0.0059302	1	3	67	87	18338	ENSONIG00000007357,ENSONIG00000015146,ENSONIG00000002205
GO:0007167	enzyme linked receptor protein signaling pathway	biological_process	0.0061599	1	6	67	256	18338	ENSONIG00000011245,ENSONIG00000016990,ENSONIG00000009358,ENSONIG00000003007,ENSONIG00000001811,ENSONIG00000007172
GO:0042446	hormone biosynthetic process	biological_process	0.009171	1	1	67	9	18338	ENSONIG00000015146
GO:0022011	myelination in peripheral nervous system	biological_process	0.0095383	1	2	67	11	18338	ENSONIG00000008073,ENSONIG00000014955
GO:0032292	peripheral nervous system axon ensheathment	biological_process	0.0095383	1	2	67	11	18338	ENSONIG00000014955,ENSONIG00000008073
GO:0090307	mitotic spindle assembly	biological_process	0.0097905	1	1	67	3	18338	ENSONIG00000008073
