# Supplementary material for: Comprehensive Characterization of Circular RNAs in Ovary and Testis From Nile Tilapia
Source: Front Vet Sci. 2022 Apr 6;9:847681. doi: 10.3389/fvets.2022.847681 (PMC9019548; doi:10.3389/fvets.2022.847681)
Supplement: Supplementary file 4 [file Data_Sheet_4.XLSX]

## Sheet: binding_site.pair
dre-let-7a	dre_circ_0000031
dre-let-7a	dre_circ_0000093
dre-let-7a	dre_circ_0000108
dre-let-7a	dre_circ_0000109
dre-let-7a	dre_circ_0000128
dre-let-7a	dre_circ_0000131
dre-let-7a	dre_circ_0000133
dre-let-7a	dre_circ_0000164
dre-let-7a	dre_circ_0000168
dre-let-7a	dre_circ_0000174
dre-let-7a	dre_circ_0000196
dre-let-7a	dre_circ_0000199
dre-let-7a	dre_circ_0000220
dre-let-7a	dre_circ_0000257
dre-let-7a	dre_circ_0000279
dre-let-7a	dre_circ_0000281
dre-let-7a	dre_circ_0000282
dre-let-7a	dre_circ_0000284
dre-let-7a	dre_circ_0000285
dre-let-7a	dre_circ_0000286
dre-let-7a	dre_circ_0000300
dre-let-7a	dre_circ_0000304
dre-let-7a	dre_circ_0000306
dre-let-7a	dre_circ_0000308
dre-let-7a	dre_circ_0000317
dre-let-7a	dre_circ_0000318
dre-let-7a	dre_circ_0000319
dre-let-7a	dre_circ_0000320
dre-let-7a	dre_circ_0000377
dre-let-7a	dre_circ_0000378
dre-let-7a	dre_circ_0000390
dre-let-7a	dre_circ_0000391
dre-let-7a	dre_circ_0000395
dre-let-7a	dre_circ_0000399
dre-let-7a	dre_circ_0000404
dre-let-7a	dre_circ_0000407
dre-let-7a	dre_circ_0000414
dre-let-7a	dre_circ_0000420
dre-let-7a	dre_circ_0000421
dre-let-7a	dre_circ_0000430
dre-let-7a	dre_circ_0000431
dre-let-7a	dre_circ_0000463
dre-let-7a	dre_circ_0000488
dre-let-7a	dre_circ_0000495
dre-let-7a	dre_circ_0000507
dre-let-7a	dre_circ_0000509
dre-let-7a	dre_circ_0000509_junction_seq
dre-let-7a	dre_circ_0000517
dre-let-7a	dre_circ_0000519
dre-let-7a	dre_circ_0000533
dre-let-7a	dre_circ_0000545
dre-let-7a	dre_circ_0000562
dre-let-7a	dre_circ_0000578
dre-let-7a	dre_circ_0000579
dre-let-7a	dre_circ_0000587
dre-let-7a	dre_circ_0000588
dre-let-7a	dre_circ_0000591
dre-let-7a	dre_circ_0000594
dre-let-7a	dre_circ_0000619
dre-let-7a	dre_circ_0000636
dre-let-7a	dre_circ_0000637
dre-let-7a	dre_circ_0000638
dre-let-7a	dre_circ_0000662
dre-let-7a	dre_circ_0000663
dre-let-7a	dre_circ_0000673
dre-let-7a	dre_circ_0000678
dre-let-7a	dre_circ_0000690
dre-let-7a	dre_circ_0000739
dre-let-7a	dre_circ_0000761
dre-let-7a	dre_circ_0000784
dre-let-7a	dre_circ_0000801
dre-let-7a	dre_circ_0000802
dre-let-7a	dre_circ_0000812
dre-let-7a	dre_circ_0000933
dre-let-7a	dre_circ_0000956
dre-let-7a	dre_circ_0000962
dre-let-7a	dre_circ_0000965
dre-let-7a	dre_circ_0000968
dre-let-7a	dre_circ_0000968_junction_seq
dre-let-7a	dre_circ_0000977
dre-let-7a	dre_circ_0001014
dre-let-7a	dre_circ_0001035
dre-let-7a	dre_circ_0001066
dre-let-7a	dre_circ_0001067
dre-let-7a	dre_circ_0001070
dre-let-7a	dre_circ_0001096
dre-let-7a	dre_circ_0001102
dre-let-7a	dre_circ_0001159
dre-let-7a	dre_circ_0001189
dre-let-7a	dre_circ_0001193
dre-let-7a	dre_circ_0001275
dre-let-7a	dre_circ_0001276
dre-let-7a	dre_circ_0001277
dre-let-7a	dre_circ_0001278
dre-let-7a	dre_circ_0001279
dre-let-7a	dre_circ_0001293
dre-let-7a	dre_circ_0001297
dre-let-7a	dre_circ_0001335
dre-let-7a	dre_circ_0001337
dre-let-7a	dre_circ_0001373
dre-let-7a	dre_circ_0001375
dre-let-7a	dre_circ_0001378
dre-let-7a	dre_circ_0001378_junction_seq
dre-let-7a	dre_circ_0001379
dre-let-7a	dre_circ_0001395
dre-let-7a	dre_circ_0001449
dre-let-7a	dre_circ_0001499
dre-let-7a	dre_circ_0001500
dre-let-7a	dre_circ_0001502
dre-let-7a	dre_circ_0001516
dre-let-7a	dre_circ_0001537
dre-let-7a	dre_circ_0001554
dre-let-7a	dre_circ_0001588
dre-let-7a	dre_circ_0001589
dre-let-7a	dre_circ_0001629
dre-let-7a	dre_circ_0001641
dre-let-7a	dre_circ_0001644
dre-let-7a	dre_circ_0001680
dre-let-7a	dre_circ_0001682
dre-let-7a	dre_circ_0001683
dre-let-7a	dre_circ_0001697
dre-let-7a	dre_circ_0001698
dre-let-7a	dre_circ_0001763
dre-let-7a	dre_circ_0001787
dre-let-7a	dre_circ_0001793
dre-let-7a	dre_circ_0001804
dre-let-7a	dre_circ_0001816
dre-let-7a	dre_circ_0001830
dre-let-7a	dre_circ_0001831
dre-let-7a	dre_circ_0001852
dre-let-7a	dre_circ_0001893
dre-let-7a	dre_circ_0001898
dre-let-7a	dre_circ_0001916
dre-let-7a	dre_circ_0001919
dre-let-7a	dre_circ_0001926
dre-let-7a	dre_circ_0001932
dre-let-7a	dre_circ_0001963
dre-let-7a	dre_circ_0001990
dre-let-7a	dre_circ_0001996
dre-let-7a	dre_circ_0002007
dre-let-7a	dre_circ_0002042
dre-let-7a	dre_circ_0002057
dre-let-7a	dre_circ_0002058
dre-let-7a	dre_circ_0002059
dre-let-7a	dre_circ_0002065
dre-let-7a	dre_circ_0002099
dre-let-7a	dre_circ_0002123
dre-let-7a	dre_circ_0002142
dre-let-7a	dre_circ_0002145
dre-let-7a	dre_circ_0002146
dre-let-7a	dre_circ_0002152
dre-let-7a	dre_circ_0002198
dre-let-7a	dre_circ_0002206
dre-let-7a	dre_circ_0002209
dre-let-7a	dre_circ_0002236
dre-let-7a	dre_circ_0002238
dre-let-7a	dre_circ_0002240
dre-let-7a	dre_circ_0002284
dre-let-7a	dre_circ_0002285
dre-let-7a	dre_circ_0002286
dre-let-7a	dre_circ_0002297
dre-let-7a	dre_circ_0002312
dre-let-7a	dre_circ_0002325
dre-let-7a	dre_circ_0002327
dre-let-7a	dre_circ_0002338
dre-let-7a	dre_circ_0002343
dre-let-7a	dre_circ_0002346
dre-let-7a	dre_circ_0002347
dre-let-7a	dre_circ_0002357
dre-let-7a	dre_circ_0002380
dre-let-7a	dre_circ_0002381
dre-let-7a	dre_circ_0002382
dre-let-7a	dre_circ_0002383
dre-let-7a	dre_circ_0002384
dre-let-7a	dre_circ_0002385
dre-let-7a	dre_circ_0002386
dre-let-7a	dre_circ_0002391
dre-let-7a	dre_circ_0002394
dre-let-7a	dre_circ_0002399
dre-let-7a	dre_circ_0002408
dre-let-7a	dre_circ_0002409
dre-let-7a	dre_circ_0002411
dre-let-7a	dre_circ_0002418
dre-let-7a	dre_circ_0002434
dre-let-7a	dre_circ_0002458
dre-let-7a	dre_circ_0002467
dre-let-7a	dre_circ_0002469
dre-let-7a	dre_circ_0002471
dre-let-7a	dre_circ_0002484
dre-let-7a	dre_circ_0002515
dre-let-7a	dre_circ_0002538
dre-let-7a	dre_circ_0002554
dre-let-7a	dre_circ_0002581
dre-let-7a	dre_circ_0002622
dre-let-7a	dre_circ_0002636
dre-let-7a	dre_circ_0002637
dre-let-7a	dre_circ_0002720
dre-let-7a	dre_circ_0002750
dre-let-7a	dre_circ_0002752
dre-let-7a	dre_circ_0002755
dre-let-7a	dre_circ_0002759
dre-let-7a	dre_circ_0002767
dre-let-7a	dre_circ_0002774
dre-let-7a	dre_circ_0002775
dre-let-7a	dre_circ_0002784
dre-let-7a	dre_circ_0002801
dre-let-7a	dre_circ_0002802
dre-let-7a	dre_circ_0002821
dre-let-7a	dre_circ_0002827
dre-let-7a	dre_circ_0002853
dre-let-7a	dre_circ_0002855
dre-let-7a	dre_circ_0002871
dre-let-7a	dre_circ_0002887
dre-let-7a	dre_circ_0002901
dre-let-7a	dre_circ_0002934
dre-let-7a	dre_circ_0002955
dre-let-7a	dre_circ_0002980
dre-let-7a	dre_circ_0003002
dre-let-7a	dre_circ_0003009
dre-let-7a	dre_circ_0003037
dre-let-7a	dre_circ_0003058
dre-let-7a	dre_circ_0003070
dre-let-7a	dre_circ_0003071
dre-let-7a	dre_circ_0003075
dre-let-7a	dre_circ_0003078
dre-let-7a	dre_circ_0003080
dre-let-7a	dre_circ_0003086
dre-let-7a	dre_circ_0003090
dre-let-7a	dre_circ_0003112
dre-let-7a	dre_circ_0003129
dre-let-7a	dre_circ_0003187
dre-let-7a	dre_circ_0003191
dre-let-7a	dre_circ_0003202
dre-let-7a	dre_circ_0003210
dre-let-7a	dre_circ_0003213
dre-let-7a	dre_circ_0003238
dre-let-7a	dre_circ_0003263
dre-let-7a	dre_circ_0003283
dre-let-7a	dre_circ_0003300
dre-let-7a	dre_circ_0003308
dre-let-7a	dre_circ_0003321
dre-let-7a	dre_circ_0003354
dre-let-7a	dre_circ_0003410
dre-let-7a	dre_circ_0003413
dre-let-7a	dre_circ_0003413_junction_seq
dre-let-7a	dre_circ_0003414
dre-let-7a	dre_circ_0003422
dre-let-7a	dre_circ_0003453
dre-let-7a	dre_circ_0003454
dre-let-7a	dre_circ_0003458
dre-let-7a	dre_circ_0003466
dre-let-7a	dre_circ_0003468
dre-let-7a	dre_circ_0003493
dre-let-7a	dre_circ_0003556
dre-let-7a	dre_circ_0003584
dre-let-7a	dre_circ_0003605
dre-let-7a	dre_circ_0003611
dre-let-7a	dre_circ_0003614
dre-let-7a	dre_circ_0003617
dre-let-7a	dre_circ_0003619
dre-let-7a	dre_circ_0003624
dre-let-7a	dre_circ_0003652
dre-let-7a	dre_circ_0003683
dre-let-7a	dre_circ_0003703
dre-let-7a	dre_circ_0003717
dre-let-7a	dre_circ_0003731
dre-let-7a	dre_circ_0003765
dre-let-7a	dre_circ_0003769
dre-let-7a	dre_circ_0003781
dre-let-7a	dre_circ_0003786
dre-let-7a	dre_circ_0003790
dre-let-7a	dre_circ_0003801
dre-let-7a	dre_circ_0003861
dre-let-7a	dre_circ_0003885
dre-let-7a	dre_circ_0003886
dre-let-7a	dre_circ_0003903
dre-let-7a	dre_circ_0003914
dre-let-7a	dre_circ_0003943
dre-let-7a	dre_circ_0003944
dre-let-7a	dre_circ_0003953
dre-let-7a	dre_circ_0003953_junction_seq
dre-let-7a	dre_circ_0003971
dre-let-7a	dre_circ_0003984
dre-let-7a	dre_circ_0003989
dre-let-7a	dre_circ_0004015
dre-let-7a	dre_circ_0004030
dre-let-7a	dre_circ_0004038
dre-let-7a	dre_circ_0004051
dre-let-7a	dre_circ_0004063
dre-let-7a	dre_circ_0004064
dre-let-7a	dre_circ_0004089
dre-let-7a	dre_circ_0004101
dre-let-7a	dre_circ_0004149
dre-let-7a	dre_circ_0004162
dre-let-7a	dre_circ_0004186
dre-let-7a	dre_circ_0004203
dre-let-7a	dre_circ_0004214
dre-let-7a	dre_circ_0004285
dre-let-7a	dre_circ_0004296
dre-let-7a	dre_circ_0004300
dre-let-7a	dre_circ_0004328
dre-let-7a	dre_circ_0004333
dre-let-7a	dre_circ_0004349
dre-let-7a	dre_circ_0004353
dre-let-7a	dre_circ_0004353_junction_seq
dre-let-7a	dre_circ_0004366
dre-let-7a	dre_circ_0004414
dre-let-7a	dre_circ_0004446
dre-let-7a	dre_circ_0004460
dre-let-7a	dre_circ_0004463
dre-let-7a	dre_circ_0004475
dre-let-7a	dre_circ_0004504
dre-let-7a	dre_circ_0004505
dre-let-7a	dre_circ_0004506
dre-let-7a	dre_circ_0004507
dre-let-7a	dre_circ_0004512
dre-let-7a	dre_circ_0004521
dre-let-7a	dre_circ_0004528
dre-let-7a	dre_circ_0004541
dre-let-7a	dre_circ_0004548
dre-let-7a	dre_circ_0004560
dre-let-7a	dre_circ_0004578
dre-let-7a	dre_circ_0004581
dre-let-7a	dre_circ_0004582
dre-let-7a	dre_circ_0004585
dre-let-7a	dre_circ_0004586
dre-let-7a	dre_circ_0004588
dre-let-7a	dre_circ_0004592
dre-let-7a	dre_circ_0004598
dre-let-7a	dre_circ_0004604
dre-let-7a	dre_circ_0004622
dre-let-7a	dre_circ_0004661
dre-let-7a	dre_circ_0004669
dre-let-7a	dre_circ_0004677
dre-let-7a	dre_circ_0004682
dre-let-7a	dre_circ_0004707
dre-let-7a	dre_circ_0004716
dre-let-7a	dre_circ_0004725
dre-let-7a	dre_circ_0004726
dre-let-7a	dre_circ_0004742
dre-let-7a	dre_circ_0004776
dre-let-7a	dre_circ_0004777
dre-let-7a	dre_circ_0004795
dre-let-7a	dre_circ_0004828
dre-let-7a	dre_circ_0004854
dre-let-7a	dre_circ_0004888
dre-let-7a	dre_circ_0004894
dre-let-7a	dre_circ_0004894_junction_seq
dre-let-7a	dre_circ_0004895
dre-let-7a	dre_circ_0004895_junction_seq
dre-let-7a	dre_circ_0004951
dre-let-7a	dre_circ_0004957
dre-let-7a	dre_circ_0004971
dre-let-7a	dre_circ_0004992
dre-let-7a	dre_circ_0004994
dre-let-7a	dre_circ_0004995
dre-let-7a	dre_circ_0004997
dre-let-7a	dre_circ_0005001
dre-let-7a	dre_circ_0005009
dre-let-7a	dre_circ_0005028
dre-let-7a	dre_circ_0005029
dre-let-7a	dre_circ_0005050
dre-let-7a	dre_circ_0005106
dre-let-7a	dre_circ_0005112
dre-let-7a	dre_circ_0005134
dre-let-7a	dre_circ_0005138
dre-let-7a	dre_circ_0005202
dre-let-7a	dre_circ_0005209
dre-let-7a	dre_circ_0005210
dre-let-7a	dre_circ_0005211
dre-let-7a	dre_circ_0005223
dre-let-7a	dre_circ_0005247
dre-let-7a	dre_circ_0005249
dre-let-7a	dre_circ_0005253
dre-let-7a	dre_circ_0005295
dre-let-7a	dre_circ_0005306
dre-let-7a	dre_circ_0005316
dre-let-7a	dre_circ_0005317
dre-let-7a	dre_circ_0005323
dre-let-7a	dre_circ_0005415
dre-let-7a	dre_circ_0005437
dre-let-7a	dre_circ_0005458
dre-let-7a	dre_circ_0005468
dre-let-7a	dre_circ_0005488
dre-let-7a	dre_circ_0005488_junction_seq
dre-let-7a	dre_circ_0005505
dre-let-7a	dre_circ_0005513
dre-let-7a	dre_circ_0005557
dre-let-7a	dre_circ_0005558
dre-let-7a	dre_circ_0005591
dre-let-7a	dre_circ_0005612
dre-let-7a	dre_circ_0005645
dre-let-7a	dre_circ_0005649
dre-let-7a	dre_circ_0005659
dre-let-7a	dre_circ_0005670
dre-let-7a	dre_circ_0005672
dre-let-7a	dre_circ_0005675
dre-let-7a	dre_circ_0005678
dre-let-7a	dre_circ_0005714
dre-let-7a	dre_circ_0005716
dre-let-7a	dre_circ_0005729
dre-let-7a	dre_circ_0005734
dre-let-7a	dre_circ_0005757
dre-let-7a	dre_circ_0005757_junction_seq
dre-let-7a	dre_circ_0005761
dre-let-7a	dre_circ_0005770
dre-let-7a	dre_circ_0005772
dre-let-7a	dre_circ_0005785
dre-let-7a	dre_circ_0005808
dre-let-7a	dre_circ_0005816
dre-let-7a	dre_circ_0005838
dre-let-7a	dre_circ_0005839
dre-let-7a	dre_circ_0005840
dre-let-7a	dre_circ_0005840_junction_seq
dre-let-7a	dre_circ_0005852
dre-let-7a	dre_circ_0005855
dre-let-7a	dre_circ_0005861
dre-let-7a	dre_circ_0005873
dre-let-7a	dre_circ_0005906
dre-let-7a	dre_circ_0005907
dre-let-7a	dre_circ_0005908
dre-let-7a	dre_circ_0005925
dre-let-7a	dre_circ_0005925_junction_seq
dre-let-7a	dre_circ_0005926
dre-let-7a	dre_circ_0005926_junction_seq
dre-let-7a	dre_circ_0005951
dre-let-7a	dre_circ_0005958
dre-let-7a	dre_circ_0005979
dre-let-7a	dre_circ_0005991
dre-let-7a	dre_circ_0005992
dre-let-7a	dre_circ_0006006
dre-let-7a	dre_circ_0006021
dre-let-7a	dre_circ_0006022
dre-let-7a	dre_circ_0006067
dre-let-7a	dre_circ_0006091
dre-let-7a	dre_circ_0006097
dre-let-7a	dre_circ_0006112
dre-let-7a	dre_circ_0006112_junction_seq
dre-let-7a	dre_circ_0006120
dre-let-7a	dre_circ_0006144
dre-let-7a	dre_circ_0006147
dre-let-7a	dre_circ_0006157
dre-let-7a	dre_circ_0006177
dre-let-7a	dre_circ_0006183
dre-let-7a	dre_circ_0006188
dre-let-7a	dre_circ_0006194
dre-let-7a	dre_circ_0006224
dre-let-7a	dre_circ_0006225
dre-let-7a	dre_circ_0006226
dre-let-7a	dre_circ_0006246
dre-let-7a	dre_circ_0006251
dre-let-7a	dre_circ_0006260
dre-let-7a	dre_circ_0006274
dre-let-7a	dre_circ_0006294
dre-let-7a	dre_circ_0006296
dre-let-7a	dre_circ_0006302
dre-let-7a	dre_circ_0006336
dre-let-7a	dre_circ_0006347
dre-let-7a	dre_circ_0006443
dre-let-7a	dre_circ_0006444
dre-let-7a	dre_circ_0006490
dre-let-7a	dre_circ_0006502
dre-let-7a	dre_circ_0006507
dre-let-7a	dre_circ_0006516
dre-let-7a	dre_circ_0006520
dre-let-7a	dre_circ_0006528
dre-let-7a	dre_circ_0006533
dre-let-7a	dre_circ_0006549
dre-let-7a	dre_circ_0006561
dre-let-7a	dre_circ_0006562
dre-let-7a	dre_circ_0006563
dre-let-7a	dre_circ_0006568
dre-let-7a	dre_circ_0006587
dre-let-7a	dre_circ_0006589
dre-let-7a	dre_circ_0006591
dre-let-7a	dre_circ_0006592
dre-let-7a	dre_circ_0006605
dre-let-7a	dre_circ_0006627
dre-let-7a	dre_circ_0006657
dre-let-7a	dre_circ_0006682
dre-let-7a	dre_circ_0006701
dre-let-7a	dre_circ_0006712
dre-let-7a	dre_circ_0006719
dre-let-7a	dre_circ_0006735
dre-let-7a	dre_circ_0006783
dre-let-7a	dre_circ_0006784
dre-let-7a	dre_circ_0006792
dre-let-7a	dre_circ_0006796
dre-let-7a	dre_circ_0006810
dre-let-7a	dre_circ_0006823
dre-let-7a	dre_circ_0006824
dre-let-7a	dre_circ_0006867
dre-let-7a	dre_circ_0006869
dre-let-7a	dre_circ_0006929
dre-let-7a	dre_circ_0006930
dre-let-7a	dre_circ_0006955
dre-let-7a	dre_circ_0006972
dre-let-7a	dre_circ_0007018
dre-let-7a	dre_circ_0007026
dre-let-7a	dre_circ_0007028
dre-let-7a	dre_circ_0007049
dre-let-7a	dre_circ_0007060
dre-let-7a	dre_circ_0007071
dre-let-7a	dre_circ_0007074
dre-let-7a	dre_circ_0007131
dre-let-7a	dre_circ_0007166
dre-let-7a	dre_circ_0007167
dre-let-7a	dre_circ_0007192
dre-let-7a	dre_circ_0007197
dre-let-7a	dre_circ_0007199
dre-let-7a	dre_circ_0007200
dre-let-7a	dre_circ_0007203
dre-let-7a	dre_circ_0007235
dre-let-7a	dre_circ_0007238
dre-let-7a	dre_circ_0007262
dre-let-7a	dre_circ_0007266
dre-let-7a	dre_circ_0007275
dre-let-7a	dre_circ_0007304
dre-let-7a	dre_circ_0007328
dre-let-7a	dre_circ_0007342
dre-let-7a	dre_circ_0007348
dre-let-7a	dre_circ_0007362
dre-let-7a	dre_circ_0007386
dre-let-7a	dre_circ_0007386_junction_seq
dre-let-7a	dre_circ_0007448
dre-let-7a	dre_circ_0007453
dre-let-7a	dre_circ_0007454
dre-let-7a	dre_circ_0007454_junction_seq
dre-let-7a	dre_circ_0007455
dre-let-7a	dre_circ_0007457
dre-let-7a	dre_circ_0007457_junction_seq
dre-let-7a	dre_circ_0007462
dre-let-7a	dre_circ_0007493
dre-let-7a	dre_circ_0007494
dre-let-7a	dre_circ_0007513
dre-let-7a	dre_circ_0007527
dre-let-7a	dre_circ_0007535
dre-let-7a	dre_circ_0007536
dre-let-7a	dre_circ_0007593
dre-let-7a	dre_circ_0007596
dre-let-7a	dre_circ_0007619
dre-let-7a	dre_circ_0007657
dre-let-7a	dre_circ_0007676
dre-let-7a	dre_circ_0007705
dre-let-7a	dre_circ_0007728
dre-let-7a	dre_circ_0007764
dre-let-7a	dre_circ_0007789
dre-let-7a	dre_circ_0007791
dre-let-7a	dre_circ_0007807
dre-let-7a	dre_circ_0007809
dre-let-7a	dre_circ_0007839
dre-let-7a	dre_circ_0007850
dre-let-7a	dre_circ_0007857
dre-let-7a	dre_circ_0007890
dre-let-7a	dre_circ_0007928
dre-let-7a	dre_circ_0007949
dre-let-7a	dre_circ_0007950
dre-let-7a	dre_circ_0007990
dre-let-7a	dre_circ_0008036
dre-let-7a	dre_circ_0008038
dre-let-7a	dre_circ_0008134
dre-let-7a	dre_circ_0008192
dre-let-7a	dre_circ_0008202
dre-let-7a	dre_circ_0008208
dre-let-7a	dre_circ_0008236
dre-let-7a	dre_circ_0008237
dre-let-7a	dre_circ_0008319
dre-let-7a	dre_circ_0008344
dre-let-7a	dre_circ_0008370
dre-let-7a	dre_circ_0008373
dre-let-7a	dre_circ_0008380
dre-let-7a	dre_circ_0008402
dre-let-7a	dre_circ_0008427
dre-let-7a	dre_circ_0008454
dre-let-7a	dre_circ_0008489
dre-let-7a	dre_circ_0008491
dre-let-7a	dre_circ_0008499
dre-let-7a	dre_circ_0008517
dre-let-7a	dre_circ_0008534
dre-let-7a	dre_circ_0008536
dre-let-7a	dre_circ_0008560
dre-let-7a	dre_circ_0008593
dre-let-7a	dre_circ_0008594
dre-let-7a	dre_circ_0008608
dre-let-7a	dre_circ_0008653
dre-let-7a	dre_circ_0008660
dre-let-7a	dre_circ_0008714
dre-let-7a	dre_circ_0008720
dre-let-7a	dre_circ_0008723
dre-let-7a	dre_circ_0008730
dre-let-7a	dre_circ_0008741
dre-let-7a	dre_circ_0008753
dre-let-7b	dre_circ_0000031
dre-let-7b	dre_circ_0000093
dre-let-7b	dre_circ_0000108
dre-let-7b	dre_circ_0000109
dre-let-7b	dre_circ_0000128
dre-let-7b	dre_circ_0000131
dre-let-7b	dre_circ_0000133
dre-let-7b	dre_circ_0000164
dre-let-7b	dre_circ_0000168
dre-let-7b	dre_circ_0000174
dre-let-7b	dre_circ_0000196
dre-let-7b	dre_circ_0000199
dre-let-7b	dre_circ_0000220
dre-let-7b	dre_circ_0000257
dre-let-7b	dre_circ_0000279
dre-let-7b	dre_circ_0000281
dre-let-7b	dre_circ_0000282
dre-let-7b	dre_circ_0000284
dre-let-7b	dre_circ_0000285
dre-let-7b	dre_circ_0000286
dre-let-7b	dre_circ_0000300
dre-let-7b	dre_circ_0000304
dre-let-7b	dre_circ_0000306
dre-let-7b	dre_circ_0000308
dre-let-7b	dre_circ_0000317
dre-let-7b	dre_circ_0000318
dre-let-7b	dre_circ_0000319
dre-let-7b	dre_circ_0000320
dre-let-7b	dre_circ_0000377
dre-let-7b	dre_circ_0000378
dre-let-7b	dre_circ_0000390
dre-let-7b	dre_circ_0000391
dre-let-7b	dre_circ_0000395
dre-let-7b	dre_circ_0000399
dre-let-7b	dre_circ_0000404
dre-let-7b	dre_circ_0000407
dre-let-7b	dre_circ_0000414
dre-let-7b	dre_circ_0000420
dre-let-7b	dre_circ_0000421
dre-let-7b	dre_circ_0000430
dre-let-7b	dre_circ_0000431
dre-let-7b	dre_circ_0000463
dre-let-7b	dre_circ_0000488
dre-let-7b	dre_circ_0000495
dre-let-7b	dre_circ_0000507
dre-let-7b	dre_circ_0000509
dre-let-7b	dre_circ_0000509_junction_seq
dre-let-7b	dre_circ_0000517
dre-let-7b	dre_circ_0000519
dre-let-7b	dre_circ_0000533
dre-let-7b	dre_circ_0000545
dre-let-7b	dre_circ_0000562
dre-let-7b	dre_circ_0000578
dre-let-7b	dre_circ_0000579
dre-let-7b	dre_circ_0000587
dre-let-7b	dre_circ_0000588
dre-let-7b	dre_circ_0000591
dre-let-7b	dre_circ_0000594
dre-let-7b	dre_circ_0000619
dre-let-7b	dre_circ_0000636
dre-let-7b	dre_circ_0000637
dre-let-7b	dre_circ_0000638
dre-let-7b	dre_circ_0000662
dre-let-7b	dre_circ_0000663
dre-let-7b	dre_circ_0000673
dre-let-7b	dre_circ_0000678
dre-let-7b	dre_circ_0000690
dre-let-7b	dre_circ_0000739
dre-let-7b	dre_circ_0000761
dre-let-7b	dre_circ_0000784
dre-let-7b	dre_circ_0000801
dre-let-7b	dre_circ_0000802
dre-let-7b	dre_circ_0000812
dre-let-7b	dre_circ_0000933
dre-let-7b	dre_circ_0000956
dre-let-7b	dre_circ_0000962
dre-let-7b	dre_circ_0000965
dre-let-7b	dre_circ_0000968
dre-let-7b	dre_circ_0000968_junction_seq
dre-let-7b	dre_circ_0000977
dre-let-7b	dre_circ_0001014
dre-let-7b	dre_circ_0001035
dre-let-7b	dre_circ_0001066
dre-let-7b	dre_circ_0001067
dre-let-7b	dre_circ_0001070
dre-let-7b	dre_circ_0001096
dre-let-7b	dre_circ_0001102
dre-let-7b	dre_circ_0001159
dre-let-7b	dre_circ_0001189
dre-let-7b	dre_circ_0001193
dre-let-7b	dre_circ_0001275
dre-let-7b	dre_circ_0001276
dre-let-7b	dre_circ_0001277
dre-let-7b	dre_circ_0001278
dre-let-7b	dre_circ_0001279
dre-let-7b	dre_circ_0001293
dre-let-7b	dre_circ_0001297
dre-let-7b	dre_circ_0001335
dre-let-7b	dre_circ_0001337
dre-let-7b	dre_circ_0001373
dre-let-7b	dre_circ_0001375
dre-let-7b	dre_circ_0001378
dre-let-7b	dre_circ_0001378_junction_seq
dre-let-7b	dre_circ_0001379
dre-let-7b	dre_circ_0001395
dre-let-7b	dre_circ_0001449
dre-let-7b	dre_circ_0001499
dre-let-7b	dre_circ_0001500
dre-let-7b	dre_circ_0001502
dre-let-7b	dre_circ_0001516
dre-let-7b	dre_circ_0001537
dre-let-7b	dre_circ_0001554
dre-let-7b	dre_circ_0001588
dre-let-7b	dre_circ_0001589
dre-let-7b	dre_circ_0001629
dre-let-7b	dre_circ_0001641
dre-let-7b	dre_circ_0001644
dre-let-7b	dre_circ_0001680
dre-let-7b	dre_circ_0001682
dre-let-7b	dre_circ_0001683
dre-let-7b	dre_circ_0001697
dre-let-7b	dre_circ_0001698
dre-let-7b	dre_circ_0001763
dre-let-7b	dre_circ_0001787
dre-let-7b	dre_circ_0001793
dre-let-7b	dre_circ_0001804
dre-let-7b	dre_circ_0001816
dre-let-7b	dre_circ_0001830
dre-let-7b	dre_circ_0001831
dre-let-7b	dre_circ_0001852
dre-let-7b	dre_circ_0001893
dre-let-7b	dre_circ_0001898
dre-let-7b	dre_circ_0001916
dre-let-7b	dre_circ_0001919
dre-let-7b	dre_circ_0001926
dre-let-7b	dre_circ_0001932
dre-let-7b	dre_circ_0001963
dre-let-7b	dre_circ_0001990
dre-let-7b	dre_circ_0001996
dre-let-7b	dre_circ_0002007
dre-let-7b	dre_circ_0002042
dre-let-7b	dre_circ_0002057
dre-let-7b	dre_circ_0002058
dre-let-7b	dre_circ_0002059
dre-let-7b	dre_circ_0002065
dre-let-7b	dre_circ_0002099
dre-let-7b	dre_circ_0002123
dre-let-7b	dre_circ_0002142
dre-let-7b	dre_circ_0002145
dre-let-7b	dre_circ_0002146
dre-let-7b	dre_circ_0002152
dre-let-7b	dre_circ_0002198
dre-let-7b	dre_circ_0002206
dre-let-7b	dre_circ_0002209
dre-let-7b	dre_circ_0002236
dre-let-7b	dre_circ_0002238
dre-let-7b	dre_circ_0002240
dre-let-7b	dre_circ_0002284
dre-let-7b	dre_circ_0002285
dre-let-7b	dre_circ_0002286
dre-let-7b	dre_circ_0002297
dre-let-7b	dre_circ_0002312
dre-let-7b	dre_circ_0002325
dre-let-7b	dre_circ_0002327
dre-let-7b	dre_circ_0002338
dre-let-7b	dre_circ_0002343
dre-let-7b	dre_circ_0002347
dre-let-7b	dre_circ_0002357
dre-let-7b	dre_circ_0002380
dre-let-7b	dre_circ_0002381
dre-let-7b	dre_circ_0002382
dre-let-7b	dre_circ_0002383
dre-let-7b	dre_circ_0002384
dre-let-7b	dre_circ_0002385
dre-let-7b	dre_circ_0002386
dre-let-7b	dre_circ_0002391
dre-let-7b	dre_circ_0002394
dre-let-7b	dre_circ_0002399
dre-let-7b	dre_circ_0002408
dre-let-7b	dre_circ_0002409
dre-let-7b	dre_circ_0002411
dre-let-7b	dre_circ_0002418
dre-let-7b	dre_circ_0002434
dre-let-7b	dre_circ_0002458
dre-let-7b	dre_circ_0002467
dre-let-7b	dre_circ_0002469
dre-let-7b	dre_circ_0002471
dre-let-7b	dre_circ_0002484
dre-let-7b	dre_circ_0002515
dre-let-7b	dre_circ_0002538
dre-let-7b	dre_circ_0002554
dre-let-7b	dre_circ_0002581
dre-let-7b	dre_circ_0002622
dre-let-7b	dre_circ_0002636
dre-let-7b	dre_circ_0002637
dre-let-7b	dre_circ_0002720
dre-let-7b	dre_circ_0002750
dre-let-7b	dre_circ_0002752
dre-let-7b	dre_circ_0002755
dre-let-7b	dre_circ_0002759
dre-let-7b	dre_circ_0002767
dre-let-7b	dre_circ_0002774
dre-let-7b	dre_circ_0002775
dre-let-7b	dre_circ_0002784
dre-let-7b	dre_circ_0002801
dre-let-7b	dre_circ_0002802
dre-let-7b	dre_circ_0002821
dre-let-7b	dre_circ_0002827
dre-let-7b	dre_circ_0002853
dre-let-7b	dre_circ_0002855
dre-let-7b	dre_circ_0002871
dre-let-7b	dre_circ_0002887
dre-let-7b	dre_circ_0002901
dre-let-7b	dre_circ_0002934
dre-let-7b	dre_circ_0002955
dre-let-7b	dre_circ_0002980
dre-let-7b	dre_circ_0003002
dre-let-7b	dre_circ_0003009
dre-let-7b	dre_circ_0003037
dre-let-7b	dre_circ_0003058
dre-let-7b	dre_circ_0003070
dre-let-7b	dre_circ_0003071
dre-let-7b	dre_circ_0003075
dre-let-7b	dre_circ_0003078
dre-let-7b	dre_circ_0003080
dre-let-7b	dre_circ_0003086
dre-let-7b	dre_circ_0003090
dre-let-7b	dre_circ_0003112
dre-let-7b	dre_circ_0003129
dre-let-7b	dre_circ_0003187
dre-let-7b	dre_circ_0003191
dre-let-7b	dre_circ_0003202
dre-let-7b	dre_circ_0003210
dre-let-7b	dre_circ_0003213
dre-let-7b	dre_circ_0003238
dre-let-7b	dre_circ_0003263
dre-let-7b	dre_circ_0003283
dre-let-7b	dre_circ_0003300
dre-let-7b	dre_circ_0003308
dre-let-7b	dre_circ_0003321
dre-let-7b	dre_circ_0003354
dre-let-7b	dre_circ_0003410
dre-let-7b	dre_circ_0003413
dre-let-7b	dre_circ_0003413_junction_seq
dre-let-7b	dre_circ_0003414
dre-let-7b	dre_circ_0003422
dre-let-7b	dre_circ_0003453
dre-let-7b	dre_circ_0003454
dre-let-7b	dre_circ_0003458
dre-let-7b	dre_circ_0003466
dre-let-7b	dre_circ_0003468
dre-let-7b	dre_circ_0003493
dre-let-7b	dre_circ_0003556
dre-let-7b	dre_circ_0003584
dre-let-7b	dre_circ_0003605
dre-let-7b	dre_circ_0003611
dre-let-7b	dre_circ_0003614
dre-let-7b	dre_circ_0003617
dre-let-7b	dre_circ_0003619
dre-let-7b	dre_circ_0003624
dre-let-7b	dre_circ_0003652
dre-let-7b	dre_circ_0003683
dre-let-7b	dre_circ_0003703
dre-let-7b	dre_circ_0003717
dre-let-7b	dre_circ_0003731
dre-let-7b	dre_circ_0003765
dre-let-7b	dre_circ_0003769
dre-let-7b	dre_circ_0003781
dre-let-7b	dre_circ_0003786
dre-let-7b	dre_circ_0003790
dre-let-7b	dre_circ_0003801
dre-let-7b	dre_circ_0003861
dre-let-7b	dre_circ_0003885
dre-let-7b	dre_circ_0003886
dre-let-7b	dre_circ_0003903
dre-let-7b	dre_circ_0003914
dre-let-7b	dre_circ_0003943
dre-let-7b	dre_circ_0003944
dre-let-7b	dre_circ_0003953
dre-let-7b	dre_circ_0003953_junction_seq
dre-let-7b	dre_circ_0003971
dre-let-7b	dre_circ_0003984
dre-let-7b	dre_circ_0003989
dre-let-7b	dre_circ_0004015
dre-let-7b	dre_circ_0004030
dre-let-7b	dre_circ_0004038
dre-let-7b	dre_circ_0004051
dre-let-7b	dre_circ_0004063
dre-let-7b	dre_circ_0004064
dre-let-7b	dre_circ_0004089
dre-let-7b	dre_circ_0004101
dre-let-7b	dre_circ_0004149
dre-let-7b	dre_circ_0004162
dre-let-7b	dre_circ_0004186
dre-let-7b	dre_circ_0004203
dre-let-7b	dre_circ_0004214
dre-let-7b	dre_circ_0004285
dre-let-7b	dre_circ_0004296
dre-let-7b	dre_circ_0004300
dre-let-7b	dre_circ_0004328
dre-let-7b	dre_circ_0004333
dre-let-7b	dre_circ_0004349
dre-let-7b	dre_circ_0004353
dre-let-7b	dre_circ_0004353_junction_seq
dre-let-7b	dre_circ_0004366
dre-let-7b	dre_circ_0004414
dre-let-7b	dre_circ_0004446
dre-let-7b	dre_circ_0004460
dre-let-7b	dre_circ_0004463
dre-let-7b	dre_circ_0004475
dre-let-7b	dre_circ_0004504
dre-let-7b	dre_circ_0004505
dre-let-7b	dre_circ_0004506
dre-let-7b	dre_circ_0004507
dre-let-7b	dre_circ_0004512
dre-let-7b	dre_circ_0004521
dre-let-7b	dre_circ_0004528
dre-let-7b	dre_circ_0004541
dre-let-7b	dre_circ_0004548
dre-let-7b	dre_circ_0004560
dre-let-7b	dre_circ_0004578
dre-let-7b	dre_circ_0004581
dre-let-7b	dre_circ_0004582
dre-let-7b	dre_circ_0004585
dre-let-7b	dre_circ_0004586
dre-let-7b	dre_circ_0004588
dre-let-7b	dre_circ_0004592
dre-let-7b	dre_circ_0004598
dre-let-7b	dre_circ_0004604
dre-let-7b	dre_circ_0004622
dre-let-7b	dre_circ_0004661
dre-let-7b	dre_circ_0004669
dre-let-7b	dre_circ_0004677
dre-let-7b	dre_circ_0004682
dre-let-7b	dre_circ_0004707
dre-let-7b	dre_circ_0004716
dre-let-7b	dre_circ_0004725
dre-let-7b	dre_circ_0004726
dre-let-7b	dre_circ_0004742
dre-let-7b	dre_circ_0004776
dre-let-7b	dre_circ_0004777
dre-let-7b	dre_circ_0004795
dre-let-7b	dre_circ_0004828
dre-let-7b	dre_circ_0004854
dre-let-7b	dre_circ_0004888
dre-let-7b	dre_circ_0004894
dre-let-7b	dre_circ_0004894_junction_seq
dre-let-7b	dre_circ_0004895
dre-let-7b	dre_circ_0004895_junction_seq
dre-let-7b	dre_circ_0004951
dre-let-7b	dre_circ_0004957
dre-let-7b	dre_circ_0004971
dre-let-7b	dre_circ_0004992
dre-let-7b	dre_circ_0004994
dre-let-7b	dre_circ_0004995
dre-let-7b	dre_circ_0004997
dre-let-7b	dre_circ_0005001
dre-let-7b	dre_circ_0005009
dre-let-7b	dre_circ_0005028
dre-let-7b	dre_circ_0005029
dre-let-7b	dre_circ_0005050
dre-let-7b	dre_circ_0005106
dre-let-7b	dre_circ_0005112
dre-let-7b	dre_circ_0005134
dre-let-7b	dre_circ_0005138
dre-let-7b	dre_circ_0005202
dre-let-7b	dre_circ_0005209
dre-let-7b	dre_circ_0005210
dre-let-7b	dre_circ_0005211
dre-let-7b	dre_circ_0005223
dre-let-7b	dre_circ_0005247
dre-let-7b	dre_circ_0005249
dre-let-7b	dre_circ_0005253
dre-let-7b	dre_circ_0005295
dre-let-7b	dre_circ_0005306
dre-let-7b	dre_circ_0005316
dre-let-7b	dre_circ_0005317
dre-let-7b	dre_circ_0005323
dre-let-7b	dre_circ_0005415
dre-let-7b	dre_circ_0005437
dre-let-7b	dre_circ_0005458
dre-let-7b	dre_circ_0005468
dre-let-7b	dre_circ_0005488
dre-let-7b	dre_circ_0005488_junction_seq
dre-let-7b	dre_circ_0005505
dre-let-7b	dre_circ_0005513
dre-let-7b	dre_circ_0005557
dre-let-7b	dre_circ_0005558
dre-let-7b	dre_circ_0005591
dre-let-7b	dre_circ_0005612
dre-let-7b	dre_circ_0005645
dre-let-7b	dre_circ_0005649
dre-let-7b	dre_circ_0005659
dre-let-7b	dre_circ_0005670
dre-let-7b	dre_circ_0005672
dre-let-7b	dre_circ_0005675
dre-let-7b	dre_circ_0005678
dre-let-7b	dre_circ_0005714
dre-let-7b	dre_circ_0005716
dre-let-7b	dre_circ_0005729
dre-let-7b	dre_circ_0005734
dre-let-7b	dre_circ_0005757
dre-let-7b	dre_circ_0005757_junction_seq
dre-let-7b	dre_circ_0005761
dre-let-7b	dre_circ_0005770
dre-let-7b	dre_circ_0005772
dre-let-7b	dre_circ_0005785
dre-let-7b	dre_circ_0005808
dre-let-7b	dre_circ_0005816
dre-let-7b	dre_circ_0005838
dre-let-7b	dre_circ_0005839
dre-let-7b	dre_circ_0005840
dre-let-7b	dre_circ_0005840_junction_seq
dre-let-7b	dre_circ_0005852
dre-let-7b	dre_circ_0005855
dre-let-7b	dre_circ_0005861
dre-let-7b	dre_circ_0005873
dre-let-7b	dre_circ_0005906
dre-let-7b	dre_circ_0005907
dre-let-7b	dre_circ_0005908
dre-let-7b	dre_circ_0005925
dre-let-7b	dre_circ_0005925_junction_seq
dre-let-7b	dre_circ_0005926
dre-let-7b	dre_circ_0005926_junction_seq
dre-let-7b	dre_circ_0005951
dre-let-7b	dre_circ_0005958
dre-let-7b	dre_circ_0005979
dre-let-7b	dre_circ_0005991
dre-let-7b	dre_circ_0005992
dre-let-7b	dre_circ_0006006
dre-let-7b	dre_circ_0006021
dre-let-7b	dre_circ_0006022
dre-let-7b	dre_circ_0006067
dre-let-7b	dre_circ_0006091
dre-let-7b	dre_circ_0006097
dre-let-7b	dre_circ_0006112
dre-let-7b	dre_circ_0006112_junction_seq
dre-let-7b	dre_circ_0006120
dre-let-7b	dre_circ_0006144
dre-let-7b	dre_circ_0006147
dre-let-7b	dre_circ_0006157
dre-let-7b	dre_circ_0006177
dre-let-7b	dre_circ_0006183
dre-let-7b	dre_circ_0006188
dre-let-7b	dre_circ_0006194
dre-let-7b	dre_circ_0006224
dre-let-7b	dre_circ_0006225
dre-let-7b	dre_circ_0006226
dre-let-7b	dre_circ_0006246
dre-let-7b	dre_circ_0006251
dre-let-7b	dre_circ_0006260
dre-let-7b	dre_circ_0006274
dre-let-7b	dre_circ_0006294
dre-let-7b	dre_circ_0006296
dre-let-7b	dre_circ_0006302
dre-let-7b	dre_circ_0006336
dre-let-7b	dre_circ_0006347
dre-let-7b	dre_circ_0006443
dre-let-7b	dre_circ_0006444
dre-let-7b	dre_circ_0006490
dre-let-7b	dre_circ_0006502
dre-let-7b	dre_circ_0006507
dre-let-7b	dre_circ_0006516
dre-let-7b	dre_circ_0006520
dre-let-7b	dre_circ_0006528
dre-let-7b	dre_circ_0006533
dre-let-7b	dre_circ_0006549
dre-let-7b	dre_circ_0006561
dre-let-7b	dre_circ_0006562
dre-let-7b	dre_circ_0006563
dre-let-7b	dre_circ_0006568
dre-let-7b	dre_circ_0006587
dre-let-7b	dre_circ_0006589
dre-let-7b	dre_circ_0006591
dre-let-7b	dre_circ_0006592
dre-let-7b	dre_circ_0006605
dre-let-7b	dre_circ_0006627
dre-let-7b	dre_circ_0006657
dre-let-7b	dre_circ_0006682
dre-let-7b	dre_circ_0006701
dre-let-7b	dre_circ_0006712
dre-let-7b	dre_circ_0006719
dre-let-7b	dre_circ_0006735
dre-let-7b	dre_circ_0006783
dre-let-7b	dre_circ_0006784
dre-let-7b	dre_circ_0006792
dre-let-7b	dre_circ_0006796
dre-let-7b	dre_circ_0006810
dre-let-7b	dre_circ_0006823
dre-let-7b	dre_circ_0006824
dre-let-7b	dre_circ_0006867
dre-let-7b	dre_circ_0006869
dre-let-7b	dre_circ_0006929
dre-let-7b	dre_circ_0006930
dre-let-7b	dre_circ_0006955
dre-let-7b	dre_circ_0006972
dre-let-7b	dre_circ_0007018
dre-let-7b	dre_circ_0007026
dre-let-7b	dre_circ_0007028
dre-let-7b	dre_circ_0007049
dre-let-7b	dre_circ_0007060
dre-let-7b	dre_circ_0007071
dre-let-7b	dre_circ_0007074
dre-let-7b	dre_circ_0007131
dre-let-7b	dre_circ_0007166
dre-let-7b	dre_circ_0007167
dre-let-7b	dre_circ_0007192
dre-let-7b	dre_circ_0007197
dre-let-7b	dre_circ_0007199
dre-let-7b	dre_circ_0007200
dre-let-7b	dre_circ_0007203
dre-let-7b	dre_circ_0007235
dre-let-7b	dre_circ_0007238
dre-let-7b	dre_circ_0007262
dre-let-7b	dre_circ_0007266
dre-let-7b	dre_circ_0007275
dre-let-7b	dre_circ_0007304
dre-let-7b	dre_circ_0007328
dre-let-7b	dre_circ_0007342
dre-let-7b	dre_circ_0007348
dre-let-7b	dre_circ_0007362
dre-let-7b	dre_circ_0007386
dre-let-7b	dre_circ_0007386_junction_seq
dre-let-7b	dre_circ_0007448
dre-let-7b	dre_circ_0007453
dre-let-7b	dre_circ_0007454
dre-let-7b	dre_circ_0007454_junction_seq
dre-let-7b	dre_circ_0007455
dre-let-7b	dre_circ_0007457
dre-let-7b	dre_circ_0007457_junction_seq
dre-let-7b	dre_circ_0007462
dre-let-7b	dre_circ_0007493
dre-let-7b	dre_circ_0007494
dre-let-7b	dre_circ_0007513
dre-let-7b	dre_circ_0007527
dre-let-7b	dre_circ_0007535
dre-let-7b	dre_circ_0007536
dre-let-7b	dre_circ_0007593
dre-let-7b	dre_circ_0007596
dre-let-7b	dre_circ_0007619
dre-let-7b	dre_circ_0007657
dre-let-7b	dre_circ_0007676
dre-let-7b	dre_circ_0007705
dre-let-7b	dre_circ_0007728
dre-let-7b	dre_circ_0007764
dre-let-7b	dre_circ_0007789
dre-let-7b	dre_circ_0007791
dre-let-7b	dre_circ_0007807
dre-let-7b	dre_circ_0007809
dre-let-7b	dre_circ_0007839
dre-let-7b	dre_circ_0007850
dre-let-7b	dre_circ_0007857
dre-let-7b	dre_circ_0007890
dre-let-7b	dre_circ_0007928
dre-let-7b	dre_circ_0007949
dre-let-7b	dre_circ_0007950
dre-let-7b	dre_circ_0007990
dre-let-7b	dre_circ_0008036
dre-let-7b	dre_circ_0008038
dre-let-7b	dre_circ_0008134
dre-let-7b	dre_circ_0008192
dre-let-7b	dre_circ_0008202
dre-let-7b	dre_circ_0008208
dre-let-7b	dre_circ_0008236
dre-let-7b	dre_circ_0008237
dre-let-7b	dre_circ_0008319
dre-let-7b	dre_circ_0008344
dre-let-7b	dre_circ_0008370
dre-let-7b	dre_circ_0008373
dre-let-7b	dre_circ_0008380
dre-let-7b	dre_circ_0008402
dre-let-7b	dre_circ_0008427
dre-let-7b	dre_circ_0008454
dre-let-7b	dre_circ_0008489
dre-let-7b	dre_circ_0008491
dre-let-7b	dre_circ_0008499
dre-let-7b	dre_circ_0008517
dre-let-7b	dre_circ_0008534
dre-let-7b	dre_circ_0008536
dre-let-7b	dre_circ_0008560
dre-let-7b	dre_circ_0008593
dre-let-7b	dre_circ_0008594
dre-let-7b	dre_circ_0008608
dre-let-7b	dre_circ_0008653
dre-let-7b	dre_circ_0008660
dre-let-7b	dre_circ_0008714
dre-let-7b	dre_circ_0008720
dre-let-7b	dre_circ_0008723
dre-let-7b	dre_circ_0008730
dre-let-7b	dre_circ_0008741
dre-let-7b	dre_circ_0008753
dre-let-7c-3p	dre_circ_0000023
dre-let-7c-3p	dre_circ_0000093
dre-let-7c-3p	dre_circ_0000098
dre-let-7c-3p	dre_circ_0000102
dre-let-7c-3p	dre_circ_0000105
dre-let-7c-3p	dre_circ_0000109
dre-let-7c-3p	dre_circ_0000126
dre-let-7c-3p	dre_circ_0000128
dre-let-7c-3p	dre_circ_0000135
dre-let-7c-3p	dre_circ_0000138
dre-let-7c-3p	dre_circ_0000146
dre-let-7c-3p	dre_circ_0000164
dre-let-7c-3p	dre_circ_0000168
dre-let-7c-3p	dre_circ_0000171
dre-let-7c-3p	dre_circ_0000172
dre-let-7c-3p	dre_circ_0000174
dre-let-7c-3p	dre_circ_0000199
dre-let-7c-3p	dre_circ_0000216
dre-let-7c-3p	dre_circ_0000259
dre-let-7c-3p	dre_circ_0000272
dre-let-7c-3p	dre_circ_0000285
dre-let-7c-3p	dre_circ_0000286
dre-let-7c-3p	dre_circ_0000312
dre-let-7c-3p	dre_circ_0000317
dre-let-7c-3p	dre_circ_0000318
dre-let-7c-3p	dre_circ_0000319
dre-let-7c-3p	dre_circ_0000320
dre-let-7c-3p	dre_circ_0000323
dre-let-7c-3p	dre_circ_0000341
dre-let-7c-3p	dre_circ_0000395
dre-let-7c-3p	dre_circ_0000399
dre-let-7c-3p	dre_circ_0000404
dre-let-7c-3p	dre_circ_0000407
dre-let-7c-3p	dre_circ_0000412
dre-let-7c-3p	dre_circ_0000433
dre-let-7c-3p	dre_circ_0000435
dre-let-7c-3p	dre_circ_0000488
dre-let-7c-3p	dre_circ_0000517
dre-let-7c-3p	dre_circ_0000533
dre-let-7c-3p	dre_circ_0000562
dre-let-7c-3p	dre_circ_0000577
dre-let-7c-3p	dre_circ_0000578
dre-let-7c-3p	dre_circ_0000579
dre-let-7c-3p	dre_circ_0000588
dre-let-7c-3p	dre_circ_0000591
dre-let-7c-3p	dre_circ_0000593
dre-let-7c-3p	dre_circ_0000594
dre-let-7c-3p	dre_circ_0000619
dre-let-7c-3p	dre_circ_0000624
dre-let-7c-3p	dre_circ_0000641
dre-let-7c-3p	dre_circ_0000643
dre-let-7c-3p	dre_circ_0000653
dre-let-7c-3p	dre_circ_0000662
dre-let-7c-3p	dre_circ_0000690
dre-let-7c-3p	dre_circ_0000692
dre-let-7c-3p	dre_circ_0000713
dre-let-7c-3p	dre_circ_0000722
dre-let-7c-3p	dre_circ_0000731
dre-let-7c-3p	dre_circ_0000733
dre-let-7c-3p	dre_circ_0000739
dre-let-7c-3p	dre_circ_0000743
dre-let-7c-3p	dre_circ_0000744
dre-let-7c-3p	dre_circ_0000758
dre-let-7c-3p	dre_circ_0000760
dre-let-7c-3p	dre_circ_0000761
dre-let-7c-3p	dre_circ_0000798
dre-let-7c-3p	dre_circ_0000850
dre-let-7c-3p	dre_circ_0000851
dre-let-7c-3p	dre_circ_0000853
dre-let-7c-3p	dre_circ_0000865
dre-let-7c-3p	dre_circ_0000868
dre-let-7c-3p	dre_circ_0000904
dre-let-7c-3p	dre_circ_0000913
dre-let-7c-3p	dre_circ_0000927
dre-let-7c-3p	dre_circ_0000942
dre-let-7c-3p	dre_circ_0000949
dre-let-7c-3p	dre_circ_0000965
dre-let-7c-3p	dre_circ_0001014
dre-let-7c-3p	dre_circ_0001015
dre-let-7c-3p	dre_circ_0001030
dre-let-7c-3p	dre_circ_0001043
dre-let-7c-3p	dre_circ_0001048
dre-let-7c-3p	dre_circ_0001049
dre-let-7c-3p	dre_circ_0001056
dre-let-7c-3p	dre_circ_0001066
dre-let-7c-3p	dre_circ_0001067
dre-let-7c-3p	dre_circ_0001078
dre-let-7c-3p	dre_circ_0001085
dre-let-7c-3p	dre_circ_0001090
dre-let-7c-3p	dre_circ_0001096
dre-let-7c-3p	dre_circ_0001102
dre-let-7c-3p	dre_circ_0001119
dre-let-7c-3p	dre_circ_0001129
dre-let-7c-3p	dre_circ_0001130
dre-let-7c-3p	dre_circ_0001161
dre-let-7c-3p	dre_circ_0001177
dre-let-7c-3p	dre_circ_0001189
dre-let-7c-3p	dre_circ_0001193
dre-let-7c-3p	dre_circ_0001195
dre-let-7c-3p	dre_circ_0001209
dre-let-7c-3p	dre_circ_0001293
dre-let-7c-3p	dre_circ_0001311
dre-let-7c-3p	dre_circ_0001317
dre-let-7c-3p	dre_circ_0001319
dre-let-7c-3p	dre_circ_0001334
dre-let-7c-3p	dre_circ_0001335
dre-let-7c-3p	dre_circ_0001337
dre-let-7c-3p	dre_circ_0001338
dre-let-7c-3p	dre_circ_0001352
dre-let-7c-3p	dre_circ_0001354
dre-let-7c-3p	dre_circ_0001373
dre-let-7c-3p	dre_circ_0001395
dre-let-7c-3p	dre_circ_0001401
dre-let-7c-3p	dre_circ_0001455
dre-let-7c-3p	dre_circ_0001457
dre-let-7c-3p	dre_circ_0001458
dre-let-7c-3p	dre_circ_0001465
dre-let-7c-3p	dre_circ_0001516
dre-let-7c-3p	dre_circ_0001536
dre-let-7c-3p	dre_circ_0001588
dre-let-7c-3p	dre_circ_0001589
dre-let-7c-3p	dre_circ_0001590
dre-let-7c-3p	dre_circ_0001600
dre-let-7c-3p	dre_circ_0001601
dre-let-7c-3p	dre_circ_0001608
dre-let-7c-3p	dre_circ_0001609
dre-let-7c-3p	dre_circ_0001624
dre-let-7c-3p	dre_circ_0001629
dre-let-7c-3p	dre_circ_0001632
dre-let-7c-3p	dre_circ_0001644
dre-let-7c-3p	dre_circ_0001680
dre-let-7c-3p	dre_circ_0001691
dre-let-7c-3p	dre_circ_0001716
dre-let-7c-3p	dre_circ_0001717
dre-let-7c-3p	dre_circ_0001724
dre-let-7c-3p	dre_circ_0001744
dre-let-7c-3p	dre_circ_0001754
dre-let-7c-3p	dre_circ_0001763
dre-let-7c-3p	dre_circ_0001787
dre-let-7c-3p	dre_circ_0001811
dre-let-7c-3p	dre_circ_0001819
dre-let-7c-3p	dre_circ_0001830
dre-let-7c-3p	dre_circ_0001831
dre-let-7c-3p	dre_circ_0001857
dre-let-7c-3p	dre_circ_0001912
dre-let-7c-3p	dre_circ_0001919
dre-let-7c-3p	dre_circ_0001926
dre-let-7c-3p	dre_circ_0001955
dre-let-7c-3p	dre_circ_0001958
dre-let-7c-3p	dre_circ_0001990
dre-let-7c-3p	dre_circ_0002007
dre-let-7c-3p	dre_circ_0002013
dre-let-7c-3p	dre_circ_0002014
dre-let-7c-3p	dre_circ_0002020
dre-let-7c-3p	dre_circ_0002054
dre-let-7c-3p	dre_circ_0002065
dre-let-7c-3p	dre_circ_0002079
dre-let-7c-3p	dre_circ_0002087
dre-let-7c-3p	dre_circ_0002088
dre-let-7c-3p	dre_circ_0002118
dre-let-7c-3p	dre_circ_0002123
dre-let-7c-3p	dre_circ_0002129
dre-let-7c-3p	dre_circ_0002139
dre-let-7c-3p	dre_circ_0002142
dre-let-7c-3p	dre_circ_0002145
dre-let-7c-3p	dre_circ_0002145_junction_seq
dre-let-7c-3p	dre_circ_0002172
dre-let-7c-3p	dre_circ_0002206
dre-let-7c-3p	dre_circ_0002214
dre-let-7c-3p	dre_circ_0002233
dre-let-7c-3p	dre_circ_0002237
dre-let-7c-3p	dre_circ_0002238
dre-let-7c-3p	dre_circ_0002240
dre-let-7c-3p	dre_circ_0002262
dre-let-7c-3p	dre_circ_0002281
dre-let-7c-3p	dre_circ_0002288
dre-let-7c-3p	dre_circ_0002297
dre-let-7c-3p	dre_circ_0002321
dre-let-7c-3p	dre_circ_0002338
dre-let-7c-3p	dre_circ_0002347
dre-let-7c-3p	dre_circ_0002357
dre-let-7c-3p	dre_circ_0002362
dre-let-7c-3p	dre_circ_0002363
dre-let-7c-3p	dre_circ_0002365
dre-let-7c-3p	dre_circ_0002368
dre-let-7c-3p	dre_circ_0002371
dre-let-7c-3p	dre_circ_0002385
dre-let-7c-3p	dre_circ_0002408
dre-let-7c-3p	dre_circ_0002409
dre-let-7c-3p	dre_circ_0002411
dre-let-7c-3p	dre_circ_0002434
dre-let-7c-3p	dre_circ_0002465
dre-let-7c-3p	dre_circ_0002466
dre-let-7c-3p	dre_circ_0002467
dre-let-7c-3p	dre_circ_0002471
dre-let-7c-3p	dre_circ_0002484
dre-let-7c-3p	dre_circ_0002514
dre-let-7c-3p	dre_circ_0002515
dre-let-7c-3p	dre_circ_0002554
dre-let-7c-3p	dre_circ_0002558
dre-let-7c-3p	dre_circ_0002562
dre-let-7c-3p	dre_circ_0002579
dre-let-7c-3p	dre_circ_0002582
dre-let-7c-3p	dre_circ_0002585
dre-let-7c-3p	dre_circ_0002593
dre-let-7c-3p	dre_circ_0002622
dre-let-7c-3p	dre_circ_0002625
dre-let-7c-3p	dre_circ_0002637
dre-let-7c-3p	dre_circ_0002641
dre-let-7c-3p	dre_circ_0002645
dre-let-7c-3p	dre_circ_0002662
dre-let-7c-3p	dre_circ_0002665
dre-let-7c-3p	dre_circ_0002688
dre-let-7c-3p	dre_circ_0002720
dre-let-7c-3p	dre_circ_0002749
dre-let-7c-3p	dre_circ_0002757
dre-let-7c-3p	dre_circ_0002767
dre-let-7c-3p	dre_circ_0002774
dre-let-7c-3p	dre_circ_0002775
dre-let-7c-3p	dre_circ_0002790
dre-let-7c-3p	dre_circ_0002792
dre-let-7c-3p	dre_circ_0002819
dre-let-7c-3p	dre_circ_0002842
dre-let-7c-3p	dre_circ_0002843
dre-let-7c-3p	dre_circ_0002847
dre-let-7c-3p	dre_circ_0002871
dre-let-7c-3p	dre_circ_0002887
dre-let-7c-3p	dre_circ_0002896
dre-let-7c-3p	dre_circ_0002900
dre-let-7c-3p	dre_circ_0002901
dre-let-7c-3p	dre_circ_0002934
dre-let-7c-3p	dre_circ_0002955
dre-let-7c-3p	dre_circ_0002974
dre-let-7c-3p	dre_circ_0002980
dre-let-7c-3p	dre_circ_0003002
dre-let-7c-3p	dre_circ_0003007
dre-let-7c-3p	dre_circ_0003009
dre-let-7c-3p	dre_circ_0003014
dre-let-7c-3p	dre_circ_0003039
dre-let-7c-3p	dre_circ_0003043
dre-let-7c-3p	dre_circ_0003060
dre-let-7c-3p	dre_circ_0003061
dre-let-7c-3p	dre_circ_0003067
dre-let-7c-3p	dre_circ_0003068
dre-let-7c-3p	dre_circ_0003075
dre-let-7c-3p	dre_circ_0003080
dre-let-7c-3p	dre_circ_0003090
dre-let-7c-3p	dre_circ_0003135
dre-let-7c-3p	dre_circ_0003147
dre-let-7c-3p	dre_circ_0003164
dre-let-7c-3p	dre_circ_0003182
dre-let-7c-3p	dre_circ_0003184
dre-let-7c-3p	dre_circ_0003190
dre-let-7c-3p	dre_circ_0003191
dre-let-7c-3p	dre_circ_0003193
dre-let-7c-3p	dre_circ_0003202
dre-let-7c-3p	dre_circ_0003218
dre-let-7c-3p	dre_circ_0003230
dre-let-7c-3p	dre_circ_0003243
dre-let-7c-3p	dre_circ_0003251
dre-let-7c-3p	dre_circ_0003279
dre-let-7c-3p	dre_circ_0003305
dre-let-7c-3p	dre_circ_0003321
dre-let-7c-3p	dre_circ_0003327
dre-let-7c-3p	dre_circ_0003414
dre-let-7c-3p	dre_circ_0003422
dre-let-7c-3p	dre_circ_0003424
dre-let-7c-3p	dre_circ_0003453
dre-let-7c-3p	dre_circ_0003461
dre-let-7c-3p	dre_circ_0003466
dre-let-7c-3p	dre_circ_0003468
dre-let-7c-3p	dre_circ_0003482
dre-let-7c-3p	dre_circ_0003484
dre-let-7c-3p	dre_circ_0003502
dre-let-7c-3p	dre_circ_0003595
dre-let-7c-3p	dre_circ_0003605
dre-let-7c-3p	dre_circ_0003607
dre-let-7c-3p	dre_circ_0003619
dre-let-7c-3p	dre_circ_0003622
dre-let-7c-3p	dre_circ_0003683
dre-let-7c-3p	dre_circ_0003684
dre-let-7c-3p	dre_circ_0003687
dre-let-7c-3p	dre_circ_0003688
dre-let-7c-3p	dre_circ_0003696
dre-let-7c-3p	dre_circ_0003713
dre-let-7c-3p	dre_circ_0003717
dre-let-7c-3p	dre_circ_0003720
dre-let-7c-3p	dre_circ_0003725
dre-let-7c-3p	dre_circ_0003742
dre-let-7c-3p	dre_circ_0003743
dre-let-7c-3p	dre_circ_0003748
dre-let-7c-3p	dre_circ_0003752
dre-let-7c-3p	dre_circ_0003765
dre-let-7c-3p	dre_circ_0003769
dre-let-7c-3p	dre_circ_0003788
dre-let-7c-3p	dre_circ_0003801
dre-let-7c-3p	dre_circ_0003803
dre-let-7c-3p	dre_circ_0003825
dre-let-7c-3p	dre_circ_0003827
dre-let-7c-3p	dre_circ_0003833
dre-let-7c-3p	dre_circ_0003865
dre-let-7c-3p	dre_circ_0003875
dre-let-7c-3p	dre_circ_0003877
dre-let-7c-3p	dre_circ_0003885
dre-let-7c-3p	dre_circ_0003886
dre-let-7c-3p	dre_circ_0003893
dre-let-7c-3p	dre_circ_0003896
dre-let-7c-3p	dre_circ_0003900
dre-let-7c-3p	dre_circ_0003903
dre-let-7c-3p	dre_circ_0003907
dre-let-7c-3p	dre_circ_0003920
dre-let-7c-3p	dre_circ_0003964
dre-let-7c-3p	dre_circ_0003966
dre-let-7c-3p	dre_circ_0003971
dre-let-7c-3p	dre_circ_0004001
dre-let-7c-3p	dre_circ_0004002
dre-let-7c-3p	dre_circ_0004004
dre-let-7c-3p	dre_circ_0004030
dre-let-7c-3p	dre_circ_0004089
dre-let-7c-3p	dre_circ_0004101
dre-let-7c-3p	dre_circ_0004114
dre-let-7c-3p	dre_circ_0004174
dre-let-7c-3p	dre_circ_0004186
dre-let-7c-3p	dre_circ_0004191
dre-let-7c-3p	dre_circ_0004193
dre-let-7c-3p	dre_circ_0004214
dre-let-7c-3p	dre_circ_0004285
dre-let-7c-3p	dre_circ_0004345
dre-let-7c-3p	dre_circ_0004349
dre-let-7c-3p	dre_circ_0004388
dre-let-7c-3p	dre_circ_0004391
dre-let-7c-3p	dre_circ_0004402
dre-let-7c-3p	dre_circ_0004409
dre-let-7c-3p	dre_circ_0004414
dre-let-7c-3p	dre_circ_0004443
dre-let-7c-3p	dre_circ_0004444
dre-let-7c-3p	dre_circ_0004463
dre-let-7c-3p	dre_circ_0004481
dre-let-7c-3p	dre_circ_0004493
dre-let-7c-3p	dre_circ_0004504
dre-let-7c-3p	dre_circ_0004505
dre-let-7c-3p	dre_circ_0004506
dre-let-7c-3p	dre_circ_0004507
dre-let-7c-3p	dre_circ_0004509
dre-let-7c-3p	dre_circ_0004510
dre-let-7c-3p	dre_circ_0004541
dre-let-7c-3p	dre_circ_0004542
dre-let-7c-3p	dre_circ_0004570
dre-let-7c-3p	dre_circ_0004570_junction_seq
dre-let-7c-3p	dre_circ_0004578
dre-let-7c-3p	dre_circ_0004586
dre-let-7c-3p	dre_circ_0004588
dre-let-7c-3p	dre_circ_0004592
dre-let-7c-3p	dre_circ_0004622
dre-let-7c-3p	dre_circ_0004623
dre-let-7c-3p	dre_circ_0004632
dre-let-7c-3p	dre_circ_0004657
dre-let-7c-3p	dre_circ_0004665
dre-let-7c-3p	dre_circ_0004677
dre-let-7c-3p	dre_circ_0004707
dre-let-7c-3p	dre_circ_0004736
dre-let-7c-3p	dre_circ_0004754
dre-let-7c-3p	dre_circ_0004776
dre-let-7c-3p	dre_circ_0004792
dre-let-7c-3p	dre_circ_0004795
dre-let-7c-3p	dre_circ_0004801
dre-let-7c-3p	dre_circ_0004896
dre-let-7c-3p	dre_circ_0004919
dre-let-7c-3p	dre_circ_0004919_junction_seq
dre-let-7c-3p	dre_circ_0004931
dre-let-7c-3p	dre_circ_0004939
dre-let-7c-3p	dre_circ_0004940
dre-let-7c-3p	dre_circ_0004942
dre-let-7c-3p	dre_circ_0004951
dre-let-7c-3p	dre_circ_0004963
dre-let-7c-3p	dre_circ_0004964
dre-let-7c-3p	dre_circ_0004965
dre-let-7c-3p	dre_circ_0004965_junction_seq
dre-let-7c-3p	dre_circ_0004997
dre-let-7c-3p	dre_circ_0005001
dre-let-7c-3p	dre_circ_0005009
dre-let-7c-3p	dre_circ_0005028
dre-let-7c-3p	dre_circ_0005029
dre-let-7c-3p	dre_circ_0005123
dre-let-7c-3p	dre_circ_0005134
dre-let-7c-3p	dre_circ_0005138
dre-let-7c-3p	dre_circ_0005153
dre-let-7c-3p	dre_circ_0005173
dre-let-7c-3p	dre_circ_0005202
dre-let-7c-3p	dre_circ_0005209
dre-let-7c-3p	dre_circ_0005210
dre-let-7c-3p	dre_circ_0005211
dre-let-7c-3p	dre_circ_0005225
dre-let-7c-3p	dre_circ_0005247
dre-let-7c-3p	dre_circ_0005253
dre-let-7c-3p	dre_circ_0005280
dre-let-7c-3p	dre_circ_0005306
dre-let-7c-3p	dre_circ_0005316
dre-let-7c-3p	dre_circ_0005317
dre-let-7c-3p	dre_circ_0005332
dre-let-7c-3p	dre_circ_0005348
dre-let-7c-3p	dre_circ_0005366
dre-let-7c-3p	dre_circ_0005439
dre-let-7c-3p	dre_circ_0005535
dre-let-7c-3p	dre_circ_0005540
dre-let-7c-3p	dre_circ_0005551
dre-let-7c-3p	dre_circ_0005605
dre-let-7c-3p	dre_circ_0005610
dre-let-7c-3p	dre_circ_0005612
dre-let-7c-3p	dre_circ_0005614
dre-let-7c-3p	dre_circ_0005656
dre-let-7c-3p	dre_circ_0005675
dre-let-7c-3p	dre_circ_0005678
dre-let-7c-3p	dre_circ_0005716
dre-let-7c-3p	dre_circ_0005722
dre-let-7c-3p	dre_circ_0005725
dre-let-7c-3p	dre_circ_0005734
dre-let-7c-3p	dre_circ_0005744
dre-let-7c-3p	dre_circ_0005761
dre-let-7c-3p	dre_circ_0005766
dre-let-7c-3p	dre_circ_0005770
dre-let-7c-3p	dre_circ_0005775
dre-let-7c-3p	dre_circ_0005779
dre-let-7c-3p	dre_circ_0005785
dre-let-7c-3p	dre_circ_0005808
dre-let-7c-3p	dre_circ_0005830
dre-let-7c-3p	dre_circ_0005835
dre-let-7c-3p	dre_circ_0005838
dre-let-7c-3p	dre_circ_0005839
dre-let-7c-3p	dre_circ_0005852
dre-let-7c-3p	dre_circ_0005855
dre-let-7c-3p	dre_circ_0005861
dre-let-7c-3p	dre_circ_0005873
dre-let-7c-3p	dre_circ_0005906
dre-let-7c-3p	dre_circ_0005907
dre-let-7c-3p	dre_circ_0005944
dre-let-7c-3p	dre_circ_0005948
dre-let-7c-3p	dre_circ_0005951
dre-let-7c-3p	dre_circ_0005958
dre-let-7c-3p	dre_circ_0005969
dre-let-7c-3p	dre_circ_0005979
dre-let-7c-3p	dre_circ_0006011
dre-let-7c-3p	dre_circ_0006021
dre-let-7c-3p	dre_circ_0006042
dre-let-7c-3p	dre_circ_0006061
dre-let-7c-3p	dre_circ_0006062
dre-let-7c-3p	dre_circ_0006065
dre-let-7c-3p	dre_circ_0006076
dre-let-7c-3p	dre_circ_0006077
dre-let-7c-3p	dre_circ_0006081
dre-let-7c-3p	dre_circ_0006083
dre-let-7c-3p	dre_circ_0006097
dre-let-7c-3p	dre_circ_0006141
dre-let-7c-3p	dre_circ_0006147
dre-let-7c-3p	dre_circ_0006177
dre-let-7c-3p	dre_circ_0006178
dre-let-7c-3p	dre_circ_0006179
dre-let-7c-3p	dre_circ_0006180
dre-let-7c-3p	dre_circ_0006182
dre-let-7c-3p	dre_circ_0006183
dre-let-7c-3p	dre_circ_0006188
dre-let-7c-3p	dre_circ_0006194
dre-let-7c-3p	dre_circ_0006197
dre-let-7c-3p	dre_circ_0006226
dre-let-7c-3p	dre_circ_0006229
dre-let-7c-3p	dre_circ_0006246
dre-let-7c-3p	dre_circ_0006251
dre-let-7c-3p	dre_circ_0006260
dre-let-7c-3p	dre_circ_0006290
dre-let-7c-3p	dre_circ_0006302
dre-let-7c-3p	dre_circ_0006308
dre-let-7c-3p	dre_circ_0006340
dre-let-7c-3p	dre_circ_0006349
dre-let-7c-3p	dre_circ_0006439
dre-let-7c-3p	dre_circ_0006449
dre-let-7c-3p	dre_circ_0006490
dre-let-7c-3p	dre_circ_0006498
dre-let-7c-3p	dre_circ_0006499
dre-let-7c-3p	dre_circ_0006507
dre-let-7c-3p	dre_circ_0006516
dre-let-7c-3p	dre_circ_0006522
dre-let-7c-3p	dre_circ_0006538
dre-let-7c-3p	dre_circ_0006545
dre-let-7c-3p	dre_circ_0006554
dre-let-7c-3p	dre_circ_0006563
dre-let-7c-3p	dre_circ_0006568
dre-let-7c-3p	dre_circ_0006570
dre-let-7c-3p	dre_circ_0006571
dre-let-7c-3p	dre_circ_0006579
dre-let-7c-3p	dre_circ_0006589
dre-let-7c-3p	dre_circ_0006592
dre-let-7c-3p	dre_circ_0006600
dre-let-7c-3p	dre_circ_0006627
dre-let-7c-3p	dre_circ_0006629
dre-let-7c-3p	dre_circ_0006657
dre-let-7c-3p	dre_circ_0006672
dre-let-7c-3p	dre_circ_0006675
dre-let-7c-3p	dre_circ_0006718
dre-let-7c-3p	dre_circ_0006719
dre-let-7c-3p	dre_circ_0006734
dre-let-7c-3p	dre_circ_0006740
dre-let-7c-3p	dre_circ_0006783
dre-let-7c-3p	dre_circ_0006787
dre-let-7c-3p	dre_circ_0006796
dre-let-7c-3p	dre_circ_0006800
dre-let-7c-3p	dre_circ_0006803
dre-let-7c-3p	dre_circ_0006810
dre-let-7c-3p	dre_circ_0006823
dre-let-7c-3p	dre_circ_0006865
dre-let-7c-3p	dre_circ_0006867
dre-let-7c-3p	dre_circ_0006869
dre-let-7c-3p	dre_circ_0006878
dre-let-7c-3p	dre_circ_0006882
dre-let-7c-3p	dre_circ_0006890
dre-let-7c-3p	dre_circ_0006930
dre-let-7c-3p	dre_circ_0006945
dre-let-7c-3p	dre_circ_0006988
dre-let-7c-3p	dre_circ_0007018
dre-let-7c-3p	dre_circ_0007060
dre-let-7c-3p	dre_circ_0007121
dre-let-7c-3p	dre_circ_0007124
dre-let-7c-3p	dre_circ_0007144
dre-let-7c-3p	dre_circ_0007166
dre-let-7c-3p	dre_circ_0007167
dre-let-7c-3p	dre_circ_0007170
dre-let-7c-3p	dre_circ_0007227
dre-let-7c-3p	dre_circ_0007232
dre-let-7c-3p	dre_circ_0007241
dre-let-7c-3p	dre_circ_0007262
dre-let-7c-3p	dre_circ_0007263
dre-let-7c-3p	dre_circ_0007266
dre-let-7c-3p	dre_circ_0007281
dre-let-7c-3p	dre_circ_0007287
dre-let-7c-3p	dre_circ_0007321
dre-let-7c-3p	dre_circ_0007335
dre-let-7c-3p	dre_circ_0007348
dre-let-7c-3p	dre_circ_0007401
dre-let-7c-3p	dre_circ_0007405
dre-let-7c-3p	dre_circ_0007406
dre-let-7c-3p	dre_circ_0007442
dre-let-7c-3p	dre_circ_0007448
dre-let-7c-3p	dre_circ_0007453
dre-let-7c-3p	dre_circ_0007454
dre-let-7c-3p	dre_circ_0007455
dre-let-7c-3p	dre_circ_0007476
dre-let-7c-3p	dre_circ_0007527
dre-let-7c-3p	dre_circ_0007530
dre-let-7c-3p	dre_circ_0007535
dre-let-7c-3p	dre_circ_0007560
dre-let-7c-3p	dre_circ_0007611
dre-let-7c-3p	dre_circ_0007616
dre-let-7c-3p	dre_circ_0007631
dre-let-7c-3p	dre_circ_0007631_junction_seq
dre-let-7c-3p	dre_circ_0007632
dre-let-7c-3p	dre_circ_0007632_junction_seq
dre-let-7c-3p	dre_circ_0007662
dre-let-7c-3p	dre_circ_0007664
dre-let-7c-3p	dre_circ_0007665
dre-let-7c-3p	dre_circ_0007679
dre-let-7c-3p	dre_circ_0007690
dre-let-7c-3p	dre_circ_0007728
dre-let-7c-3p	dre_circ_0007737
dre-let-7c-3p	dre_circ_0007739
dre-let-7c-3p	dre_circ_0007739_junction_seq
dre-let-7c-3p	dre_circ_0007752
dre-let-7c-3p	dre_circ_0007764
dre-let-7c-3p	dre_circ_0007821
dre-let-7c-3p	dre_circ_0007850
dre-let-7c-3p	dre_circ_0007857
dre-let-7c-3p	dre_circ_0007863
dre-let-7c-3p	dre_circ_0007864
dre-let-7c-3p	dre_circ_0007878
dre-let-7c-3p	dre_circ_0007896
dre-let-7c-3p	dre_circ_0007904
dre-let-7c-3p	dre_circ_0007921
dre-let-7c-3p	dre_circ_0007945
dre-let-7c-3p	dre_circ_0007957
dre-let-7c-3p	dre_circ_0007967
dre-let-7c-3p	dre_circ_0007990
dre-let-7c-3p	dre_circ_0008035
dre-let-7c-3p	dre_circ_0008036
dre-let-7c-3p	dre_circ_0008051
dre-let-7c-3p	dre_circ_0008060
dre-let-7c-3p	dre_circ_0008084
dre-let-7c-3p	dre_circ_0008103
dre-let-7c-3p	dre_circ_0008111
dre-let-7c-3p	dre_circ_0008112
dre-let-7c-3p	dre_circ_0008126
dre-let-7c-3p	dre_circ_0008134
dre-let-7c-3p	dre_circ_0008162
dre-let-7c-3p	dre_circ_0008192
dre-let-7c-3p	dre_circ_0008201
dre-let-7c-3p	dre_circ_0008202
dre-let-7c-3p	dre_circ_0008207
dre-let-7c-3p	dre_circ_0008230
dre-let-7c-3p	dre_circ_0008238
dre-let-7c-3p	dre_circ_0008275
dre-let-7c-3p	dre_circ_0008283
dre-let-7c-3p	dre_circ_0008291
dre-let-7c-3p	dre_circ_0008301
dre-let-7c-3p	dre_circ_0008318
dre-let-7c-3p	dre_circ_0008319
dre-let-7c-3p	dre_circ_0008344
dre-let-7c-3p	dre_circ_0008370
dre-let-7c-3p	dre_circ_0008373
dre-let-7c-3p	dre_circ_0008394
dre-let-7c-3p	dre_circ_0008402
dre-let-7c-3p	dre_circ_0008445
dre-let-7c-3p	dre_circ_0008460
dre-let-7c-3p	dre_circ_0008499
dre-let-7c-3p	dre_circ_0008502
dre-let-7c-3p	dre_circ_0008534
dre-let-7c-3p	dre_circ_0008567
dre-let-7c-3p	dre_circ_0008572
dre-let-7c-3p	dre_circ_0008573
dre-let-7c-3p	dre_circ_0008577
dre-let-7c-3p	dre_circ_0008581
dre-let-7c-3p	dre_circ_0008653
dre-let-7c-3p	dre_circ_0008654
dre-let-7c-3p	dre_circ_0008665
dre-let-7c-3p	dre_circ_0008729
dre-let-7c-3p	dre_circ_0008730
dre-let-7c-3p	dre_circ_0008734
dre-let-7c-3p	dre_circ_0008736
dre-let-7c-3p	dre_circ_0008741
dre-let-7c-3p	dre_circ_0008744
dre-let-7c-3p	dre_circ_0008753
dre-let-7c-5p	dre_circ_0000031
dre-let-7c-5p	dre_circ_0000093
dre-let-7c-5p	dre_circ_0000108
dre-let-7c-5p	dre_circ_0000109
dre-let-7c-5p	dre_circ_0000128
dre-let-7c-5p	dre_circ_0000131
dre-let-7c-5p	dre_circ_0000133
dre-let-7c-5p	dre_circ_0000164
dre-let-7c-5p	dre_circ_0000168
dre-let-7c-5p	dre_circ_0000174
dre-let-7c-5p	dre_circ_0000196
dre-let-7c-5p	dre_circ_0000199
dre-let-7c-5p	dre_circ_0000220
dre-let-7c-5p	dre_circ_0000257
dre-let-7c-5p	dre_circ_0000279
dre-let-7c-5p	dre_circ_0000281
dre-let-7c-5p	dre_circ_0000282
dre-let-7c-5p	dre_circ_0000284
dre-let-7c-5p	dre_circ_0000285
dre-let-7c-5p	dre_circ_0000286
dre-let-7c-5p	dre_circ_0000300
dre-let-7c-5p	dre_circ_0000304
dre-let-7c-5p	dre_circ_0000306
dre-let-7c-5p	dre_circ_0000308
dre-let-7c-5p	dre_circ_0000317
dre-let-7c-5p	dre_circ_0000318
dre-let-7c-5p	dre_circ_0000319
dre-let-7c-5p	dre_circ_0000320
dre-let-7c-5p	dre_circ_0000377
dre-let-7c-5p	dre_circ_0000378
dre-let-7c-5p	dre_circ_0000390
dre-let-7c-5p	dre_circ_0000391
dre-let-7c-5p	dre_circ_0000395
dre-let-7c-5p	dre_circ_0000399
dre-let-7c-5p	dre_circ_0000404
dre-let-7c-5p	dre_circ_0000407
dre-let-7c-5p	dre_circ_0000414
dre-let-7c-5p	dre_circ_0000420
dre-let-7c-5p	dre_circ_0000421
dre-let-7c-5p	dre_circ_0000430
dre-let-7c-5p	dre_circ_0000431
dre-let-7c-5p	dre_circ_0000463
dre-let-7c-5p	dre_circ_0000488
dre-let-7c-5p	dre_circ_0000495
dre-let-7c-5p	dre_circ_0000507
dre-let-7c-5p	dre_circ_0000509
dre-let-7c-5p	dre_circ_0000509_junction_seq
dre-let-7c-5p	dre_circ_0000517
dre-let-7c-5p	dre_circ_0000519
dre-let-7c-5p	dre_circ_0000533
dre-let-7c-5p	dre_circ_0000545
dre-let-7c-5p	dre_circ_0000562
dre-let-7c-5p	dre_circ_0000578
dre-let-7c-5p	dre_circ_0000579
dre-let-7c-5p	dre_circ_0000587
dre-let-7c-5p	dre_circ_0000588
dre-let-7c-5p	dre_circ_0000591
dre-let-7c-5p	dre_circ_0000594
dre-let-7c-5p	dre_circ_0000619
dre-let-7c-5p	dre_circ_0000636
dre-let-7c-5p	dre_circ_0000637
dre-let-7c-5p	dre_circ_0000638
dre-let-7c-5p	dre_circ_0000662
dre-let-7c-5p	dre_circ_0000663
dre-let-7c-5p	dre_circ_0000673
dre-let-7c-5p	dre_circ_0000678
dre-let-7c-5p	dre_circ_0000690
dre-let-7c-5p	dre_circ_0000739
dre-let-7c-5p	dre_circ_0000761
dre-let-7c-5p	dre_circ_0000784
dre-let-7c-5p	dre_circ_0000801
dre-let-7c-5p	dre_circ_0000802
dre-let-7c-5p	dre_circ_0000812
dre-let-7c-5p	dre_circ_0000933
dre-let-7c-5p	dre_circ_0000956
dre-let-7c-5p	dre_circ_0000962
dre-let-7c-5p	dre_circ_0000965
dre-let-7c-5p	dre_circ_0000968
dre-let-7c-5p	dre_circ_0000968_junction_seq
dre-let-7c-5p	dre_circ_0000977
dre-let-7c-5p	dre_circ_0001014
dre-let-7c-5p	dre_circ_0001035
dre-let-7c-5p	dre_circ_0001066
dre-let-7c-5p	dre_circ_0001067
dre-let-7c-5p	dre_circ_0001070
dre-let-7c-5p	dre_circ_0001096
dre-let-7c-5p	dre_circ_0001102
dre-let-7c-5p	dre_circ_0001159
dre-let-7c-5p	dre_circ_0001189
dre-let-7c-5p	dre_circ_0001193
dre-let-7c-5p	dre_circ_0001275
dre-let-7c-5p	dre_circ_0001276
dre-let-7c-5p	dre_circ_0001277
dre-let-7c-5p	dre_circ_0001278
dre-let-7c-5p	dre_circ_0001279
dre-let-7c-5p	dre_circ_0001293
dre-let-7c-5p	dre_circ_0001297
dre-let-7c-5p	dre_circ_0001335
dre-let-7c-5p	dre_circ_0001337
dre-let-7c-5p	dre_circ_0001373
dre-let-7c-5p	dre_circ_0001375
dre-let-7c-5p	dre_circ_0001378
dre-let-7c-5p	dre_circ_0001378_junction_seq
dre-let-7c-5p	dre_circ_0001379
dre-let-7c-5p	dre_circ_0001395
dre-let-7c-5p	dre_circ_0001449
dre-let-7c-5p	dre_circ_0001499
dre-let-7c-5p	dre_circ_0001500
dre-let-7c-5p	dre_circ_0001502
dre-let-7c-5p	dre_circ_0001516
dre-let-7c-5p	dre_circ_0001537
dre-let-7c-5p	dre_circ_0001554
dre-let-7c-5p	dre_circ_0001588
dre-let-7c-5p	dre_circ_0001589
dre-let-7c-5p	dre_circ_0001629
dre-let-7c-5p	dre_circ_0001641
dre-let-7c-5p	dre_circ_0001644
dre-let-7c-5p	dre_circ_0001680
dre-let-7c-5p	dre_circ_0001682
dre-let-7c-5p	dre_circ_0001683
dre-let-7c-5p	dre_circ_0001697
dre-let-7c-5p	dre_circ_0001698
dre-let-7c-5p	dre_circ_0001763
dre-let-7c-5p	dre_circ_0001787
dre-let-7c-5p	dre_circ_0001793
dre-let-7c-5p	dre_circ_0001804
dre-let-7c-5p	dre_circ_0001816
dre-let-7c-5p	dre_circ_0001830
dre-let-7c-5p	dre_circ_0001831
dre-let-7c-5p	dre_circ_0001852
dre-let-7c-5p	dre_circ_0001893
dre-let-7c-5p	dre_circ_0001898
dre-let-7c-5p	dre_circ_0001916
dre-let-7c-5p	dre_circ_0001919
dre-let-7c-5p	dre_circ_0001926
dre-let-7c-5p	dre_circ_0001932
dre-let-7c-5p	dre_circ_0001963
dre-let-7c-5p	dre_circ_0001990
dre-let-7c-5p	dre_circ_0001996
dre-let-7c-5p	dre_circ_0002007
dre-let-7c-5p	dre_circ_0002042
dre-let-7c-5p	dre_circ_0002057
dre-let-7c-5p	dre_circ_0002058
dre-let-7c-5p	dre_circ_0002059
dre-let-7c-5p	dre_circ_0002065
dre-let-7c-5p	dre_circ_0002099
dre-let-7c-5p	dre_circ_0002123
dre-let-7c-5p	dre_circ_0002142
dre-let-7c-5p	dre_circ_0002145
dre-let-7c-5p	dre_circ_0002146
dre-let-7c-5p	dre_circ_0002152
dre-let-7c-5p	dre_circ_0002198
dre-let-7c-5p	dre_circ_0002206
dre-let-7c-5p	dre_circ_0002209
dre-let-7c-5p	dre_circ_0002236
dre-let-7c-5p	dre_circ_0002238
dre-let-7c-5p	dre_circ_0002240
dre-let-7c-5p	dre_circ_0002284
dre-let-7c-5p	dre_circ_0002285
dre-let-7c-5p	dre_circ_0002286
dre-let-7c-5p	dre_circ_0002297
dre-let-7c-5p	dre_circ_0002312
dre-let-7c-5p	dre_circ_0002325
dre-let-7c-5p	dre_circ_0002327
dre-let-7c-5p	dre_circ_0002338
dre-let-7c-5p	dre_circ_0002343
dre-let-7c-5p	dre_circ_0002346
dre-let-7c-5p	dre_circ_0002347
dre-let-7c-5p	dre_circ_0002357
dre-let-7c-5p	dre_circ_0002380
dre-let-7c-5p	dre_circ_0002381
dre-let-7c-5p	dre_circ_0002382
dre-let-7c-5p	dre_circ_0002383
dre-let-7c-5p	dre_circ_0002384
dre-let-7c-5p	dre_circ_0002385
dre-let-7c-5p	dre_circ_0002386
dre-let-7c-5p	dre_circ_0002391
dre-let-7c-5p	dre_circ_0002394
dre-let-7c-5p	dre_circ_0002399
dre-let-7c-5p	dre_circ_0002408
dre-let-7c-5p	dre_circ_0002409
dre-let-7c-5p	dre_circ_0002411
dre-let-7c-5p	dre_circ_0002418
dre-let-7c-5p	dre_circ_0002434
dre-let-7c-5p	dre_circ_0002458
dre-let-7c-5p	dre_circ_0002467
dre-let-7c-5p	dre_circ_0002469
dre-let-7c-5p	dre_circ_0002471
dre-let-7c-5p	dre_circ_0002484
dre-let-7c-5p	dre_circ_0002515
[truncated: 265,826+ more rows]

## Sheet: Sheet1
	dre-let-7a
	dre-let-7a
	dre-let-7a
	dre-let-7a
	dre-let-7a
	dre-let-7a
	dre-let-7a
	dre-let-7a
	dre-let-7a
	dre-let-7a
	dre-let-7a
	dre-let-7a
	dre-let-7a
	dre-let-7a
	dre-let-7a
	dre-let-7a
	dre-let-7a
	dre-let-7a
	dre-let-7a
	dre-let-7a
	dre-let-7a
	dre-let-7a
	dre-let-7a
	dre-let-7a
	dre-let-7a
	dre-let-7a
	dre-let-7a
	dre-let-7a
	dre-let-7a
	dre-let-7a
	dre-let-7a
	dre-let-7a
	dre-let-7a
	dre-let-7a
	dre-let-7a
	dre-let-7a
	dre-let-7a
	dre-let-7a
	dre-let-7a
	dre-let-7a
	dre-let-7a
	dre-let-7a
	dre-let-7a
	dre-let-7a
	dre-let-7a
	dre-let-7a
	dre-let-7a
	dre-let-7a
	dre-let-7a
	dre-let-7a
	dre-let-7a
	dre-let-7a
	dre-let-7a
	dre-let-7a
	dre-let-7a
	dre-let-7a
	dre-let-7a
	dre-let-7a
	dre-let-7a
	dre-let-7a
	dre-let-7a
	dre-let-7a
	dre-let-7a
	dre-let-7a
	dre-let-7a
	dre-let-7a
	dre-let-7a
	dre-let-7a
	dre-let-7a
	dre-let-7a
	dre-let-7a
	dre-let-7a
	dre-let-7a
	dre-let-7a
	dre-let-7a
	dre-let-7a
	dre-let-7a
	dre-let-7a
	dre-let-7a
	dre-let-7a
	dre-let-7a
	dre-let-7a
	dre-let-7a
	dre-let-7a
	dre-let-7a
	dre-let-7a
	dre-let-7a
	dre-let-7a
	dre-let-7a
	dre-let-7a
	dre-let-7a
	dre-let-7a
	dre-let-7a
	dre-let-7a
	dre-let-7a
	dre-let-7a
	dre-let-7a
	dre-let-7a
	dre-let-7a
	dre-let-7a
	dre-let-7a
	dre-let-7a
	dre-let-7a
	dre-let-7a
	dre-let-7a
	dre-let-7a
	dre-let-7a
	dre-let-7a
	dre-let-7a
	dre-let-7a
	dre-let-7a
	dre-let-7a
	dre-let-7a
	dre-let-7a
	dre-let-7a
	dre-let-7a
	dre-let-7a
	dre-let-7a
	dre-let-7a
	dre-let-7a
	dre-let-7a
	dre-let-7a
	dre-let-7a
	dre-let-7a
	dre-let-7a
	dre-let-7a
	dre-let-7a
	dre-let-7a
	dre-let-7a
	dre-let-7a
	dre-let-7a
	dre-let-7a
	dre-let-7a
	dre-let-7a
	dre-let-7a
	dre-let-7a
	dre-let-7a
	dre-let-7a
	dre-let-7a
	dre-let-7a
	dre-let-7a
	dre-let-7a
	dre-let-7a
	dre-let-7a
	dre-let-7a
	dre-let-7a
	dre-let-7a
	dre-let-7a
	dre-let-7a
	dre-let-7a
	dre-let-7a
	dre-let-7a
	dre-let-7a
	dre-let-7a
	dre-let-7a
	dre-let-7a
	dre-let-7a
	dre-let-7a
	dre-let-7a
	dre-let-7a
	dre-let-7a
	dre-let-7a
	dre-let-7a
	dre-let-7a
	dre-let-7a
	dre-let-7a
	dre-let-7a
	dre-let-7a
	dre-let-7a
	dre-let-7a
	dre-let-7a
	dre-let-7a
	dre-let-7a
	dre-let-7a
	dre-let-7a
	dre-let-7a
	dre-let-7a
	dre-let-7a
	dre-let-7a
	dre-let-7a
	dre-let-7a
	dre-let-7a
	dre-let-7a
	dre-let-7a
	dre-let-7a
	dre-let-7a
	dre-let-7a
	dre-let-7a
	dre-let-7a
	dre-let-7a
	dre-let-7a
	dre-let-7a
	dre-let-7a
	dre-let-7a
	dre-let-7a
	dre-let-7a
	dre-let-7a
	dre-let-7a
	dre-let-7a
	dre-let-7a
	dre-let-7a
	dre-let-7a
	dre-let-7a
	dre-let-7a
	dre-let-7a
	dre-let-7a
	dre-let-7a
	dre-let-7a
	dre-let-7a
	dre-let-7a
	dre-let-7a
	dre-let-7a
	dre-let-7a
	dre-let-7a
	dre-let-7a
	dre-let-7a
	dre-let-7a
	dre-let-7a
	dre-let-7a
	dre-let-7a
	dre-let-7a
	dre-let-7a
	dre-let-7a
	dre-let-7a
	dre-let-7a
	dre-let-7a
	dre-let-7a
	dre-let-7a
	dre-let-7a
	dre-let-7a
	dre-let-7a
	dre-let-7a
	dre-let-7a
	dre-let-7a
	dre-let-7a
	dre-let-7a
	dre-let-7a
	dre-let-7a
	dre-let-7a
	dre-let-7a
	dre-let-7a
	dre-let-7a
	dre-let-7a
	dre-let-7a
	dre-let-7a
	dre-let-7a
	dre-let-7a
	dre-let-7a
	dre-let-7a
	dre-let-7a
	dre-let-7a
	dre-let-7a
	dre-let-7a
	dre-let-7a
	dre-let-7a
	dre-let-7a
	dre-let-7a
	dre-let-7a
	dre-let-7a
	dre-let-7a
	dre-let-7a
	dre-let-7a
	dre-let-7a
	dre-let-7a
	dre-let-7a
	dre-let-7a
	dre-let-7a
	dre-let-7a
	dre-let-7a
	dre-let-7a
	dre-let-7a
	dre-let-7a
	dre-let-7a
	dre-let-7a
	dre-let-7a
	dre-let-7a
	dre-let-7a
	dre-let-7a
	dre-let-7a
	dre-let-7a
	dre-let-7a
	dre-let-7a
	dre-let-7a
	dre-let-7a
	dre-let-7a
	dre-let-7a
	dre-let-7a
	dre-let-7a
	dre-let-7a
	dre-let-7a
	dre-let-7a
	dre-let-7a
	dre-let-7a
	dre-let-7a
	dre-let-7a
	dre-let-7a
	dre-let-7a
	dre-let-7a
	dre-let-7a
	dre-let-7a
	dre-let-7a
	dre-let-7a
	dre-let-7a
	dre-let-7a
	dre-let-7a
	dre-let-7a
	dre-let-7a
	dre-let-7a
	dre-let-7a
	dre-let-7a
	dre-let-7a
	dre-let-7a
	dre-let-7a
	dre-let-7a
	dre-let-7a
	dre-let-7a
	dre-let-7a
	dre-let-7a
	dre-let-7a
	dre-let-7a
	dre-let-7a
	dre-let-7a
	dre-let-7a
	dre-let-7a
	dre-let-7a
	dre-let-7a
	dre-let-7a
	dre-let-7a
	dre-let-7a
	dre-let-7a
	dre-let-7a
	dre-let-7a
	dre-let-7a
	dre-let-7a
	dre-let-7a
	dre-let-7a
	dre-let-7a
	dre-let-7a
	dre-let-7a
	dre-let-7a
	dre-let-7a
	dre-let-7a
	dre-let-7a
	dre-let-7a
	dre-let-7a
	dre-let-7a
	dre-let-7a
	dre-let-7a
	dre-let-7a
	dre-let-7a
	dre-let-7a
	dre-let-7a
	dre-let-7a
	dre-let-7a
	dre-let-7a
	dre-let-7a
	dre-let-7a
	dre-let-7a
	dre-let-7a
	dre-let-7a
	dre-let-7a
	dre-let-7a
	dre-let-7a
	dre-let-7a
	dre-let-7a
	dre-let-7a
	dre-let-7a
	dre-let-7a
	dre-let-7a
	dre-let-7a
	dre-let-7a
	dre-let-7a
	dre-let-7a
	dre-let-7a
	dre-let-7a
	dre-let-7a
	dre-let-7a
	dre-let-7a
	dre-let-7a
	dre-let-7a
	dre-let-7a
	dre-let-7a
	dre-let-7a
	dre-let-7a
	dre-let-7a
	dre-let-7a
	dre-let-7a
	dre-let-7a
	dre-let-7a
	dre-let-7a
	dre-let-7a
	dre-let-7a
	dre-let-7a
	dre-let-7a
	dre-let-7a
	dre-let-7a
	dre-let-7a
	dre-let-7a
	dre-let-7a
	dre-let-7a
	dre-let-7a
	dre-let-7a
	dre-let-7a
	dre-let-7a
	dre-let-7a
	dre-let-7a
	dre-let-7a
	dre-let-7a
	dre-let-7a
	dre-let-7a
	dre-let-7a
	dre-let-7a
	dre-let-7a
	dre-let-7a
	dre-let-7a
	dre-let-7a
	dre-let-7a
	dre-let-7a
	dre-let-7a
	dre-let-7a
	dre-let-7a
	dre-let-7a
	dre-let-7a
	dre-let-7a
	dre-let-7a
	dre-let-7a
	dre-let-7a
	dre-let-7a
	dre-let-7a
	dre-let-7a
	dre-let-7a
	dre-let-7a
	dre-let-7a
	dre-let-7a
	dre-let-7a
	dre-let-7a
	dre-let-7a
	dre-let-7a
	dre-let-7a
	dre-let-7a
	dre-let-7a
	dre-let-7a
	dre-let-7a
	dre-let-7a
	dre-let-7a
	dre-let-7a
	dre-let-7a
	dre-let-7a
	dre-let-7a
	dre-let-7a
	dre-let-7a
	dre-let-7a
	dre-let-7a
	dre-let-7a
	dre-let-7a
	dre-let-7a
	dre-let-7a
	dre-let-7a
	dre-let-7a
	dre-let-7a
	dre-let-7a
	dre-let-7a
	dre-let-7a
	dre-let-7a
	dre-let-7a
	dre-let-7a
	dre-let-7a
	dre-let-7a
	dre-let-7a
	dre-let-7a
	dre-let-7a
	dre-let-7a
	dre-let-7a
	dre-let-7a
	dre-let-7a
	dre-let-7a
	dre-let-7a
	dre-let-7a
	dre-let-7a
	dre-let-7a
	dre-let-7a
	dre-let-7a
	dre-let-7a
	dre-let-7a
	dre-let-7a
	dre-let-7a
	dre-let-7a
	dre-let-7a
	dre-let-7a
	dre-let-7a
	dre-let-7a
	dre-let-7a
	dre-let-7a
	dre-let-7a
	dre-let-7a
	dre-let-7a
	dre-let-7a
	dre-let-7a
	dre-let-7a
	dre-let-7a
	dre-let-7a
	dre-let-7a
	dre-let-7a
	dre-let-7a
	dre-let-7a
	dre-let-7a
	dre-let-7a
	dre-let-7a
	dre-let-7a
	dre-let-7a
	dre-let-7a
	dre-let-7a
	dre-let-7a
	dre-let-7a
	dre-let-7a
	dre-let-7a
	dre-let-7a
	dre-let-7a
	dre-let-7a
	dre-let-7a
	dre-let-7a
	dre-let-7a
	dre-let-7a
	dre-let-7a
	dre-let-7a
	dre-let-7a
	dre-let-7a
	dre-let-7a
	dre-let-7a
	dre-let-7a
	dre-let-7a
	dre-let-7a
	dre-let-7a
	dre-let-7a
	dre-let-7a
	dre-let-7a
	dre-let-7a
	dre-let-7a
	dre-let-7a
	dre-let-7a
	dre-let-7a
	dre-let-7a
	dre-let-7a
	dre-let-7a
	dre-let-7a
	dre-let-7a
	dre-let-7a
	dre-let-7a
	dre-let-7a
	dre-let-7a
	dre-let-7a
	dre-let-7a
	dre-let-7a
	dre-let-7a
	dre-let-7a
	dre-let-7a
	dre-let-7a
	dre-let-7a
	dre-let-7a
	dre-let-7a
	dre-let-7a
	dre-let-7a
	dre-let-7a
	dre-let-7a
	dre-let-7a
	dre-let-7a
	dre-let-7a
	dre-let-7a
	dre-let-7a
	dre-let-7a
	dre-let-7a
	dre-let-7a
	dre-let-7a
	dre-let-7a
	dre-let-7a
	dre-let-7a
	dre-let-7a
	dre-let-7a
	dre-let-7a
	dre-let-7a
	dre-let-7a
	dre-let-7a
	dre-let-7a
	dre-let-7a
	dre-let-7a
	dre-let-7a
	dre-let-7a
	dre-let-7a
	dre-let-7a
	dre-let-7a
	dre-let-7a
	dre-let-7a
dre-let-7a 计数	591
	dre-let-7b
	dre-let-7b
	dre-let-7b
	dre-let-7b
	dre-let-7b
	dre-let-7b
	dre-let-7b
	dre-let-7b
	dre-let-7b
	dre-let-7b
	dre-let-7b
	dre-let-7b
	dre-let-7b
	dre-let-7b
	dre-let-7b
	dre-let-7b
	dre-let-7b
	dre-let-7b
	dre-let-7b
	dre-let-7b
	dre-let-7b
	dre-let-7b
	dre-let-7b
	dre-let-7b
	dre-let-7b
	dre-let-7b
	dre-let-7b
	dre-let-7b
	dre-let-7b
	dre-let-7b
	dre-let-7b
	dre-let-7b
	dre-let-7b
	dre-let-7b
	dre-let-7b
	dre-let-7b
	dre-let-7b
	dre-let-7b
	dre-let-7b
	dre-let-7b
	dre-let-7b
	dre-let-7b
	dre-let-7b
	dre-let-7b
	dre-let-7b
	dre-let-7b
	dre-let-7b
	dre-let-7b
	dre-let-7b
	dre-let-7b
	dre-let-7b
	dre-let-7b
	dre-let-7b
	dre-let-7b
	dre-let-7b
	dre-let-7b
	dre-let-7b
	dre-let-7b
	dre-let-7b
	dre-let-7b
	dre-let-7b
	dre-let-7b
	dre-let-7b
	dre-let-7b
	dre-let-7b
	dre-let-7b
	dre-let-7b
	dre-let-7b
	dre-let-7b
	dre-let-7b
	dre-let-7b
	dre-let-7b
	dre-let-7b
	dre-let-7b
	dre-let-7b
	dre-let-7b
	dre-let-7b
	dre-let-7b
	dre-let-7b
	dre-let-7b
	dre-let-7b
	dre-let-7b
	dre-let-7b
	dre-let-7b
	dre-let-7b
	dre-let-7b
	dre-let-7b
	dre-let-7b
	dre-let-7b
	dre-let-7b
	dre-let-7b
	dre-let-7b
	dre-let-7b
	dre-let-7b
	dre-let-7b
	dre-let-7b
	dre-let-7b
	dre-let-7b
	dre-let-7b
	dre-let-7b
	dre-let-7b
	dre-let-7b
	dre-let-7b
	dre-let-7b
	dre-let-7b
	dre-let-7b
	dre-let-7b
	dre-let-7b
	dre-let-7b
	dre-let-7b
	dre-let-7b
	dre-let-7b
	dre-let-7b
	dre-let-7b
	dre-let-7b
	dre-let-7b
	dre-let-7b
	dre-let-7b
	dre-let-7b
	dre-let-7b
	dre-let-7b
	dre-let-7b
	dre-let-7b
	dre-let-7b
	dre-let-7b
	dre-let-7b
	dre-let-7b
	dre-let-7b
	dre-let-7b
	dre-let-7b
	dre-let-7b
	dre-let-7b
	dre-let-7b
	dre-let-7b
	dre-let-7b
	dre-let-7b
	dre-let-7b
	dre-let-7b
	dre-let-7b
	dre-let-7b
	dre-let-7b
	dre-let-7b
	dre-let-7b
	dre-let-7b
	dre-let-7b
	dre-let-7b
	dre-let-7b
	dre-let-7b
	dre-let-7b
	dre-let-7b
	dre-let-7b
	dre-let-7b
	dre-let-7b
	dre-let-7b
	dre-let-7b
	dre-let-7b
	dre-let-7b
	dre-let-7b
	dre-let-7b
	dre-let-7b
	dre-let-7b
	dre-let-7b
	dre-let-7b
	dre-let-7b
	dre-let-7b
	dre-let-7b
	dre-let-7b
	dre-let-7b
	dre-let-7b
	dre-let-7b
	dre-let-7b
	dre-let-7b
	dre-let-7b
	dre-let-7b
	dre-let-7b
	dre-let-7b
	dre-let-7b
	dre-let-7b
	dre-let-7b
	dre-let-7b
	dre-let-7b
	dre-let-7b
	dre-let-7b
	dre-let-7b
	dre-let-7b
	dre-let-7b
	dre-let-7b
	dre-let-7b
	dre-let-7b
	dre-let-7b
	dre-let-7b
	dre-let-7b
	dre-let-7b
	dre-let-7b
	dre-let-7b
	dre-let-7b
	dre-let-7b
	dre-let-7b
	dre-let-7b
	dre-let-7b
	dre-let-7b
	dre-let-7b
	dre-let-7b
	dre-let-7b
	dre-let-7b
	dre-let-7b
	dre-let-7b
	dre-let-7b
	dre-let-7b
	dre-let-7b
	dre-let-7b
	dre-let-7b
	dre-let-7b
	dre-let-7b
	dre-let-7b
	dre-let-7b
	dre-let-7b
	dre-let-7b
	dre-let-7b
	dre-let-7b
	dre-let-7b
	dre-let-7b
	dre-let-7b
	dre-let-7b
	dre-let-7b
	dre-let-7b
	dre-let-7b
	dre-let-7b
	dre-let-7b
	dre-let-7b
	dre-let-7b
	dre-let-7b
	dre-let-7b
	dre-let-7b
	dre-let-7b
	dre-let-7b
	dre-let-7b
	dre-let-7b
	dre-let-7b
	dre-let-7b
	dre-let-7b
	dre-let-7b
	dre-let-7b
	dre-let-7b
	dre-let-7b
	dre-let-7b
	dre-let-7b
	dre-let-7b
	dre-let-7b
	dre-let-7b
	dre-let-7b
	dre-let-7b
	dre-let-7b
	dre-let-7b
	dre-let-7b
	dre-let-7b
	dre-let-7b
	dre-let-7b
	dre-let-7b
	dre-let-7b
	dre-let-7b
	dre-let-7b
	dre-let-7b
	dre-let-7b
	dre-let-7b
	dre-let-7b
	dre-let-7b
	dre-let-7b
	dre-let-7b
	dre-let-7b
	dre-let-7b
	dre-let-7b
	dre-let-7b
	dre-let-7b
	dre-let-7b
	dre-let-7b
	dre-let-7b
	dre-let-7b
	dre-let-7b
	dre-let-7b
	dre-let-7b
	dre-let-7b
	dre-let-7b
	dre-let-7b
	dre-let-7b
	dre-let-7b
	dre-let-7b
	dre-let-7b
	dre-let-7b
	dre-let-7b
	dre-let-7b
	dre-let-7b
	dre-let-7b
	dre-let-7b
	dre-let-7b
	dre-let-7b
	dre-let-7b
	dre-let-7b
	dre-let-7b
	dre-let-7b
	dre-let-7b
	dre-let-7b
	dre-let-7b
	dre-let-7b
	dre-let-7b
	dre-let-7b
	dre-let-7b
	dre-let-7b
	dre-let-7b
	dre-let-7b
	dre-let-7b
	dre-let-7b
	dre-let-7b
	dre-let-7b
	dre-let-7b
	dre-let-7b
	dre-let-7b
	dre-let-7b
	dre-let-7b
	dre-let-7b
	dre-let-7b
	dre-let-7b
	dre-let-7b
	dre-let-7b
	dre-let-7b
	dre-let-7b
	dre-let-7b
	dre-let-7b
	dre-let-7b
	dre-let-7b
	dre-let-7b
	dre-let-7b
	dre-let-7b
	dre-let-7b
	dre-let-7b
	dre-let-7b
	dre-let-7b
	dre-let-7b
	dre-let-7b
	dre-let-7b
	dre-let-7b
	dre-let-7b
	dre-let-7b
	dre-let-7b
	dre-let-7b
	dre-let-7b
	dre-let-7b
	dre-let-7b
	dre-let-7b
	dre-let-7b
	dre-let-7b
	dre-let-7b
	dre-let-7b
	dre-let-7b
	dre-let-7b
	dre-let-7b
	dre-let-7b
	dre-let-7b
	dre-let-7b
	dre-let-7b
	dre-let-7b
	dre-let-7b
	dre-let-7b
	dre-let-7b
	dre-let-7b
	dre-let-7b
	dre-let-7b
	dre-let-7b
	dre-let-7b
	dre-let-7b
	dre-let-7b
	dre-let-7b
	dre-let-7b
	dre-let-7b
	dre-let-7b
	dre-let-7b
	dre-let-7b
	dre-let-7b
	dre-let-7b
	dre-let-7b
	dre-let-7b
	dre-let-7b
	dre-let-7b
	dre-let-7b
	dre-let-7b
	dre-let-7b
	dre-let-7b
	dre-let-7b
	dre-let-7b
	dre-let-7b
	dre-let-7b
	dre-let-7b
	dre-let-7b
	dre-let-7b
	dre-let-7b
	dre-let-7b
	dre-let-7b
	dre-let-7b
	dre-let-7b
	dre-let-7b
	dre-let-7b
	dre-let-7b
	dre-let-7b
	dre-let-7b
	dre-let-7b
	dre-let-7b
	dre-let-7b
	dre-let-7b
	dre-let-7b
	dre-let-7b
	dre-let-7b
	dre-let-7b
	dre-let-7b
	dre-let-7b
	dre-let-7b
	dre-let-7b
	dre-let-7b
	dre-let-7b
	dre-let-7b
	dre-let-7b
	dre-let-7b
	dre-let-7b
	dre-let-7b
	dre-let-7b
	dre-let-7b
	dre-let-7b
	dre-let-7b
	dre-let-7b
	dre-let-7b
	dre-let-7b
	dre-let-7b
	dre-let-7b
	dre-let-7b
	dre-let-7b
	dre-let-7b
	dre-let-7b
	dre-let-7b
	dre-let-7b
	dre-let-7b
	dre-let-7b
	dre-let-7b
	dre-let-7b
	dre-let-7b
	dre-let-7b
	dre-let-7b
	dre-let-7b
	dre-let-7b
	dre-let-7b
	dre-let-7b
	dre-let-7b
	dre-let-7b
	dre-let-7b
	dre-let-7b
	dre-let-7b
	dre-let-7b
	dre-let-7b
	dre-let-7b
	dre-let-7b
	dre-let-7b
	dre-let-7b
	dre-let-7b
	dre-let-7b
	dre-let-7b
	dre-let-7b
	dre-let-7b
	dre-let-7b
	dre-let-7b
	dre-let-7b
	dre-let-7b
	dre-let-7b
	dre-let-7b
	dre-let-7b
	dre-let-7b
	dre-let-7b
	dre-let-7b
	dre-let-7b
	dre-let-7b
	dre-let-7b
	dre-let-7b
	dre-let-7b
	dre-let-7b
	dre-let-7b
	dre-let-7b
	dre-let-7b
	dre-let-7b
	dre-let-7b
	dre-let-7b
	dre-let-7b
	dre-let-7b
	dre-let-7b
	dre-let-7b
	dre-let-7b
	dre-let-7b
	dre-let-7b
	dre-let-7b
	dre-let-7b
	dre-let-7b
	dre-let-7b
	dre-let-7b
	dre-let-7b
	dre-let-7b
	dre-let-7b
	dre-let-7b
	dre-let-7b
	dre-let-7b
	dre-let-7b
	dre-let-7b
	dre-let-7b
	dre-let-7b
	dre-let-7b
	dre-let-7b
	dre-let-7b
	dre-let-7b
	dre-let-7b
	dre-let-7b
	dre-let-7b
	dre-let-7b
	dre-let-7b
	dre-let-7b
	dre-let-7b
	dre-let-7b
	dre-let-7b
	dre-let-7b
	dre-let-7b
	dre-let-7b
	dre-let-7b
	dre-let-7b
	dre-let-7b
	dre-let-7b
	dre-let-7b
	dre-let-7b
	dre-let-7b
	dre-let-7b
	dre-let-7b
	dre-let-7b
	dre-let-7b
	dre-let-7b
	dre-let-7b
	dre-let-7b
	dre-let-7b
	dre-let-7b
	dre-let-7b
	dre-let-7b
	dre-let-7b
	dre-let-7b
	dre-let-7b
	dre-let-7b
	dre-let-7b
	dre-let-7b
	dre-let-7b
	dre-let-7b
	dre-let-7b
	dre-let-7b
	dre-let-7b
	dre-let-7b
	dre-let-7b
	dre-let-7b
	dre-let-7b
	dre-let-7b
	dre-let-7b
	dre-let-7b
	dre-let-7b
	dre-let-7b
	dre-let-7b
	dre-let-7b
	dre-let-7b
	dre-let-7b
	dre-let-7b
	dre-let-7b
	dre-let-7b
	dre-let-7b
	dre-let-7b
	dre-let-7b
	dre-let-7b
	dre-let-7b
	dre-let-7b
	dre-let-7b
	dre-let-7b
	dre-let-7b
	dre-let-7b
	dre-let-7b
	dre-let-7b
	dre-let-7b
	dre-let-7b
	dre-let-7b
	dre-let-7b
	dre-let-7b
	dre-let-7b
	dre-let-7b
	dre-let-7b
	dre-let-7b
dre-let-7b 计数	591
	dre-let-7c-3p
	dre-let-7c-3p
	dre-let-7c-3p
	dre-let-7c-3p
	dre-let-7c-3p
	dre-let-7c-3p
	dre-let-7c-3p
	dre-let-7c-3p
	dre-let-7c-3p
	dre-let-7c-3p
	dre-let-7c-3p
	dre-let-7c-3p
	dre-let-7c-3p
	dre-let-7c-3p
	dre-let-7c-3p
	dre-let-7c-3p
	dre-let-7c-3p
	dre-let-7c-3p
	dre-let-7c-3p
	dre-let-7c-3p
	dre-let-7c-3p
	dre-let-7c-3p
	dre-let-7c-3p
	dre-let-7c-3p
	dre-let-7c-3p
	dre-let-7c-3p
	dre-let-7c-3p
	dre-let-7c-3p
	dre-let-7c-3p
	dre-let-7c-3p
	dre-let-7c-3p
	dre-let-7c-3p
	dre-let-7c-3p
	dre-let-7c-3p
	dre-let-7c-3p
	dre-let-7c-3p
	dre-let-7c-3p
	dre-let-7c-3p
	dre-let-7c-3p
	dre-let-7c-3p
	dre-let-7c-3p
	dre-let-7c-3p
	dre-let-7c-3p
	dre-let-7c-3p
	dre-let-7c-3p
	dre-let-7c-3p
	dre-let-7c-3p
	dre-let-7c-3p
	dre-let-7c-3p
	dre-let-7c-3p
	dre-let-7c-3p
	dre-let-7c-3p
	dre-let-7c-3p
	dre-let-7c-3p
	dre-let-7c-3p
	dre-let-7c-3p
	dre-let-7c-3p
	dre-let-7c-3p
	dre-let-7c-3p
	dre-let-7c-3p
	dre-let-7c-3p
	dre-let-7c-3p
	dre-let-7c-3p
	dre-let-7c-3p
	dre-let-7c-3p
	dre-let-7c-3p
	dre-let-7c-3p
	dre-let-7c-3p
	dre-let-7c-3p
	dre-let-7c-3p
	dre-let-7c-3p
	dre-let-7c-3p
	dre-let-7c-3p
	dre-let-7c-3p
	dre-let-7c-3p
	dre-let-7c-3p
	dre-let-7c-3p
	dre-let-7c-3p
	dre-let-7c-3p
	dre-let-7c-3p
	dre-let-7c-3p
	dre-let-7c-3p
	dre-let-7c-3p
	dre-let-7c-3p
	dre-let-7c-3p
	dre-let-7c-3p
	dre-let-7c-3p
	dre-let-7c-3p
	dre-let-7c-3p
	dre-let-7c-3p
	dre-let-7c-3p
	dre-let-7c-3p
	dre-let-7c-3p
	dre-let-7c-3p
	dre-let-7c-3p
	dre-let-7c-3p
	dre-let-7c-3p
	dre-let-7c-3p
	dre-let-7c-3p
	dre-let-7c-3p
	dre-let-7c-3p
	dre-let-7c-3p
	dre-let-7c-3p
	dre-let-7c-3p
	dre-let-7c-3p
	dre-let-7c-3p
	dre-let-7c-3p
	dre-let-7c-3p
	dre-let-7c-3p
	dre-let-7c-3p
	dre-let-7c-3p
	dre-let-7c-3p
	dre-let-7c-3p
	dre-let-7c-3p
	dre-let-7c-3p
	dre-let-7c-3p
	dre-let-7c-3p
	dre-let-7c-3p
	dre-let-7c-3p
	dre-let-7c-3p
	dre-let-7c-3p
	dre-let-7c-3p
	dre-let-7c-3p
	dre-let-7c-3p
	dre-let-7c-3p
	dre-let-7c-3p
	dre-let-7c-3p
	dre-let-7c-3p
	dre-let-7c-3p
	dre-let-7c-3p
	dre-let-7c-3p
	dre-let-7c-3p
	dre-let-7c-3p
	dre-let-7c-3p
	dre-let-7c-3p
	dre-let-7c-3p
	dre-let-7c-3p
	dre-let-7c-3p
	dre-let-7c-3p
	dre-let-7c-3p
	dre-let-7c-3p
	dre-let-7c-3p
	dre-let-7c-3p
	dre-let-7c-3p
	dre-let-7c-3p
	dre-let-7c-3p
	dre-let-7c-3p
	dre-let-7c-3p
	dre-let-7c-3p
	dre-let-7c-3p
	dre-let-7c-3p
	dre-let-7c-3p
	dre-let-7c-3p
	dre-let-7c-3p
	dre-let-7c-3p
	dre-let-7c-3p
	dre-let-7c-3p
	dre-let-7c-3p
	dre-let-7c-3p
	dre-let-7c-3p
	dre-let-7c-3p
	dre-let-7c-3p
	dre-let-7c-3p
	dre-let-7c-3p
	dre-let-7c-3p
	dre-let-7c-3p
	dre-let-7c-3p
	dre-let-7c-3p
	dre-let-7c-3p
	dre-let-7c-3p
	dre-let-7c-3p
	dre-let-7c-3p
	dre-let-7c-3p
	dre-let-7c-3p
	dre-let-7c-3p
	dre-let-7c-3p
	dre-let-7c-3p
	dre-let-7c-3p
	dre-let-7c-3p
	dre-let-7c-3p
	dre-let-7c-3p
	dre-let-7c-3p
	dre-let-7c-3p
	dre-let-7c-3p
	dre-let-7c-3p
	dre-let-7c-3p
	dre-let-7c-3p
	dre-let-7c-3p
	dre-let-7c-3p
	dre-let-7c-3p
	dre-let-7c-3p
	dre-let-7c-3p
	dre-let-7c-3p
	dre-let-7c-3p
	dre-let-7c-3p
	dre-let-7c-3p
	dre-let-7c-3p
	dre-let-7c-3p
	dre-let-7c-3p
	dre-let-7c-3p
	dre-let-7c-3p
	dre-let-7c-3p
	dre-let-7c-3p
	dre-let-7c-3p
	dre-let-7c-3p
	dre-let-7c-3p
	dre-let-7c-3p
	dre-let-7c-3p
	dre-let-7c-3p
	dre-let-7c-3p
	dre-let-7c-3p
	dre-let-7c-3p
	dre-let-7c-3p
	dre-let-7c-3p
	dre-let-7c-3p
	dre-let-7c-3p
	dre-let-7c-3p
	dre-let-7c-3p
	dre-let-7c-3p
	dre-let-7c-3p
	dre-let-7c-3p
	dre-let-7c-3p
	dre-let-7c-3p
	dre-let-7c-3p
	dre-let-7c-3p
	dre-let-7c-3p
	dre-let-7c-3p
	dre-let-7c-3p
	dre-let-7c-3p
	dre-let-7c-3p
	dre-let-7c-3p
	dre-let-7c-3p
	dre-let-7c-3p
	dre-let-7c-3p
	dre-let-7c-3p
	dre-let-7c-3p
	dre-let-7c-3p
	dre-let-7c-3p
	dre-let-7c-3p
	dre-let-7c-3p
	dre-let-7c-3p
	dre-let-7c-3p
	dre-let-7c-3p
	dre-let-7c-3p
	dre-let-7c-3p
	dre-let-7c-3p
	dre-let-7c-3p
	dre-let-7c-3p
	dre-let-7c-3p
	dre-let-7c-3p
	dre-let-7c-3p
	dre-let-7c-3p
	dre-let-7c-3p
	dre-let-7c-3p
	dre-let-7c-3p
	dre-let-7c-3p
	dre-let-7c-3p
	dre-let-7c-3p
	dre-let-7c-3p
	dre-let-7c-3p
	dre-let-7c-3p
	dre-let-7c-3p
	dre-let-7c-3p
	dre-let-7c-3p
	dre-let-7c-3p
	dre-let-7c-3p
	dre-let-7c-3p
	dre-let-7c-3p
	dre-let-7c-3p
	dre-let-7c-3p
	dre-let-7c-3p
	dre-let-7c-3p
	dre-let-7c-3p
	dre-let-7c-3p
	dre-let-7c-3p
	dre-let-7c-3p
	dre-let-7c-3p
	dre-let-7c-3p
	dre-let-7c-3p
	dre-let-7c-3p
	dre-let-7c-3p
	dre-let-7c-3p
	dre-let-7c-3p
	dre-let-7c-3p
	dre-let-7c-3p
	dre-let-7c-3p
	dre-let-7c-3p
	dre-let-7c-3p
	dre-let-7c-3p
	dre-let-7c-3p
	dre-let-7c-3p
	dre-let-7c-3p
	dre-let-7c-3p
	dre-let-7c-3p
	dre-let-7c-3p
	dre-let-7c-3p
	dre-let-7c-3p
	dre-let-7c-3p
	dre-let-7c-3p
	dre-let-7c-3p
	dre-let-7c-3p
	dre-let-7c-3p
	dre-let-7c-3p
	dre-let-7c-3p
	dre-let-7c-3p
	dre-let-7c-3p
	dre-let-7c-3p
	dre-let-7c-3p
	dre-let-7c-3p
	dre-let-7c-3p
	dre-let-7c-3p
	dre-let-7c-3p
	dre-let-7c-3p
	dre-let-7c-3p
	dre-let-7c-3p
	dre-let-7c-3p
	dre-let-7c-3p
	dre-let-7c-3p
	dre-let-7c-3p
	dre-let-7c-3p
	dre-let-7c-3p
	dre-let-7c-3p
	dre-let-7c-3p
	dre-let-7c-3p
	dre-let-7c-3p
	dre-let-7c-3p
	dre-let-7c-3p
	dre-let-7c-3p
	dre-let-7c-3p
	dre-let-7c-3p
	dre-let-7c-3p
	dre-let-7c-3p
	dre-let-7c-3p
	dre-let-7c-3p
	dre-let-7c-3p
	dre-let-7c-3p
	dre-let-7c-3p
	dre-let-7c-3p
	dre-let-7c-3p
	dre-let-7c-3p
	dre-let-7c-3p
	dre-let-7c-3p
	dre-let-7c-3p
	dre-let-7c-3p
	dre-let-7c-3p
	dre-let-7c-3p
	dre-let-7c-3p
	dre-let-7c-3p
	dre-let-7c-3p
	dre-let-7c-3p
	dre-let-7c-3p
	dre-let-7c-3p
	dre-let-7c-3p
	dre-let-7c-3p
	dre-let-7c-3p
	dre-let-7c-3p
	dre-let-7c-3p
	dre-let-7c-3p
	dre-let-7c-3p
	dre-let-7c-3p
	dre-let-7c-3p
	dre-let-7c-3p
	dre-let-7c-3p
	dre-let-7c-3p
	dre-let-7c-3p
	dre-let-7c-3p
	dre-let-7c-3p
	dre-let-7c-3p
	dre-let-7c-3p
	dre-let-7c-3p
	dre-let-7c-3p
	dre-let-7c-3p
	dre-let-7c-3p
	dre-let-7c-3p
	dre-let-7c-3p
	dre-let-7c-3p
	dre-let-7c-3p
	dre-let-7c-3p
	dre-let-7c-3p
	dre-let-7c-3p
	dre-let-7c-3p
	dre-let-7c-3p
	dre-let-7c-3p
	dre-let-7c-3p
	dre-let-7c-3p
	dre-let-7c-3p
	dre-let-7c-3p
	dre-let-7c-3p
	dre-let-7c-3p
	dre-let-7c-3p
	dre-let-7c-3p
	dre-let-7c-3p
	dre-let-7c-3p
	dre-let-7c-3p
	dre-let-7c-3p
	dre-let-7c-3p
	dre-let-7c-3p
	dre-let-7c-3p
	dre-let-7c-3p
	dre-let-7c-3p
	dre-let-7c-3p
	dre-let-7c-3p
	dre-let-7c-3p
	dre-let-7c-3p
	dre-let-7c-3p
	dre-let-7c-3p
	dre-let-7c-3p
	dre-let-7c-3p
	dre-let-7c-3p
	dre-let-7c-3p
	dre-let-7c-3p
	dre-let-7c-3p
	dre-let-7c-3p
	dre-let-7c-3p
	dre-let-7c-3p
	dre-let-7c-3p
	dre-let-7c-3p
	dre-let-7c-3p
	dre-let-7c-3p
	dre-let-7c-3p
	dre-let-7c-3p
	dre-let-7c-3p
	dre-let-7c-3p
	dre-let-7c-3p
	dre-let-7c-3p
	dre-let-7c-3p
	dre-let-7c-3p
	dre-let-7c-3p
	dre-let-7c-3p
	dre-let-7c-3p
	dre-let-7c-3p
	dre-let-7c-3p
	dre-let-7c-3p
	dre-let-7c-3p
	dre-let-7c-3p
	dre-let-7c-3p
	dre-let-7c-3p
	dre-let-7c-3p
	dre-let-7c-3p
	dre-let-7c-3p
	dre-let-7c-3p
	dre-let-7c-3p
	dre-let-7c-3p
	dre-let-7c-3p
	dre-let-7c-3p
	dre-let-7c-3p
	dre-let-7c-3p
	dre-let-7c-3p
	dre-let-7c-3p
	dre-let-7c-3p
	dre-let-7c-3p
	dre-let-7c-3p
	dre-let-7c-3p
	dre-let-7c-3p
	dre-let-7c-3p
	dre-let-7c-3p
	dre-let-7c-3p
	dre-let-7c-3p
	dre-let-7c-3p
	dre-let-7c-3p
	dre-let-7c-3p
	dre-let-7c-3p
	dre-let-7c-3p
	dre-let-7c-3p
	dre-let-7c-3p
	dre-let-7c-3p
	dre-let-7c-3p
	dre-let-7c-3p
	dre-let-7c-3p
	dre-let-7c-3p
	dre-let-7c-3p
	dre-let-7c-3p
	dre-let-7c-3p
	dre-let-7c-3p
	dre-let-7c-3p
	dre-let-7c-3p
	dre-let-7c-3p
	dre-let-7c-3p
	dre-let-7c-3p
	dre-let-7c-3p
	dre-let-7c-3p
	dre-let-7c-3p
	dre-let-7c-3p
	dre-let-7c-3p
	dre-let-7c-3p
	dre-let-7c-3p
	dre-let-7c-3p
	dre-let-7c-3p
	dre-let-7c-3p
	dre-let-7c-3p
	dre-let-7c-3p
	dre-let-7c-3p
	dre-let-7c-3p
	dre-let-7c-3p
	dre-let-7c-3p
	dre-let-7c-3p
	dre-let-7c-3p
	dre-let-7c-3p
	dre-let-7c-3p
	dre-let-7c-3p
	dre-let-7c-3p
	dre-let-7c-3p
	dre-let-7c-3p
	dre-let-7c-3p
	dre-let-7c-3p
	dre-let-7c-3p
	dre-let-7c-3p
	dre-let-7c-3p
	dre-let-7c-3p
	dre-let-7c-3p
	dre-let-7c-3p
	dre-let-7c-3p
	dre-let-7c-3p
	dre-let-7c-3p
	dre-let-7c-3p
	dre-let-7c-3p
	dre-let-7c-3p
	dre-let-7c-3p
	dre-let-7c-3p
	dre-let-7c-3p
	dre-let-7c-3p
	dre-let-7c-3p
	dre-let-7c-3p
	dre-let-7c-3p
	dre-let-7c-3p
	dre-let-7c-3p
	dre-let-7c-3p
	dre-let-7c-3p
	dre-let-7c-3p
	dre-let-7c-3p
	dre-let-7c-3p
	dre-let-7c-3p
	dre-let-7c-3p
	dre-let-7c-3p
	dre-let-7c-3p
	dre-let-7c-3p
	dre-let-7c-3p
	dre-let-7c-3p
	dre-let-7c-3p
	dre-let-7c-3p
	dre-let-7c-3p
	dre-let-7c-3p
	dre-let-7c-3p
	dre-let-7c-3p
	dre-let-7c-3p
	dre-let-7c-3p
	dre-let-7c-3p
	dre-let-7c-3p
	dre-let-7c-3p
	dre-let-7c-3p
	dre-let-7c-3p
	dre-let-7c-3p
	dre-let-7c-3p
	dre-let-7c-3p
	dre-let-7c-3p
	dre-let-7c-3p
	dre-let-7c-3p
	dre-let-7c-3p
	dre-let-7c-3p
	dre-let-7c-3p
	dre-let-7c-3p
	dre-let-7c-3p
	dre-let-7c-3p
	dre-let-7c-3p
	dre-let-7c-3p
	dre-let-7c-3p
	dre-let-7c-3p
	dre-let-7c-3p
	dre-let-7c-3p
	dre-let-7c-3p
	dre-let-7c-3p
	dre-let-7c-3p
	dre-let-7c-3p
	dre-let-7c-3p
	dre-let-7c-3p
	dre-let-7c-3p
	dre-let-7c-3p
	dre-let-7c-3p
	dre-let-7c-3p
	dre-let-7c-3p
	dre-let-7c-3p
	dre-let-7c-3p
	dre-let-7c-3p
	dre-let-7c-3p
	dre-let-7c-3p
	dre-let-7c-3p
	dre-let-7c-3p
	dre-let-7c-3p
	dre-let-7c-3p
	dre-let-7c-3p
	dre-let-7c-3p
	dre-let-7c-3p
	dre-let-7c-3p
	dre-let-7c-3p
	dre-let-7c-3p
	dre-let-7c-3p
	dre-let-7c-3p
	dre-let-7c-3p
	dre-let-7c-3p
	dre-let-7c-3p
	dre-let-7c-3p
	dre-let-7c-3p
	dre-let-7c-3p
	dre-let-7c-3p
	dre-let-7c-3p
	dre-let-7c-3p
	dre-let-7c-3p
	dre-let-7c-3p
	dre-let-7c-3p
	dre-let-7c-3p
	dre-let-7c-3p
	dre-let-7c-3p
	dre-let-7c-3p
	dre-let-7c-3p
	dre-let-7c-3p
	dre-let-7c-3p
	dre-let-7c-3p
	dre-let-7c-3p
	dre-let-7c-3p
	dre-let-7c-3p
	dre-let-7c-3p
	dre-let-7c-3p
	dre-let-7c-3p
	dre-let-7c-3p
	dre-let-7c-3p
	dre-let-7c-3p
	dre-let-7c-3p
dre-let-7c-3p 计数	627
	dre-let-7c-5p
	dre-let-7c-5p
	dre-let-7c-5p
	dre-let-7c-5p
	dre-let-7c-5p
	dre-let-7c-5p
	dre-let-7c-5p
	dre-let-7c-5p
	dre-let-7c-5p
	dre-let-7c-5p
	dre-let-7c-5p
	dre-let-7c-5p
	dre-let-7c-5p
	dre-let-7c-5p
	dre-let-7c-5p
	dre-let-7c-5p
	dre-let-7c-5p
	dre-let-7c-5p
	dre-let-7c-5p
	dre-let-7c-5p
	dre-let-7c-5p
	dre-let-7c-5p
	dre-let-7c-5p
	dre-let-7c-5p
	dre-let-7c-5p
	dre-let-7c-5p
	dre-let-7c-5p
	dre-let-7c-5p
	dre-let-7c-5p
	dre-let-7c-5p
	dre-let-7c-5p
	dre-let-7c-5p
	dre-let-7c-5p
	dre-let-7c-5p
	dre-let-7c-5p
	dre-let-7c-5p
	dre-let-7c-5p
	dre-let-7c-5p
	dre-let-7c-5p
	dre-let-7c-5p
	dre-let-7c-5p
	dre-let-7c-5p
	dre-let-7c-5p
	dre-let-7c-5p
	dre-let-7c-5p
	dre-let-7c-5p
	dre-let-7c-5p
	dre-let-7c-5p
	dre-let-7c-5p
	dre-let-7c-5p
	dre-let-7c-5p
	dre-let-7c-5p
	dre-let-7c-5p
	dre-let-7c-5p
	dre-let-7c-5p
	dre-let-7c-5p
	dre-let-7c-5p
	dre-let-7c-5p
	dre-let-7c-5p
	dre-let-7c-5p
	dre-let-7c-5p
	dre-let-7c-5p
	dre-let-7c-5p
	dre-let-7c-5p
	dre-let-7c-5p
	dre-let-7c-5p
	dre-let-7c-5p
	dre-let-7c-5p
	dre-let-7c-5p
	dre-let-7c-5p
	dre-let-7c-5p
	dre-let-7c-5p
	dre-let-7c-5p
	dre-let-7c-5p
	dre-let-7c-5p
	dre-let-7c-5p
	dre-let-7c-5p
	dre-let-7c-5p
	dre-let-7c-5p
	dre-let-7c-5p
	dre-let-7c-5p
	dre-let-7c-5p
	dre-let-7c-5p
	dre-let-7c-5p
	dre-let-7c-5p
	dre-let-7c-5p
	dre-let-7c-5p
	dre-let-7c-5p
	dre-let-7c-5p
	dre-let-7c-5p
	dre-let-7c-5p
	dre-let-7c-5p
	dre-let-7c-5p
	dre-let-7c-5p
	dre-let-7c-5p
	dre-let-7c-5p
	dre-let-7c-5p
	dre-let-7c-5p
	dre-let-7c-5p
	dre-let-7c-5p
	dre-let-7c-5p
	dre-let-7c-5p
	dre-let-7c-5p
	dre-let-7c-5p
	dre-let-7c-5p
	dre-let-7c-5p
	dre-let-7c-5p
	dre-let-7c-5p
	dre-let-7c-5p
	dre-let-7c-5p
	dre-let-7c-5p
	dre-let-7c-5p
	dre-let-7c-5p
	dre-let-7c-5p
	dre-let-7c-5p
	dre-let-7c-5p
	dre-let-7c-5p
	dre-let-7c-5p
	dre-let-7c-5p
	dre-let-7c-5p
	dre-let-7c-5p
	dre-let-7c-5p
	dre-let-7c-5p
	dre-let-7c-5p
	dre-let-7c-5p
	dre-let-7c-5p
	dre-let-7c-5p
	dre-let-7c-5p
	dre-let-7c-5p
	dre-let-7c-5p
	dre-let-7c-5p
	dre-let-7c-5p
	dre-let-7c-5p
	dre-let-7c-5p
	dre-let-7c-5p
	dre-let-7c-5p
	dre-let-7c-5p
	dre-let-7c-5p
	dre-let-7c-5p
	dre-let-7c-5p
	dre-let-7c-5p
	dre-let-7c-5p
	dre-let-7c-5p
	dre-let-7c-5p
	dre-let-7c-5p
	dre-let-7c-5p
	dre-let-7c-5p
	dre-let-7c-5p
	dre-let-7c-5p
	dre-let-7c-5p
	dre-let-7c-5p
	dre-let-7c-5p
	dre-let-7c-5p
	dre-let-7c-5p
	dre-let-7c-5p
	dre-let-7c-5p
	dre-let-7c-5p
	dre-let-7c-5p
	dre-let-7c-5p
	dre-let-7c-5p
	dre-let-7c-5p
	dre-let-7c-5p
	dre-let-7c-5p
	dre-let-7c-5p
	dre-let-7c-5p
	dre-let-7c-5p
	dre-let-7c-5p
	dre-let-7c-5p
	dre-let-7c-5p
	dre-let-7c-5p
	dre-let-7c-5p
	dre-let-7c-5p
	dre-let-7c-5p
	dre-let-7c-5p
	dre-let-7c-5p
	dre-let-7c-5p
	dre-let-7c-5p
	dre-let-7c-5p
	dre-let-7c-5p
	dre-let-7c-5p
	dre-let-7c-5p
	dre-let-7c-5p
	dre-let-7c-5p
	dre-let-7c-5p
	dre-let-7c-5p
	dre-let-7c-5p
	dre-let-7c-5p
[truncated: 266,177+ more rows]

## Sheet: Sheet2
总计数	267825
dre-miR-214 计数	1646	miR-214	1646
dre-miR-15a-5p 计数	1601	miR-15a-5p	1601
dre-miR-16c-5p 计数	1596	miR-16c-5p	1596
dre-miR-16b 计数	1593
dre-miR-15b-5p 计数	1592
dre-miR-16a 计数	1591
dre-miR-457b-5p 计数	1574
dre-miR-457a 计数	1571
dre-miR-2196 计数	1530
dre-miR-17a-2-3p 计数	1459
dre-miR-17a-3p 计数	1459
dre-miR-20a-3p 计数	1456
dre-miR-128-3p 计数	1296
dre-miR-2188-3p 计数	1293
dre-miR-153b-5p 计数	1281
dre-miR-141-3p 计数	1279
dre-miR-200a-3p 计数	1278
dre-miR-153a-5p 计数	1252
dre-miR-2193 计数	1243
dre-miR-27b-3p 计数	1214
dre-miR-27e 计数	1214
dre-miR-30e-3p 计数	1214
dre-miR-27c-3p 计数	1213
dre-miR-27a-3p 计数	1209
dre-miR-140-3p 计数	1208
dre-miR-181b-3p 计数	1205
dre-miR-153c-5p 计数	1204
dre-miR-27d 计数	1203
dre-miR-460-5p 计数	1174
dre-miR-203b-3p 计数	1173
dre-miR-23a-3p 计数	1168
dre-miR-23b 计数	1159
dre-miR-103 计数	1136
dre-miR-107a-3p 计数	1136
dre-miR-107b 计数	1136
dre-miR-30a-3p 计数	1131
dre-miR-181b-5p 计数	1123
dre-miR-725-3p 计数	1121
dre-miR-181c-5p 计数	1117
dre-miR-205-3p 计数	1115
dre-miR-148 计数	1113
dre-miR-152 计数	1113
dre-miR-181a-5p 计数	1113
dre-miR-301c-5p 计数	1113
dre-miR-1306 计数	1101
dre-miR-218a 计数	1094
dre-miR-723-5p 计数	1093
dre-miR-138-5p 计数	1092
dre-miR-218b 计数	1091
dre-miR-203a-3p 计数	1083
dre-miR-107a-5p 计数	1082
dre-miR-145-5p 计数	1069
dre-miR-199-5p 计数	1062
dre-miR-217 计数	1060
dre-miR-2191 计数	1048
dre-miR-732 计数	1043
dre-miR-1788-3p 计数	1039
dre-miR-204-5p 计数	1039
dre-miR-455-3p 计数	1035
dre-miR-129-5p 计数	1031
dre-miR-2185-5p 计数	1029
dre-miR-29b 计数	1022
dre-miR-29a 计数	1020
dre-miR-22a-3p 计数	1016
dre-miR-22b-3p 计数	1016
dre-miR-2192 计数	1015
dre-miR-9-5p 计数	1013
dre-miR-338 计数	1010
dre-miR-301b-5p 计数	997
dre-miR-2184 计数	991
dre-miR-205-5p 计数	990
dre-miR-3906 计数	990
dre-miR-20a-5p 计数	989
dre-miR-735-3p 计数	985
dre-miR-499-3p 计数	984
dre-miR-93 计数	981
dre-miR-1788-5p 计数	980
dre-miR-143 计数	973
dre-miR-210-5p 计数	972
dre-miR-20b-5p 计数	965
dre-miR-17a-5p 计数	961
dre-miR-730 计数	960
dre-miR-456 计数	957
dre-miR-727-5p 计数	954
dre-miR-30e-5p 计数	952
dre-miR-204-3p 计数	951
dre-miR-430i-3p 计数	949
dre-miR-30a-5p 计数	948
dre-miR-124-4-5p 计数	943
dre-miR-429a 计数	943
dre-miR-430a-3p 计数	941
dre-miR-430b-3p 计数	938
dre-miR-30d 计数	937
dre-miR-430c-3p 计数	937
dre-miR-20b-3p 计数	936
dre-miR-212 计数	935
dre-miR-19a-3p 计数	931
dre-miR-731 计数	929
dre-miR-132-3p 计数	923
dre-miR-489 计数	921
dre-miR-19b-3p 计数	920
dre-miR-216b 计数	916
dre-miR-19c-3p 计数	915
dre-miR-429b 计数	909
dre-miR-22a-5p 计数	908
dre-miR-454b 计数	906
dre-miR-124-6-5p 计数	903
dre-miR-133b-5p 计数	899
dre-miR-130c-5p 计数	896
dre-miR-454a 计数	895
dre-miR-130b 计数	894
dre-miR-34a 计数	893
dre-miR-34c-5p 计数	893
dre-miR-19d-3p 计数	892
dre-miR-19d-5p 计数	892
dre-miR-722 计数	890
dre-miR-216a 计数	888
dre-miR-740 计数	886
dre-miR-22b-5p 计数	885
dre-miR-124-5p 计数	879
dre-miR-130a 计数	874
dre-miR-1388-3p 计数	874
dre-miR-301a 计数	872
dre-miR-459-5p 计数	872
dre-miR-140-5p 计数	870
dre-miR-301c-3p 计数	870
dre-miR-200c-3p 计数	869
dre-miR-222a-5p 计数	869
dre-miR-24 计数	869
dre-miR-301b-3p 计数	864
dre-miR-139-5p 计数	862
dre-miR-430c-5p 计数	862
dre-miR-7148-5p 计数	857
dre-miR-19b-5p 计数	856
dre-miR-200b-3p 计数	856
dre-miR-461 计数	853
dre-miR-19c-5p 计数	851
dre-miR-221-5p 计数	849
dre-miR-130c-3p 计数	848
dre-miR-734 计数	845
dre-miR-199-3p 计数	836
dre-miR-182-5p 计数	835
dre-miR-10b-3p 计数	832
dre-miR-723-3p 计数	832
dre-miR-363-5p 计数	831
dre-miR-135a 计数	829
dre-miR-7149-3p 计数	826
dre-miR-92b-5p 计数	821
dre-miR-34b 计数	819
dre-miR-30b 计数	817
dre-miR-204-2-3p 计数	809
dre-miR-735-5p 计数	807
dre-miR-135c 计数	802
dre-miR-135b-5p 计数	791
dre-miR-194b 计数	787
dre-miR-139-3p 计数	784
dre-miR-101a 计数	782
dre-miR-1388-5p 计数	782
dre-miR-2188-5p 计数	781
dre-miR-125a 计数	779
dre-miR-125b-5p 计数	779
dre-miR-125c-5p 计数	779
dre-miR-101b 计数	773
dre-miR-194a 计数	771
dre-miR-30c-5p 计数	769
dre-miR-7a 计数	758
dre-miR-144-3p 计数	757
dre-miR-7b 计数	756
dre-miR-2194 计数	751
dre-miR-223 计数	750
dre-miR-133c-5p 计数	738
dre-miR-206-5p 计数	737
dre-miR-125b-3-3p 计数	735
dre-miR-183-5p 计数	735
dre-miR-9-4-3p 计数	733
dre-miR-7146-3p 计数	731
dre-miR-727-3p 计数	730
dre-miR-96-5p 计数	728
dre-miR-146a 计数	727
dre-miR-737-5p 计数	725
dre-miR-222a-3p 计数	724
dre-miR-100-3p 计数	723
dre-miR-9-7-3p 计数	723
dre-miR-455-2-5p 计数	720
dre-miR-155 计数	719
dre-miR-146b 计数	718
dre-miR-199-3-3p 计数	718
dre-miR-221-3p 计数	716
dre-miR-15c 计数	715
dre-miR-122 计数	711
dre-miR-23a-5p 计数	710
dre-miR-458-3p 计数	708
dre-miR-10a-5p 计数	706
dre-miR-10b-5p 计数	706
dre-miR-10c-5p 计数	706
dre-miR-10d-5p 计数	706
dre-miR-430a-11-5p 计数	706
dre-miR-430a-12-5p 计数	706
dre-miR-430a-13-5p 计数	706
dre-miR-430a-14-5p 计数	706
dre-miR-430a-15-5p 计数	706
dre-miR-430a-16-5p 计数	706
dre-miR-430a-17-5p 计数	706
dre-miR-430a-4-5p 计数	706
dre-miR-430a-5p 计数	706
dre-miR-430i-5p 计数	706
dre-miR-18a 计数	702
dre-miR-18b-5p 计数	702
dre-miR-222b 计数	702
dre-miR-18c 计数	700
dre-miR-203a-5p 计数	691
dre-miR-203b-5p 计数	691
dre-miR-2187-3p 计数	686
dre-miR-124-3p 计数	682
dre-miR-19a-5p 计数	682
dre-miR-133a-2-5p 计数	680
dre-miR-133a-5p 计数	680
dre-miR-193a-3p 计数	676
dre-miR-193b-3p 计数	676
dre-miR-193a-5p 计数	675
dre-miR-202-3p 计数	673
dre-miR-2189 计数	669
dre-miR-129-1-3p 计数	667
dre-miR-724 计数	667
dre-miR-21 计数	660
dre-miR-219-3p 计数	650
dre-miR-15b-3p 计数	649
dre-miR-7145 计数	648
dre-miR-92a-3p 计数	647
dre-miR-150 计数	644
dre-miR-455-5p 计数	642
dre-miR-133a-3p 计数	639
dre-miR-133b-3p 计数	637
dre-miR-133c-3p 计数	637
dre-miR-206-3p 计数	636
dre-miR-457b-3p 计数	634
dre-miR-25-3p 计数	632
dre-miR-92b-3p 计数	632
dre-miR-210-3p 计数	630
dre-let-7c-3p 计数	627
dre-let-7d-3p 计数	627
dre-miR-9-3p 计数	625
dre-miR-129-3p 计数	616
dre-miR-459-3p 计数	613
dre-miR-23a-3-5p 计数	612
dre-miR-145-3p 计数	611
dre-miR-363-3p 计数	608
dre-miR-499-5p 计数	608
dre-miR-16c-3p 计数	606
dre-miR-2186 计数	603
dre-miR-7149-5p 计数	599
dre-miR-196b 计数	594
dre-let-7c-5p 计数	592
dre-let-7e 计数	592
dre-let-7f 计数	592
dre-let-7g 计数	592
dre-let-7h 计数	592
dre-let-7i 计数	592
dre-let-7j 计数	592
dre-miR-125b-2-3p 计数	592
dre-miR-142a-3p 计数	592
dre-miR-196a-5p 计数	592
dre-miR-26a-5p 计数	592
dre-let-7a 计数	591
dre-let-7b 计数	591
dre-let-7d-5p 计数	591
dre-miR-196c 计数	591
dre-miR-92a-5p 计数	591
dre-miR-144-5p 计数	589
dre-miR-92a-2-5p 计数	589
dre-miR-196d 计数	587
dre-miR-142b-5p 计数	585
dre-miR-26b 计数	584
dre-miR-7146-5p 计数	584
dre-miR-726 计数	582
dre-miR-1 计数	570
dre-miR-153a-3p 计数	560
dre-miR-31 计数	560
dre-miR-190b 计数	550
dre-miR-200a-5p 计数	541
dre-miR-460-3p 计数	535
dre-miR-27b-5p 计数	530
dre-miR-200b-5p 计数	529
dre-miR-365 计数	523
dre-miR-96-3p 计数	520
dre-miR-34c-3p 计数	519
dre-miR-27c-5p 计数	515
dre-miR-200c-5p 计数	513
dre-miR-141-5p 计数	512
dre-miR-142a-5p 计数	507
dre-miR-153b-3p 计数	503
dre-miR-138-3p 计数	502
dre-miR-193b-5p 计数	502
dre-miR-430b-5p 计数	500
dre-miR-187 计数	495
dre-miR-729 计数	487
dre-miR-192 计数	486
dre-miR-190a 计数	485
dre-miR-153c-3p 计数	483
dre-miR-2187-5p 计数	471
dre-miR-26a-2-3p 计数	466
dre-miR-126a-5p 计数	465
dre-miR-126b-5p 计数	465
dre-miR-137-3p 计数	463
dre-miR-2195 计数	441
dre-miR-7147 计数	439
dre-miR-27a-5p 计数	423
dre-miR-7148-3p 计数	418
dre-miR-183-3p 计数	405
dre-miR-219-5p 计数	398
dre-miR-202-5p 计数	393
dre-miR-25-5p 计数	381
dre-miR-2198 计数	359
dre-miR-132-5p 计数	352
dre-miR-15a-3p 计数	346
dre-miR-725-5p 计数	335
dre-miR-100-2-3p 计数	333
dre-miR-18b-3p 计数	331
dre-miR-196a-3p 计数	329
dre-miR-125c-3p 计数	324
dre-miR-182-3p 计数	316
dre-miR-184 计数	308
dre-miR-375 计数	297
dre-miR-737-3p 计数	296
dre-miR-135b-3p 计数	287
dre-miR-458-5p 计数	286
dre-miR-10b-2-3p 计数	285
dre-miR-462 计数	278
dre-miR-733 计数	266
dre-miR-451 计数	264
dre-miR-736 计数	260
dre-miR-2197 计数	255
dre-miR-181a-2-3p 计数	247
dre-miR-181a-3p 计数	247
dre-miR-728 计数	241
dre-miR-30c-3p 计数	218
dre-miR-128-5p 计数	206
dre-miR-125b-1-3p 计数	196
dre-miR-10d-3p 计数	183
dre-miR-137-5p 计数	166
dre-miR-10a-3p 计数	150
dre-miR-100-5p 计数	142
dre-miR-99 计数	142
dre-miR-738 计数	139
dre-miR-26a-3p 计数	138
dre-miR-10c-3p 计数	130
dre-miR-181c-3p 计数	116
dre-miR-126a-3p 计数	95
dre-miR-126b-3p 计数	95
dre-miR-2185-3p 计数	83
