# Supplementary material for: Comprehensive Characterization of Circular RNAs in Ovary and Testis From Nile Tilapia
Source: Front Vet Sci. 2022 Apr 6;9:847681. doi: 10.3389/fvets.2022.847681 (PMC9019548; doi:10.3389/fvets.2022.847681)
Supplement: Supplementary file 5 [file Data_Sheet_5.CSV]

dre-miR-212	dre_circ_0000048
dre-miR-212	dre_circ_0000077
dre-miR-212	dre_circ_0000079
dre-miR-212	dre_circ_0000093
dre-miR-212	dre_circ_0000098
dre-miR-212	dre_circ_0000102
dre-miR-212	dre_circ_0000107
dre-miR-212	dre_circ_0000109
dre-miR-212	dre_circ_0000128
dre-miR-212	dre_circ_0000133
dre-miR-212	dre_circ_0000164
dre-miR-212	dre_circ_0000168
dre-miR-212	dre_circ_0000171
dre-miR-212	dre_circ_0000174
dre-miR-212	dre_circ_0000203
dre-miR-212	dre_circ_0000226
dre-miR-212	dre_circ_0000249
dre-miR-212	dre_circ_0000251
dre-miR-212	dre_circ_0000257
dre-miR-212	dre_circ_0000259
dre-miR-212	dre_circ_0000279
dre-miR-212	dre_circ_0000281
dre-miR-212	dre_circ_0000282
dre-miR-212	dre_circ_0000284
dre-miR-212	dre_circ_0000285
dre-miR-212	dre_circ_0000286
dre-miR-212	dre_circ_0000300
dre-miR-212	dre_circ_0000306
dre-miR-212	dre_circ_0000317
dre-miR-212	dre_circ_0000318
dre-miR-212	dre_circ_0000319
dre-miR-212	dre_circ_0000320
dre-miR-212	dre_circ_0000323
dre-miR-212	dre_circ_0000341
dre-miR-212	dre_circ_0000352
dre-miR-212	dre_circ_0000374
dre-miR-212	dre_circ_0000378
dre-miR-212	dre_circ_0000393
dre-miR-212	dre_circ_0000395
dre-miR-212	dre_circ_0000404
dre-miR-212	dre_circ_0000412
dre-miR-212	dre_circ_0000419
dre-miR-212	dre_circ_0000420
dre-miR-212	dre_circ_0000421
dre-miR-212	dre_circ_0000429
dre-miR-212	dre_circ_0000488
dre-miR-212	dre_circ_0000494
dre-miR-212	dre_circ_0000495
dre-miR-212	dre_circ_0000499
dre-miR-212	dre_circ_0000513
dre-miR-212	dre_circ_0000519
dre-miR-212	dre_circ_0000529
dre-miR-212	dre_circ_0000533
dre-miR-212	dre_circ_0000554
dre-miR-212	dre_circ_0000562
dre-miR-212	dre_circ_0000577
dre-miR-212	dre_circ_0000578
dre-miR-212	dre_circ_0000579
dre-miR-212	dre_circ_0000588
dre-miR-212	dre_circ_0000591
dre-miR-212	dre_circ_0000594
dre-miR-212	dre_circ_0000611
dre-miR-212	dre_circ_0000611_junction_seq
dre-miR-212	dre_circ_0000624
dre-miR-212	dre_circ_0000627
dre-miR-212	dre_circ_0000628
dre-miR-212	dre_circ_0000629
dre-miR-212	dre_circ_0000636
dre-miR-212	dre_circ_0000641
dre-miR-212	dre_circ_0000643
dre-miR-212	dre_circ_0000655
dre-miR-212	dre_circ_0000658
dre-miR-212	dre_circ_0000662
dre-miR-212	dre_circ_0000690
dre-miR-212	dre_circ_0000698
dre-miR-212	dre_circ_0000713
dre-miR-212	dre_circ_0000722
dre-miR-212	dre_circ_0000725
dre-miR-212	dre_circ_0000731
dre-miR-212	dre_circ_0000739
dre-miR-212	dre_circ_0000748
dre-miR-212	dre_circ_0000753
dre-miR-212	dre_circ_0000758
dre-miR-212	dre_circ_0000761
dre-miR-212	dre_circ_0000777
dre-miR-212	dre_circ_0000798
dre-miR-212	dre_circ_0000801
dre-miR-212	dre_circ_0000802
dre-miR-212	dre_circ_0000810
dre-miR-212	dre_circ_0000825
dre-miR-212	dre_circ_0000850
dre-miR-212	dre_circ_0000851
dre-miR-212	dre_circ_0000853
dre-miR-212	dre_circ_0000855
dre-miR-212	dre_circ_0000877
dre-miR-212	dre_circ_0000896
dre-miR-212	dre_circ_0000904
dre-miR-212	dre_circ_0000916
dre-miR-212	dre_circ_0000917
dre-miR-212	dre_circ_0000935
dre-miR-212	dre_circ_0000935_junction_seq
dre-miR-212	dre_circ_0000942
dre-miR-212	dre_circ_0000949
dre-miR-212	dre_circ_0000956
dre-miR-212	dre_circ_0000962
dre-miR-212	dre_circ_0000968
dre-miR-212	dre_circ_0001014
dre-miR-212	dre_circ_0001015
dre-miR-212	dre_circ_0001024
dre-miR-212	dre_circ_0001035
dre-miR-212	dre_circ_0001041
dre-miR-212	dre_circ_0001043
dre-miR-212	dre_circ_0001049
dre-miR-212	dre_circ_0001066
dre-miR-212	dre_circ_0001067
dre-miR-212	dre_circ_0001070
dre-miR-212	dre_circ_0001078
dre-miR-212	dre_circ_0001080
dre-miR-212	dre_circ_0001085
dre-miR-212	dre_circ_0001090
dre-miR-212	dre_circ_0001093
dre-miR-212	dre_circ_0001096
dre-miR-212	dre_circ_0001101
dre-miR-212	dre_circ_0001102
dre-miR-212	dre_circ_0001110
dre-miR-212	dre_circ_0001150
dre-miR-212	dre_circ_0001177
dre-miR-212	dre_circ_0001189
dre-miR-212	dre_circ_0001193
dre-miR-212	dre_circ_0001195
dre-miR-212	dre_circ_0001201
dre-miR-212	dre_circ_0001241
dre-miR-212	dre_circ_0001247
dre-miR-212	dre_circ_0001250
dre-miR-212	dre_circ_0001255
dre-miR-212	dre_circ_0001260
dre-miR-212	dre_circ_0001293
dre-miR-212	dre_circ_0001294
dre-miR-212	dre_circ_0001297
dre-miR-212	dre_circ_0001305
dre-miR-212	dre_circ_0001311
dre-miR-212	dre_circ_0001317
dre-miR-212	dre_circ_0001334
dre-miR-212	dre_circ_0001335
dre-miR-212	dre_circ_0001337
dre-miR-212	dre_circ_0001338
dre-miR-212	dre_circ_0001349
dre-miR-212	dre_circ_0001352
dre-miR-212	dre_circ_0001359
dre-miR-212	dre_circ_0001360
dre-miR-212	dre_circ_0001373
dre-miR-212	dre_circ_0001395
dre-miR-212	dre_circ_0001402
dre-miR-212	dre_circ_0001407
dre-miR-212	dre_circ_0001411
dre-miR-212	dre_circ_0001436
dre-miR-212	dre_circ_0001449
dre-miR-212	dre_circ_0001465
dre-miR-212	dre_circ_0001467
dre-miR-212	dre_circ_0001499
dre-miR-212	dre_circ_0001502
dre-miR-212	dre_circ_0001503
dre-miR-212	dre_circ_0001511
dre-miR-212	dre_circ_0001512
dre-miR-212	dre_circ_0001516
dre-miR-212	dre_circ_0001536
dre-miR-212	dre_circ_0001536_junction_seq
dre-miR-212	dre_circ_0001554
dre-miR-212	dre_circ_0001562
dre-miR-212	dre_circ_0001567
dre-miR-212	dre_circ_0001577
dre-miR-212	dre_circ_0001588
dre-miR-212	dre_circ_0001593
dre-miR-212	dre_circ_0001601
dre-miR-212	dre_circ_0001624
dre-miR-212	dre_circ_0001629
dre-miR-212	dre_circ_0001632
dre-miR-212	dre_circ_0001644
dre-miR-212	dre_circ_0001661
dre-miR-212	dre_circ_0001678
dre-miR-212	dre_circ_0001680
dre-miR-212	dre_circ_0001691
dre-miR-212	dre_circ_0001697
dre-miR-212	dre_circ_0001715
dre-miR-212	dre_circ_0001716
dre-miR-212	dre_circ_0001717
dre-miR-212	dre_circ_0001722
dre-miR-212	dre_circ_0001724
dre-miR-212	dre_circ_0001726
dre-miR-212	dre_circ_0001741
dre-miR-212	dre_circ_0001742
dre-miR-212	dre_circ_0001763
dre-miR-212	dre_circ_0001769
dre-miR-212	dre_circ_0001772
dre-miR-212	dre_circ_0001776
dre-miR-212	dre_circ_0001787
dre-miR-212	dre_circ_0001798
dre-miR-212	dre_circ_0001804
dre-miR-212	dre_circ_0001816
dre-miR-212	dre_circ_0001819
dre-miR-212	dre_circ_0001857
dre-miR-212	dre_circ_0001900
dre-miR-212	dre_circ_0001912
dre-miR-212	dre_circ_0001932
dre-miR-212	dre_circ_0001938
dre-miR-212	dre_circ_0001945
dre-miR-212	dre_circ_0001960
dre-miR-212	dre_circ_0001962
dre-miR-212	dre_circ_0001976
dre-miR-212	dre_circ_0001990
dre-miR-212	dre_circ_0002013
dre-miR-212	dre_circ_0002014
dre-miR-212	dre_circ_0002019
dre-miR-212	dre_circ_0002025
dre-miR-212	dre_circ_0002035
dre-miR-212	dre_circ_0002042
dre-miR-212	dre_circ_0002048
dre-miR-212	dre_circ_0002051
dre-miR-212	dre_circ_0002057
dre-miR-212	dre_circ_0002058
dre-miR-212	dre_circ_0002065
dre-miR-212	dre_circ_0002071
dre-miR-212	dre_circ_0002073
dre-miR-212	dre_circ_0002079
dre-miR-212	dre_circ_0002086
dre-miR-212	dre_circ_0002104
dre-miR-212	dre_circ_0002104_junction_seq
dre-miR-212	dre_circ_0002118
dre-miR-212	dre_circ_0002123
dre-miR-212	dre_circ_0002139
dre-miR-212	dre_circ_0002142
dre-miR-212	dre_circ_0002145
dre-miR-212	dre_circ_0002152
dre-miR-212	dre_circ_0002166
dre-miR-212	dre_circ_0002172
dre-miR-212	dre_circ_0002178
dre-miR-212	dre_circ_0002182
dre-miR-212	dre_circ_0002188
dre-miR-212	dre_circ_0002194
dre-miR-212	dre_circ_0002206
dre-miR-212	dre_circ_0002214
dre-miR-212	dre_circ_0002233
dre-miR-212	dre_circ_0002238
dre-miR-212	dre_circ_0002240
dre-miR-212	dre_circ_0002262
dre-miR-212	dre_circ_0002264
dre-miR-212	dre_circ_0002278
dre-miR-212	dre_circ_0002284
dre-miR-212	dre_circ_0002285
dre-miR-212	dre_circ_0002286
dre-miR-212	dre_circ_0002288
dre-miR-212	dre_circ_0002321
dre-miR-212	dre_circ_0002343
dre-miR-212	dre_circ_0002346
dre-miR-212	dre_circ_0002347
dre-miR-212	dre_circ_0002357
dre-miR-212	dre_circ_0002362
dre-miR-212	dre_circ_0002363
dre-miR-212	dre_circ_0002365
dre-miR-212	dre_circ_0002368
dre-miR-212	dre_circ_0002385
dre-miR-212	dre_circ_0002391
dre-miR-212	dre_circ_0002394
dre-miR-212	dre_circ_0002399
dre-miR-212	dre_circ_0002408
dre-miR-212	dre_circ_0002409
dre-miR-212	dre_circ_0002411
dre-miR-212	dre_circ_0002452
dre-miR-212	dre_circ_0002467
dre-miR-212	dre_circ_0002469
dre-miR-212	dre_circ_0002471
dre-miR-212	dre_circ_0002473
dre-miR-212	dre_circ_0002485
dre-miR-212	dre_circ_0002497
dre-miR-212	dre_circ_0002514
dre-miR-212	dre_circ_0002515
dre-miR-212	dre_circ_0002523
dre-miR-212	dre_circ_0002542
dre-miR-212	dre_circ_0002554
dre-miR-212	dre_circ_0002558
dre-miR-212	dre_circ_0002562
dre-miR-212	dre_circ_0002579
dre-miR-212	dre_circ_0002580
dre-miR-212	dre_circ_0002584
dre-miR-212	dre_circ_0002585
dre-miR-212	dre_circ_0002613
dre-miR-212	dre_circ_0002619
dre-miR-212	dre_circ_0002622
dre-miR-212	dre_circ_0002634
dre-miR-212	dre_circ_0002637
dre-miR-212	dre_circ_0002641
dre-miR-212	dre_circ_0002645
dre-miR-212	dre_circ_0002661
dre-miR-212	dre_circ_0002662
dre-miR-212	dre_circ_0002664
dre-miR-212	dre_circ_0002673
dre-miR-212	dre_circ_0002675
dre-miR-212	dre_circ_0002688
dre-miR-212	dre_circ_0002689
dre-miR-212	dre_circ_0002720
dre-miR-212	dre_circ_0002722
dre-miR-212	dre_circ_0002729
dre-miR-212	dre_circ_0002759
dre-miR-212	dre_circ_0002767
dre-miR-212	dre_circ_0002768
dre-miR-212	dre_circ_0002774
dre-miR-212	dre_circ_0002775
dre-miR-212	dre_circ_0002785
dre-miR-212	dre_circ_0002790
dre-miR-212	dre_circ_0002792
dre-miR-212	dre_circ_0002805
dre-miR-212	dre_circ_0002809
dre-miR-212	dre_circ_0002810
dre-miR-212	dre_circ_0002811
dre-miR-212	dre_circ_0002821
dre-miR-212	dre_circ_0002823
dre-miR-212	dre_circ_0002827
dre-miR-212	dre_circ_0002847
dre-miR-212	dre_circ_0002853
dre-miR-212	dre_circ_0002879
dre-miR-212	dre_circ_0002887
dre-miR-212	dre_circ_0002900
dre-miR-212	dre_circ_0002934
dre-miR-212	dre_circ_0002935
dre-miR-212	dre_circ_0002945
dre-miR-212	dre_circ_0002953
dre-miR-212	dre_circ_0002977
dre-miR-212	dre_circ_0002980
dre-miR-212	dre_circ_0002993
dre-miR-212	dre_circ_0002997
dre-miR-212	dre_circ_0003002
dre-miR-212	dre_circ_0003007
dre-miR-212	dre_circ_0003009
dre-miR-212	dre_circ_0003016
dre-miR-212	dre_circ_0003021
dre-miR-212	dre_circ_0003043
dre-miR-212	dre_circ_0003044
dre-miR-212	dre_circ_0003061
dre-miR-212	dre_circ_0003063
dre-miR-212	dre_circ_0003070
dre-miR-212	dre_circ_0003071
dre-miR-212	dre_circ_0003075
dre-miR-212	dre_circ_0003080
dre-miR-212	dre_circ_0003082
dre-miR-212	dre_circ_0003086
dre-miR-212	dre_circ_0003090
dre-miR-212	dre_circ_0003112
dre-miR-212	dre_circ_0003118
dre-miR-212	dre_circ_0003129
dre-miR-212	dre_circ_0003131
dre-miR-212	dre_circ_0003135
dre-miR-212	dre_circ_0003152
dre-miR-212	dre_circ_0003175
dre-miR-212	dre_circ_0003182
dre-miR-212	dre_circ_0003184
dre-miR-212	dre_circ_0003187
dre-miR-212	dre_circ_0003191
dre-miR-212	dre_circ_0003202
dre-miR-212	dre_circ_0003212
dre-miR-212	dre_circ_0003218
dre-miR-212	dre_circ_0003232
dre-miR-212	dre_circ_0003234
dre-miR-212	dre_circ_0003235
dre-miR-212	dre_circ_0003235_junction_seq
dre-miR-212	dre_circ_0003238_junction_seq
dre-miR-212	dre_circ_0003240
dre-miR-212	dre_circ_0003240_junction_seq
dre-miR-212	dre_circ_0003263
dre-miR-212	dre_circ_0003274
dre-miR-212	dre_circ_0003284
dre-miR-212	dre_circ_0003292
dre-miR-212	dre_circ_0003305
dre-miR-212	dre_circ_0003319
dre-miR-212	dre_circ_0003321
dre-miR-212	dre_circ_0003329
dre-miR-212	dre_circ_0003342
dre-miR-212	dre_circ_0003353
dre-miR-212	dre_circ_0003354
dre-miR-212	dre_circ_0003363
dre-miR-212	dre_circ_0003364
dre-miR-212	dre_circ_0003370
dre-miR-212	dre_circ_0003380
dre-miR-212	dre_circ_0003414
dre-miR-212	dre_circ_0003422
dre-miR-212	dre_circ_0003423
dre-miR-212	dre_circ_0003424
dre-miR-212	dre_circ_0003453
dre-miR-212	dre_circ_0003454
dre-miR-212	dre_circ_0003459
dre-miR-212	dre_circ_0003462
dre-miR-212	dre_circ_0003464
dre-miR-212	dre_circ_0003471
dre-miR-212	dre_circ_0003482
dre-miR-212	dre_circ_0003484
dre-miR-212	dre_circ_0003495
dre-miR-212	dre_circ_0003495_junction_seq
dre-miR-212	dre_circ_0003502
dre-miR-212	dre_circ_0003506
dre-miR-212	dre_circ_0003517
dre-miR-212	dre_circ_0003536
dre-miR-212	dre_circ_0003580
dre-miR-212	dre_circ_0003588
dre-miR-212	dre_circ_0003600
dre-miR-212	dre_circ_0003605
dre-miR-212	dre_circ_0003614
dre-miR-212	dre_circ_0003624
dre-miR-212	dre_circ_0003652
dre-miR-212	dre_circ_0003665
dre-miR-212	dre_circ_0003668
dre-miR-212	dre_circ_0003683
dre-miR-212	dre_circ_0003713
dre-miR-212	dre_circ_0003715
dre-miR-212	dre_circ_0003725
dre-miR-212	dre_circ_0003752
dre-miR-212	dre_circ_0003769
dre-miR-212	dre_circ_0003771
dre-miR-212	dre_circ_0003788
dre-miR-212	dre_circ_0003790
dre-miR-212	dre_circ_0003801
dre-miR-212	dre_circ_0003840
dre-miR-212	dre_circ_0003861
dre-miR-212	dre_circ_0003884
dre-miR-212	dre_circ_0003885
dre-miR-212	dre_circ_0003886
dre-miR-212	dre_circ_0003893
dre-miR-212	dre_circ_0003896
dre-miR-212	dre_circ_0003900
dre-miR-212	dre_circ_0003903
dre-miR-212	dre_circ_0003907
dre-miR-212	dre_circ_0003911
dre-miR-212	dre_circ_0003925
dre-miR-212	dre_circ_0003943
dre-miR-212	dre_circ_0003948
dre-miR-212	dre_circ_0003949
dre-miR-212	dre_circ_0003955
dre-miR-212	dre_circ_0003966
dre-miR-212	dre_circ_0003971
dre-miR-212	dre_circ_0003984
dre-miR-212	dre_circ_0004004
dre-miR-212	dre_circ_0004038
dre-miR-212	dre_circ_0004039
dre-miR-212	dre_circ_0004051
dre-miR-212	dre_circ_0004061
dre-miR-212	dre_circ_0004063
dre-miR-212	dre_circ_0004064
dre-miR-212	dre_circ_0004065
dre-miR-212	dre_circ_0004075
dre-miR-212	dre_circ_0004076
dre-miR-212	dre_circ_0004089
dre-miR-212	dre_circ_0004091
dre-miR-212	dre_circ_0004100
dre-miR-212	dre_circ_0004101
dre-miR-212	dre_circ_0004109
dre-miR-212	dre_circ_0004112
dre-miR-212	dre_circ_0004146
dre-miR-212	dre_circ_0004147
dre-miR-212	dre_circ_0004149
dre-miR-212	dre_circ_0004162
dre-miR-212	dre_circ_0004173
dre-miR-212	dre_circ_0004174
dre-miR-212	dre_circ_0004186
dre-miR-212	dre_circ_0004191
dre-miR-212	dre_circ_0004193
dre-miR-212	dre_circ_0004214
dre-miR-212	dre_circ_0004230
dre-miR-212	dre_circ_0004245
dre-miR-212	dre_circ_0004259
dre-miR-212	dre_circ_0004273
dre-miR-212	dre_circ_0004285
dre-miR-212	dre_circ_0004333
dre-miR-212	dre_circ_0004345
dre-miR-212	dre_circ_0004349
dre-miR-212	dre_circ_0004362
dre-miR-212	dre_circ_0004365
dre-miR-212	dre_circ_0004366
dre-miR-212	dre_circ_0004367
dre-miR-212	dre_circ_0004388
dre-miR-212	dre_circ_0004394
dre-miR-212	dre_circ_0004402
dre-miR-212	dre_circ_0004414
dre-miR-212	dre_circ_0004443
dre-miR-212	dre_circ_0004444
dre-miR-212	dre_circ_0004445
dre-miR-212	dre_circ_0004446
dre-miR-212	dre_circ_0004450
dre-miR-212	dre_circ_0004463
dre-miR-212	dre_circ_0004475
dre-miR-212	dre_circ_0004504
dre-miR-212	dre_circ_0004505
dre-miR-212	dre_circ_0004506
dre-miR-212	dre_circ_0004507
dre-miR-212	dre_circ_0004509
dre-miR-212	dre_circ_0004510
dre-miR-212	dre_circ_0004528
dre-miR-212	dre_circ_0004541
dre-miR-212	dre_circ_0004560
dre-miR-212	dre_circ_0004578
dre-miR-212	dre_circ_0004580
dre-miR-212	dre_circ_0004581
dre-miR-212	dre_circ_0004586
dre-miR-212	dre_circ_0004588
dre-miR-212	dre_circ_0004592
dre-miR-212	dre_circ_0004611
dre-miR-212	dre_circ_0004612
dre-miR-212	dre_circ_0004622
dre-miR-212	dre_circ_0004657
dre-miR-212	dre_circ_0004665
dre-miR-212	dre_circ_0004682
dre-miR-212	dre_circ_0004700
dre-miR-212	dre_circ_0004703
dre-miR-212	dre_circ_0004707
dre-miR-212	dre_circ_0004716
dre-miR-212	dre_circ_0004719
dre-miR-212	dre_circ_0004724
dre-miR-212	dre_circ_0004725
dre-miR-212	dre_circ_0004726
dre-miR-212	dre_circ_0004736
dre-miR-212	dre_circ_0004743
dre-miR-212	dre_circ_0004776
dre-miR-212	dre_circ_0004795
dre-miR-212	dre_circ_0004801
dre-miR-212	dre_circ_0004808
dre-miR-212	dre_circ_0004809
dre-miR-212	dre_circ_0004818
dre-miR-212	dre_circ_0004818_junction_seq
dre-miR-212	dre_circ_0004826
dre-miR-212	dre_circ_0004829
dre-miR-212	dre_circ_0004849
dre-miR-212	dre_circ_0004854
dre-miR-212	dre_circ_0004866
dre-miR-212	dre_circ_0004870
dre-miR-212	dre_circ_0004871
dre-miR-212	dre_circ_0004894
dre-miR-212	dre_circ_0004896
dre-miR-212	dre_circ_0004898
dre-miR-212	dre_circ_0004909
dre-miR-212	dre_circ_0004910
dre-miR-212	dre_circ_0004910_junction_seq
dre-miR-212	dre_circ_0004936
dre-miR-212	dre_circ_0004939
dre-miR-212	dre_circ_0004940
dre-miR-212	dre_circ_0004942
dre-miR-212	dre_circ_0004951
dre-miR-212	dre_circ_0004962
dre-miR-212	dre_circ_0004963
dre-miR-212	dre_circ_0004964
dre-miR-212	dre_circ_0004965
dre-miR-212	dre_circ_0004967
dre-miR-212	dre_circ_0004976
dre-miR-212	dre_circ_0004992
dre-miR-212	dre_circ_0004994
dre-miR-212	dre_circ_0004997
dre-miR-212	dre_circ_0004999
dre-miR-212	dre_circ_0005001
dre-miR-212	dre_circ_0005009
dre-miR-212	dre_circ_0005014
dre-miR-212	dre_circ_0005040
dre-miR-212	dre_circ_0005041
dre-miR-212	dre_circ_0005050
dre-miR-212	dre_circ_0005056
dre-miR-212	dre_circ_0005061
dre-miR-212	dre_circ_0005065
dre-miR-212	dre_circ_0005069
dre-miR-212	dre_circ_0005112
dre-miR-212	dre_circ_0005129
dre-miR-212	dre_circ_0005134
dre-miR-212	dre_circ_0005138
dre-miR-212	dre_circ_0005153
dre-miR-212	dre_circ_0005170
dre-miR-212	dre_circ_0005171
dre-miR-212	dre_circ_0005175
dre-miR-212	dre_circ_0005202
dre-miR-212	dre_circ_0005206
dre-miR-212	dre_circ_0005209
dre-miR-212	dre_circ_0005210
dre-miR-212	dre_circ_0005211
dre-miR-212	dre_circ_0005231
dre-miR-212	dre_circ_0005231_junction_seq
dre-miR-212	dre_circ_0005238
dre-miR-212	dre_circ_0005244
dre-miR-212	dre_circ_0005245
dre-miR-212	dre_circ_0005247
dre-miR-212	dre_circ_0005249
dre-miR-212	dre_circ_0005253
dre-miR-212	dre_circ_0005295
dre-miR-212	dre_circ_0005306
dre-miR-212	dre_circ_0005316
dre-miR-212	dre_circ_0005317
dre-miR-212	dre_circ_0005332
dre-miR-212	dre_circ_0005363
dre-miR-212	dre_circ_0005366
dre-miR-212	dre_circ_0005368
dre-miR-212	dre_circ_0005372
dre-miR-212	dre_circ_0005401
dre-miR-212	dre_circ_0005408
dre-miR-212	dre_circ_0005411
dre-miR-212	dre_circ_0005415
dre-miR-212	dre_circ_0005419
dre-miR-212	dre_circ_0005427
dre-miR-212	dre_circ_0005429
dre-miR-212	dre_circ_0005437
dre-miR-212	dre_circ_0005450
dre-miR-212	dre_circ_0005489
dre-miR-212	dre_circ_0005496
dre-miR-212	dre_circ_0005505
dre-miR-212	dre_circ_0005523
dre-miR-212	dre_circ_0005551
dre-miR-212	dre_circ_0005558
dre-miR-212	dre_circ_0005610
dre-miR-212	dre_circ_0005612
dre-miR-212	dre_circ_0005614
dre-miR-212	dre_circ_0005621
dre-miR-212	dre_circ_0005637
dre-miR-212	dre_circ_0005649
dre-miR-212	dre_circ_0005651
dre-miR-212	dre_circ_0005656
dre-miR-212	dre_circ_0005670
dre-miR-212	dre_circ_0005675
dre-miR-212	dre_circ_0005678
dre-miR-212	dre_circ_0005714
dre-miR-212	dre_circ_0005716
dre-miR-212	dre_circ_0005722
dre-miR-212	dre_circ_0005734
dre-miR-212	dre_circ_0005737
dre-miR-212	dre_circ_0005738
dre-miR-212	dre_circ_0005761
dre-miR-212	dre_circ_0005766
dre-miR-212	dre_circ_0005770
dre-miR-212	dre_circ_0005775
dre-miR-212	dre_circ_0005785
dre-miR-212	dre_circ_0005788
dre-miR-212	dre_circ_0005791
dre-miR-212	dre_circ_0005793
dre-miR-212	dre_circ_0005797
dre-miR-212	dre_circ_0005807
dre-miR-212	dre_circ_0005808
dre-miR-212	dre_circ_0005824
dre-miR-212	dre_circ_0005825
dre-miR-212	dre_circ_0005838
dre-miR-212	dre_circ_0005852
dre-miR-212	dre_circ_0005855
dre-miR-212	dre_circ_0005861
dre-miR-212	dre_circ_0005873
dre-miR-212	dre_circ_0005889
dre-miR-212	dre_circ_0005892
dre-miR-212	dre_circ_0005906
dre-miR-212	dre_circ_0005907
dre-miR-212	dre_circ_0005951
dre-miR-212	dre_circ_0005953
dre-miR-212	dre_circ_0005958
dre-miR-212	dre_circ_0005979
dre-miR-212	dre_circ_0006006
dre-miR-212	dre_circ_0006021
dre-miR-212	dre_circ_0006051
dre-miR-212	dre_circ_0006065
dre-miR-212	dre_circ_0006076
dre-miR-212	dre_circ_0006077
dre-miR-212	dre_circ_0006083
dre-miR-212	dre_circ_0006084
dre-miR-212	dre_circ_0006091
dre-miR-212	dre_circ_0006097
dre-miR-212	dre_circ_0006128
dre-miR-212	dre_circ_0006129
dre-miR-212	dre_circ_0006136
dre-miR-212	dre_circ_0006141
dre-miR-212	dre_circ_0006144
dre-miR-212	dre_circ_0006147
dre-miR-212	dre_circ_0006154
dre-miR-212	dre_circ_0006174
dre-miR-212	dre_circ_0006178
dre-miR-212	dre_circ_0006179
dre-miR-212	dre_circ_0006180
dre-miR-212	dre_circ_0006182
dre-miR-212	dre_circ_0006188
dre-miR-212	dre_circ_0006194
dre-miR-212	dre_circ_0006214
dre-miR-212	dre_circ_0006226
dre-miR-212	dre_circ_0006229
dre-miR-212	dre_circ_0006246
dre-miR-212	dre_circ_0006251
dre-miR-212	dre_circ_0006284
dre-miR-212	dre_circ_0006290
dre-miR-212	dre_circ_0006294
dre-miR-212	dre_circ_0006299
dre-miR-212	dre_circ_0006302
dre-miR-212	dre_circ_0006308
dre-miR-212	dre_circ_0006310
dre-miR-212	dre_circ_0006313
dre-miR-212	dre_circ_0006323
dre-miR-212	dre_circ_0006368
dre-miR-212	dre_circ_0006378
dre-miR-212	dre_circ_0006411
dre-miR-212	dre_circ_0006439
dre-miR-212	dre_circ_0006449
dre-miR-212	dre_circ_0006464
dre-miR-212	dre_circ_0006467
dre-miR-212	dre_circ_0006468
dre-miR-212	dre_circ_0006486
dre-miR-212	dre_circ_0006488
dre-miR-212	dre_circ_0006498
dre-miR-212	dre_circ_0006498_junction_seq
dre-miR-212	dre_circ_0006499
dre-miR-212	dre_circ_0006499_junction_seq
dre-miR-212	dre_circ_0006501_junction_seq
dre-miR-212	dre_circ_0006507
dre-miR-212	dre_circ_0006516
dre-miR-212	dre_circ_0006528
dre-miR-212	dre_circ_0006538
dre-miR-212	dre_circ_0006545
dre-miR-212	dre_circ_0006549
dre-miR-212	dre_circ_0006561
dre-miR-212	dre_circ_0006562
dre-miR-212	dre_circ_0006563
dre-miR-212	dre_circ_0006568
dre-miR-212	dre_circ_0006570
dre-miR-212	dre_circ_0006571
dre-miR-212	dre_circ_0006579
dre-miR-212	dre_circ_0006580
dre-miR-212	dre_circ_0006589
dre-miR-212	dre_circ_0006592
dre-miR-212	dre_circ_0006600
dre-miR-212	dre_circ_0006605
dre-miR-212	dre_circ_0006609
dre-miR-212	dre_circ_0006617
dre-miR-212	dre_circ_0006627
dre-miR-212	dre_circ_0006644
dre-miR-212	dre_circ_0006656
dre-miR-212	dre_circ_0006657
dre-miR-212	dre_circ_0006675
dre-miR-212	dre_circ_0006681
dre-miR-212	dre_circ_0006712
dre-miR-212	dre_circ_0006715
dre-miR-212	dre_circ_0006719
dre-miR-212	dre_circ_0006738
dre-miR-212	dre_circ_0006740
dre-miR-212	dre_circ_0006757
dre-miR-212	dre_circ_0006774
dre-miR-212	dre_circ_0006783
dre-miR-212	dre_circ_0006784
dre-miR-212	dre_circ_0006787
dre-miR-212	dre_circ_0006792
dre-miR-212	dre_circ_0006797
dre-miR-212	dre_circ_0006800
dre-miR-212	dre_circ_0006810
dre-miR-212	dre_circ_0006823
dre-miR-212	dre_circ_0006824
dre-miR-212	dre_circ_0006853
dre-miR-212	dre_circ_0006869
dre-miR-212	dre_circ_0006878
dre-miR-212	dre_circ_0006910
dre-miR-212	dre_circ_0006911
dre-miR-212	dre_circ_0006930
dre-miR-212	dre_circ_0006933
dre-miR-212	dre_circ_0006939
dre-miR-212	dre_circ_0006945
dre-miR-212	dre_circ_0006972
dre-miR-212	dre_circ_0006988
dre-miR-212	dre_circ_0007023
dre-miR-212	dre_circ_0007033
dre-miR-212	dre_circ_0007034
dre-miR-212	dre_circ_0007049
dre-miR-212	dre_circ_0007060
dre-miR-212	dre_circ_0007071
dre-miR-212	dre_circ_0007074
dre-miR-212	dre_circ_0007086
dre-miR-212	dre_circ_0007121
dre-miR-212	dre_circ_0007144
dre-miR-212	dre_circ_0007166
dre-miR-212	dre_circ_0007167
dre-miR-212	dre_circ_0007179
dre-miR-212	dre_circ_0007201
dre-miR-212	dre_circ_0007220
dre-miR-212	dre_circ_0007222
dre-miR-212	dre_circ_0007227
dre-miR-212	dre_circ_0007231
dre-miR-212	dre_circ_0007236
dre-miR-212	dre_circ_0007238
dre-miR-212	dre_circ_0007261
dre-miR-212	dre_circ_0007262
dre-miR-212	dre_circ_0007263
dre-miR-212	dre_circ_0007265
dre-miR-212	dre_circ_0007266
dre-miR-212	dre_circ_0007275
dre-miR-212	dre_circ_0007278
dre-miR-212	dre_circ_0007281
dre-miR-212	dre_circ_0007287
dre-miR-212	dre_circ_0007289
dre-miR-212	dre_circ_0007289_junction_seq
dre-miR-212	dre_circ_0007291
dre-miR-212	dre_circ_0007304
dre-miR-212	dre_circ_0007305
dre-miR-212	dre_circ_0007306
dre-miR-212	dre_circ_0007321
dre-miR-212	dre_circ_0007328
dre-miR-212	dre_circ_0007330
dre-miR-212	dre_circ_0007348
dre-miR-212	dre_circ_0007349
dre-miR-212	dre_circ_0007362
dre-miR-212	dre_circ_0007364
dre-miR-212	dre_circ_0007394
dre-miR-212	dre_circ_0007398
dre-miR-212	dre_circ_0007405
dre-miR-212	dre_circ_0007439
dre-miR-212	dre_circ_0007448
dre-miR-212	dre_circ_0007453
dre-miR-212	dre_circ_0007454
dre-miR-212	dre_circ_0007455
dre-miR-212	dre_circ_0007462
dre-miR-212	dre_circ_0007476
dre-miR-212	dre_circ_0007481
dre-miR-212	dre_circ_0007490
dre-miR-212	dre_circ_0007507
dre-miR-212	dre_circ_0007510
dre-miR-212	dre_circ_0007513
dre-miR-212	dre_circ_0007527
dre-miR-212	dre_circ_0007532
dre-miR-212	dre_circ_0007535
dre-miR-212	dre_circ_0007536
dre-miR-212	dre_circ_0007540
dre-miR-212	dre_circ_0007544
dre-miR-212	dre_circ_0007546
dre-miR-212	dre_circ_0007560
dre-miR-212	dre_circ_0007566
dre-miR-212	dre_circ_0007573
dre-miR-212	dre_circ_0007580
dre-miR-212	dre_circ_0007589
dre-miR-212	dre_circ_0007593
dre-miR-212	dre_circ_0007596
dre-miR-212	dre_circ_0007600
dre-miR-212	dre_circ_0007622
dre-miR-212	dre_circ_0007632
dre-miR-212	dre_circ_0007649
dre-miR-212	dre_circ_0007676
dre-miR-212	dre_circ_0007705
dre-miR-212	dre_circ_0007728
dre-miR-212	dre_circ_0007737
dre-miR-212	dre_circ_0007764
dre-miR-212	dre_circ_0007773
dre-miR-212	dre_circ_0007791
dre-miR-212	dre_circ_0007816
dre-miR-212	dre_circ_0007839
dre-miR-212	dre_circ_0007850
dre-miR-212	dre_circ_0007857
dre-miR-212	dre_circ_0007862
dre-miR-212	dre_circ_0007863
dre-miR-212	dre_circ_0007871
dre-miR-212	dre_circ_0007878
dre-miR-212	dre_circ_0007886
dre-miR-212	dre_circ_0007896
dre-miR-212	dre_circ_0007904
dre-miR-212	dre_circ_0007921
dre-miR-212	dre_circ_0007928
dre-miR-212	dre_circ_0007945
dre-miR-212	dre_circ_0007948
dre-miR-212	dre_circ_0007949
dre-miR-212	dre_circ_0007950
dre-miR-212	dre_circ_0007957
dre-miR-212	dre_circ_0007958
dre-miR-212	dre_circ_0007961
dre-miR-212	dre_circ_0007964
dre-miR-212	dre_circ_0007975
dre-miR-212	dre_circ_0007977
dre-miR-212	dre_circ_0007984
dre-miR-212	dre_circ_0007990
dre-miR-212	dre_circ_0008016
dre-miR-212	dre_circ_0008021
dre-miR-212	dre_circ_0008034
dre-miR-212	dre_circ_0008035
dre-miR-212	dre_circ_0008036
dre-miR-212	dre_circ_0008038
dre-miR-212	dre_circ_0008054
dre-miR-212	dre_circ_0008060
dre-miR-212	dre_circ_0008073
dre-miR-212	dre_circ_0008074
dre-miR-212	dre_circ_0008076
dre-miR-212	dre_circ_0008084
dre-miR-212	dre_circ_0008109
dre-miR-212	dre_circ_0008111
dre-miR-212	dre_circ_0008123
dre-miR-212	dre_circ_0008134
dre-miR-212	dre_circ_0008136
dre-miR-212	dre_circ_0008142
dre-miR-212	dre_circ_0008144
dre-miR-212	dre_circ_0008164
dre-miR-212	dre_circ_0008171
dre-miR-212	dre_circ_0008192
dre-miR-212	dre_circ_0008202
dre-miR-212	dre_circ_0008207
dre-miR-212	dre_circ_0008230
dre-miR-212	dre_circ_0008236
dre-miR-212	dre_circ_0008237
dre-miR-212	dre_circ_0008260
dre-miR-212	dre_circ_0008262
dre-miR-212	dre_circ_0008275
dre-miR-212	dre_circ_0008281
dre-miR-212	dre_circ_0008283
dre-miR-212	dre_circ_0008286
dre-miR-212	dre_circ_0008297
dre-miR-212	dre_circ_0008301
dre-miR-212	dre_circ_0008311
dre-miR-212	dre_circ_0008314
dre-miR-212	dre_circ_0008318
dre-miR-212	dre_circ_0008319
dre-miR-212	dre_circ_0008344
dre-miR-212	dre_circ_0008361
dre-miR-212	dre_circ_0008376
dre-miR-212	dre_circ_0008394
dre-miR-212	dre_circ_0008401
dre-miR-212	dre_circ_0008402
dre-miR-212	dre_circ_0008407
dre-miR-212	dre_circ_0008408
dre-miR-212	dre_circ_0008408_junction_seq
dre-miR-212	dre_circ_0008427
dre-miR-212	dre_circ_0008460
dre-miR-212	dre_circ_0008474
dre-miR-212	dre_circ_0008495
dre-miR-212	dre_circ_0008501
dre-miR-212	dre_circ_0008502
dre-miR-212	dre_circ_0008563
dre-miR-212	dre_circ_0008567
dre-miR-212	dre_circ_0008572
dre-miR-212	dre_circ_0008573
dre-miR-212	dre_circ_0008602
dre-miR-212	dre_circ_0008642
dre-miR-212	dre_circ_0008649
dre-miR-212	dre_circ_0008653
dre-miR-212	dre_circ_0008654
dre-miR-212	dre_circ_0008660
dre-miR-212	dre_circ_0008665
dre-miR-212	dre_circ_0008730
dre-miR-212	dre_circ_0008734
dre-miR-212	dre_circ_0008744
dre-miR-212	dre_circ_0008753
dre-miR-212	dre_circ_0008756
dre-miR-212	dre_circ_0008792
