# Supplementary material for: Comprehensive Characterization of Circular RNAs in Ovary and Testis From Nile Tilapia
Source: Front Vet Sci. 2022 Apr 6;9:847681. doi: 10.3389/fvets.2022.847681 (PMC9019548; doi:10.3389/fvets.2022.847681)
Supplement: Supplementary file 6 [file Data_Sheet_6.CSV]

dre-miR-200b-3p	dre_circ_0000073
dre-miR-200b-3p	dre_circ_0000079
dre-miR-200b-3p	dre_circ_0000093
dre-miR-200b-3p	dre_circ_0000098
dre-miR-200b-3p	dre_circ_0000107
dre-miR-200b-3p	dre_circ_0000109
dre-miR-200b-3p	dre_circ_0000127
dre-miR-200b-3p	dre_circ_0000128
dre-miR-200b-3p	dre_circ_0000133
dre-miR-200b-3p	dre_circ_0000146
dre-miR-200b-3p	dre_circ_0000164
dre-miR-200b-3p	dre_circ_0000168
dre-miR-200b-3p	dre_circ_0000169
dre-miR-200b-3p	dre_circ_0000174
dre-miR-200b-3p	dre_circ_0000186
dre-miR-200b-3p	dre_circ_0000196
dre-miR-200b-3p	dre_circ_0000199
dre-miR-200b-3p	dre_circ_0000210
dre-miR-200b-3p	dre_circ_0000216
dre-miR-200b-3p	dre_circ_0000236
dre-miR-200b-3p	dre_circ_0000239
dre-miR-200b-3p	dre_circ_0000240
dre-miR-200b-3p	dre_circ_0000275
dre-miR-200b-3p	dre_circ_0000284
dre-miR-200b-3p	dre_circ_0000285
dre-miR-200b-3p	dre_circ_0000286
dre-miR-200b-3p	dre_circ_0000306
dre-miR-200b-3p	dre_circ_0000308
dre-miR-200b-3p	dre_circ_0000312
dre-miR-200b-3p	dre_circ_0000314
dre-miR-200b-3p	dre_circ_0000317
dre-miR-200b-3p	dre_circ_0000318
dre-miR-200b-3p	dre_circ_0000319
dre-miR-200b-3p	dre_circ_0000320
dre-miR-200b-3p	dre_circ_0000323
dre-miR-200b-3p	dre_circ_0000329
dre-miR-200b-3p	dre_circ_0000350
dre-miR-200b-3p	dre_circ_0000352
dre-miR-200b-3p	dre_circ_0000355
dre-miR-200b-3p	dre_circ_0000367
dre-miR-200b-3p	dre_circ_0000378
dre-miR-200b-3p	dre_circ_0000382
dre-miR-200b-3p	dre_circ_0000384
dre-miR-200b-3p	dre_circ_0000395
dre-miR-200b-3p	dre_circ_0000404
dre-miR-200b-3p	dre_circ_0000406
dre-miR-200b-3p	dre_circ_0000407
dre-miR-200b-3p	dre_circ_0000412
dre-miR-200b-3p	dre_circ_0000429
dre-miR-200b-3p	dre_circ_0000464
dre-miR-200b-3p	dre_circ_0000476
dre-miR-200b-3p	dre_circ_0000512
dre-miR-200b-3p	dre_circ_0000515
dre-miR-200b-3p	dre_circ_0000517
dre-miR-200b-3p	dre_circ_0000529
dre-miR-200b-3p	dre_circ_0000533
dre-miR-200b-3p	dre_circ_0000546
dre-miR-200b-3p	dre_circ_0000557
dre-miR-200b-3p	dre_circ_0000562
dre-miR-200b-3p	dre_circ_0000578
dre-miR-200b-3p	dre_circ_0000579
dre-miR-200b-3p	dre_circ_0000588
dre-miR-200b-3p	dre_circ_0000591
dre-miR-200b-3p	dre_circ_0000593
dre-miR-200b-3p	dre_circ_0000602
dre-miR-200b-3p	dre_circ_0000624
dre-miR-200b-3p	dre_circ_0000627
dre-miR-200b-3p	dre_circ_0000628
dre-miR-200b-3p	dre_circ_0000637
dre-miR-200b-3p	dre_circ_0000641
dre-miR-200b-3p	dre_circ_0000643
dre-miR-200b-3p	dre_circ_0000645
dre-miR-200b-3p	dre_circ_0000661
dre-miR-200b-3p	dre_circ_0000662
dre-miR-200b-3p	dre_circ_0000690
dre-miR-200b-3p	dre_circ_0000713
dre-miR-200b-3p	dre_circ_0000722
dre-miR-200b-3p	dre_circ_0000731
dre-miR-200b-3p	dre_circ_0000733
dre-miR-200b-3p	dre_circ_0000739
dre-miR-200b-3p	dre_circ_0000743
dre-miR-200b-3p	dre_circ_0000754
dre-miR-200b-3p	dre_circ_0000756
dre-miR-200b-3p	dre_circ_0000758
dre-miR-200b-3p	dre_circ_0000761
dre-miR-200b-3p	dre_circ_0000769
dre-miR-200b-3p	dre_circ_0000785
dre-miR-200b-3p	dre_circ_0000797
dre-miR-200b-3p	dre_circ_0000798
dre-miR-200b-3p	dre_circ_0000802
dre-miR-200b-3p	dre_circ_0000850
dre-miR-200b-3p	dre_circ_0000851
dre-miR-200b-3p	dre_circ_0000853
dre-miR-200b-3p	dre_circ_0000855
dre-miR-200b-3p	dre_circ_0000896
dre-miR-200b-3p	dre_circ_0000927
dre-miR-200b-3p	dre_circ_0000942
dre-miR-200b-3p	dre_circ_0000954
dre-miR-200b-3p	dre_circ_0000956
dre-miR-200b-3p	dre_circ_0000962
dre-miR-200b-3p	dre_circ_0000972
dre-miR-200b-3p	dre_circ_0000977
dre-miR-200b-3p	dre_circ_0001014
dre-miR-200b-3p	dre_circ_0001015
dre-miR-200b-3p	dre_circ_0001024
dre-miR-200b-3p	dre_circ_0001041
dre-miR-200b-3p	dre_circ_0001043
dre-miR-200b-3p	dre_circ_0001048
dre-miR-200b-3p	dre_circ_0001049
dre-miR-200b-3p	dre_circ_0001067
dre-miR-200b-3p	dre_circ_0001085
dre-miR-200b-3p	dre_circ_0001088
dre-miR-200b-3p	dre_circ_0001093
dre-miR-200b-3p	dre_circ_0001096
dre-miR-200b-3p	dre_circ_0001101
dre-miR-200b-3p	dre_circ_0001102
dre-miR-200b-3p	dre_circ_0001110
dre-miR-200b-3p	dre_circ_0001124
dre-miR-200b-3p	dre_circ_0001129
dre-miR-200b-3p	dre_circ_0001130
dre-miR-200b-3p	dre_circ_0001150
dre-miR-200b-3p	dre_circ_0001177
dre-miR-200b-3p	dre_circ_0001189
dre-miR-200b-3p	dre_circ_0001193
dre-miR-200b-3p	dre_circ_0001195
dre-miR-200b-3p	dre_circ_0001209
dre-miR-200b-3p	dre_circ_0001270
dre-miR-200b-3p	dre_circ_0001276
dre-miR-200b-3p	dre_circ_0001278
dre-miR-200b-3p	dre_circ_0001293
dre-miR-200b-3p	dre_circ_0001294
dre-miR-200b-3p	dre_circ_0001297
dre-miR-200b-3p	dre_circ_0001310_junction_seq
dre-miR-200b-3p	dre_circ_0001311
dre-miR-200b-3p	dre_circ_0001319
dre-miR-200b-3p	dre_circ_0001330
dre-miR-200b-3p	dre_circ_0001334
dre-miR-200b-3p	dre_circ_0001335
dre-miR-200b-3p	dre_circ_0001337
dre-miR-200b-3p	dre_circ_0001352
dre-miR-200b-3p	dre_circ_0001355
dre-miR-200b-3p	dre_circ_0001359
dre-miR-200b-3p	dre_circ_0001401
dre-miR-200b-3p	dre_circ_0001402
dre-miR-200b-3p	dre_circ_0001411
dre-miR-200b-3p	dre_circ_0001455
dre-miR-200b-3p	dre_circ_0001457
dre-miR-200b-3p	dre_circ_0001458
dre-miR-200b-3p	dre_circ_0001462
dre-miR-200b-3p	dre_circ_0001465
dre-miR-200b-3p	dre_circ_0001467
dre-miR-200b-3p	dre_circ_0001499
dre-miR-200b-3p	dre_circ_0001516
dre-miR-200b-3p	dre_circ_0001524
dre-miR-200b-3p	dre_circ_0001539
dre-miR-200b-3p	dre_circ_0001554
dre-miR-200b-3p	dre_circ_0001592
dre-miR-200b-3p	dre_circ_0001606
dre-miR-200b-3p	dre_circ_0001628
dre-miR-200b-3p	dre_circ_0001629
dre-miR-200b-3p	dre_circ_0001632
dre-miR-200b-3p	dre_circ_0001678
dre-miR-200b-3p	dre_circ_0001680
dre-miR-200b-3p	dre_circ_0001682
dre-miR-200b-3p	dre_circ_0001683
dre-miR-200b-3p	dre_circ_0001697
dre-miR-200b-3p	dre_circ_0001698
dre-miR-200b-3p	dre_circ_0001699
dre-miR-200b-3p	dre_circ_0001715
dre-miR-200b-3p	dre_circ_0001716
dre-miR-200b-3p	dre_circ_0001717
dre-miR-200b-3p	dre_circ_0001722
dre-miR-200b-3p	dre_circ_0001724
dre-miR-200b-3p	dre_circ_0001726
dre-miR-200b-3p	dre_circ_0001753
dre-miR-200b-3p	dre_circ_0001754
dre-miR-200b-3p	dre_circ_0001763
dre-miR-200b-3p	dre_circ_0001766
dre-miR-200b-3p	dre_circ_0001787
dre-miR-200b-3p	dre_circ_0001798
dre-miR-200b-3p	dre_circ_0001804
dre-miR-200b-3p	dre_circ_0001816
dre-miR-200b-3p	dre_circ_0001821
dre-miR-200b-3p	dre_circ_0001830
dre-miR-200b-3p	dre_circ_0001830_junction_seq
dre-miR-200b-3p	dre_circ_0001831
dre-miR-200b-3p	dre_circ_0001857
dre-miR-200b-3p	dre_circ_0001893
dre-miR-200b-3p	dre_circ_0001907
dre-miR-200b-3p	dre_circ_0001910
dre-miR-200b-3p	dre_circ_0001912
dre-miR-200b-3p	dre_circ_0001914
dre-miR-200b-3p	dre_circ_0001926
dre-miR-200b-3p	dre_circ_0001932
dre-miR-200b-3p	dre_circ_0001964
dre-miR-200b-3p	dre_circ_0001976
dre-miR-200b-3p	dre_circ_0001981
dre-miR-200b-3p	dre_circ_0001990
dre-miR-200b-3p	dre_circ_0002013
dre-miR-200b-3p	dre_circ_0002014
dre-miR-200b-3p	dre_circ_0002015
dre-miR-200b-3p	dre_circ_0002042
dre-miR-200b-3p	dre_circ_0002054
dre-miR-200b-3p	dre_circ_0002057
dre-miR-200b-3p	dre_circ_0002058
dre-miR-200b-3p	dre_circ_0002065
dre-miR-200b-3p	dre_circ_0002073
dre-miR-200b-3p	dre_circ_0002079
dre-miR-200b-3p	dre_circ_0002085
dre-miR-200b-3p	dre_circ_0002115
dre-miR-200b-3p	dre_circ_0002118
dre-miR-200b-3p	dre_circ_0002123
dre-miR-200b-3p	dre_circ_0002139
dre-miR-200b-3p	dre_circ_0002142
dre-miR-200b-3p	dre_circ_0002145
dre-miR-200b-3p	dre_circ_0002155
dre-miR-200b-3p	dre_circ_0002166
dre-miR-200b-3p	dre_circ_0002172
dre-miR-200b-3p	dre_circ_0002186
dre-miR-200b-3p	dre_circ_0002194
dre-miR-200b-3p	dre_circ_0002206
dre-miR-200b-3p	dre_circ_0002233
dre-miR-200b-3p	dre_circ_0002238
dre-miR-200b-3p	dre_circ_0002240
dre-miR-200b-3p	dre_circ_0002262
dre-miR-200b-3p	dre_circ_0002277
dre-miR-200b-3p	dre_circ_0002278
dre-miR-200b-3p	dre_circ_0002281
dre-miR-200b-3p	dre_circ_0002284
dre-miR-200b-3p	dre_circ_0002285
dre-miR-200b-3p	dre_circ_0002286
dre-miR-200b-3p	dre_circ_0002288
dre-miR-200b-3p	dre_circ_0002297
dre-miR-200b-3p	dre_circ_0002321
dre-miR-200b-3p	dre_circ_0002338
dre-miR-200b-3p	dre_circ_0002341
dre-miR-200b-3p	dre_circ_0002347
dre-miR-200b-3p	dre_circ_0002357
dre-miR-200b-3p	dre_circ_0002362
dre-miR-200b-3p	dre_circ_0002363
dre-miR-200b-3p	dre_circ_0002365
dre-miR-200b-3p	dre_circ_0002368
dre-miR-200b-3p	dre_circ_0002371
dre-miR-200b-3p	dre_circ_0002385
dre-miR-200b-3p	dre_circ_0002391
dre-miR-200b-3p	dre_circ_0002399
dre-miR-200b-3p	dre_circ_0002408
dre-miR-200b-3p	dre_circ_0002409
dre-miR-200b-3p	dre_circ_0002411
dre-miR-200b-3p	dre_circ_0002435
dre-miR-200b-3p	dre_circ_0002437
dre-miR-200b-3p	dre_circ_0002463
dre-miR-200b-3p	dre_circ_0002465
dre-miR-200b-3p	dre_circ_0002466
dre-miR-200b-3p	dre_circ_0002467
dre-miR-200b-3p	dre_circ_0002469
dre-miR-200b-3p	dre_circ_0002471
dre-miR-200b-3p	dre_circ_0002510
dre-miR-200b-3p	dre_circ_0002512
dre-miR-200b-3p	dre_circ_0002514
dre-miR-200b-3p	dre_circ_0002515
dre-miR-200b-3p	dre_circ_0002530
dre-miR-200b-3p	dre_circ_0002542
dre-miR-200b-3p	dre_circ_0002554
dre-miR-200b-3p	dre_circ_0002562
dre-miR-200b-3p	dre_circ_0002582
dre-miR-200b-3p	dre_circ_0002622
dre-miR-200b-3p	dre_circ_0002637
dre-miR-200b-3p	dre_circ_0002645
dre-miR-200b-3p	dre_circ_0002660
dre-miR-200b-3p	dre_circ_0002661
dre-miR-200b-3p	dre_circ_0002662
dre-miR-200b-3p	dre_circ_0002673
dre-miR-200b-3p	dre_circ_0002675
dre-miR-200b-3p	dre_circ_0002688
dre-miR-200b-3p	dre_circ_0002712
dre-miR-200b-3p	dre_circ_0002759
dre-miR-200b-3p	dre_circ_0002767
dre-miR-200b-3p	dre_circ_0002781
dre-miR-200b-3p	dre_circ_0002792
dre-miR-200b-3p	dre_circ_0002812
dre-miR-200b-3p	dre_circ_0002821
dre-miR-200b-3p	dre_circ_0002843
dre-miR-200b-3p	dre_circ_0002860
dre-miR-200b-3p	dre_circ_0002887
dre-miR-200b-3p	dre_circ_0002896
dre-miR-200b-3p	dre_circ_0002899
dre-miR-200b-3p	dre_circ_0002934
dre-miR-200b-3p	dre_circ_0002974
dre-miR-200b-3p	dre_circ_0002980
dre-miR-200b-3p	dre_circ_0002986
dre-miR-200b-3p	dre_circ_0002993
dre-miR-200b-3p	dre_circ_0003002
dre-miR-200b-3p	dre_circ_0003007
dre-miR-200b-3p	dre_circ_0003009
dre-miR-200b-3p	dre_circ_0003024
dre-miR-200b-3p	dre_circ_0003024_junction_seq
dre-miR-200b-3p	dre_circ_0003025
dre-miR-200b-3p	dre_circ_0003042
dre-miR-200b-3p	dre_circ_0003043
dre-miR-200b-3p	dre_circ_0003061
dre-miR-200b-3p	dre_circ_0003062
dre-miR-200b-3p	dre_circ_0003070
dre-miR-200b-3p	dre_circ_0003071
dre-miR-200b-3p	dre_circ_0003075
dre-miR-200b-3p	dre_circ_0003080
dre-miR-200b-3p	dre_circ_0003082
dre-miR-200b-3p	dre_circ_0003086
dre-miR-200b-3p	dre_circ_0003090
dre-miR-200b-3p	dre_circ_0003095
dre-miR-200b-3p	dre_circ_0003129
dre-miR-200b-3p	dre_circ_0003131
dre-miR-200b-3p	dre_circ_0003135
dre-miR-200b-3p	dre_circ_0003143
dre-miR-200b-3p	dre_circ_0003144
dre-miR-200b-3p	dre_circ_0003146
dre-miR-200b-3p	dre_circ_0003147
dre-miR-200b-3p	dre_circ_0003152
dre-miR-200b-3p	dre_circ_0003175
dre-miR-200b-3p	dre_circ_0003182
dre-miR-200b-3p	dre_circ_0003184
dre-miR-200b-3p	dre_circ_0003190
dre-miR-200b-3p	dre_circ_0003191
dre-miR-200b-3p	dre_circ_0003192
dre-miR-200b-3p	dre_circ_0003210
dre-miR-200b-3p	dre_circ_0003213
dre-miR-200b-3p	dre_circ_0003263
dre-miR-200b-3p	dre_circ_0003274
dre-miR-200b-3p	dre_circ_0003277
dre-miR-200b-3p	dre_circ_0003281_junction_seq
dre-miR-200b-3p	dre_circ_0003300
dre-miR-200b-3p	dre_circ_0003305
dre-miR-200b-3p	dre_circ_0003310
dre-miR-200b-3p	dre_circ_0003319
dre-miR-200b-3p	dre_circ_0003321
dre-miR-200b-3p	dre_circ_0003329
dre-miR-200b-3p	dre_circ_0003354
dre-miR-200b-3p	dre_circ_0003364
dre-miR-200b-3p	dre_circ_0003371
dre-miR-200b-3p	dre_circ_0003414
dre-miR-200b-3p	dre_circ_0003420
dre-miR-200b-3p	dre_circ_0003422
dre-miR-200b-3p	dre_circ_0003424
dre-miR-200b-3p	dre_circ_0003425
dre-miR-200b-3p	dre_circ_0003453
dre-miR-200b-3p	dre_circ_0003454
dre-miR-200b-3p	dre_circ_0003461
dre-miR-200b-3p	dre_circ_0003462
dre-miR-200b-3p	dre_circ_0003464
dre-miR-200b-3p	dre_circ_0003466
dre-miR-200b-3p	dre_circ_0003468
dre-miR-200b-3p	dre_circ_0003482
dre-miR-200b-3p	dre_circ_0003484
dre-miR-200b-3p	dre_circ_0003502
dre-miR-200b-3p	dre_circ_0003506
dre-miR-200b-3p	dre_circ_0003529
dre-miR-200b-3p	dre_circ_0003545
dre-miR-200b-3p	dre_circ_0003556
dre-miR-200b-3p	dre_circ_0003580
dre-miR-200b-3p	dre_circ_0003584
dre-miR-200b-3p	dre_circ_0003605
dre-miR-200b-3p	dre_circ_0003607
dre-miR-200b-3p	dre_circ_0003614
dre-miR-200b-3p	dre_circ_0003617
dre-miR-200b-3p	dre_circ_0003619
dre-miR-200b-3p	dre_circ_0003660
dre-miR-200b-3p	dre_circ_0003661
dre-miR-200b-3p	dre_circ_0003665
dre-miR-200b-3p	dre_circ_0003671
dre-miR-200b-3p	dre_circ_0003674
dre-miR-200b-3p	dre_circ_0003679
dre-miR-200b-3p	dre_circ_0003680
dre-miR-200b-3p	dre_circ_0003687
dre-miR-200b-3p	dre_circ_0003688
dre-miR-200b-3p	dre_circ_0003703
dre-miR-200b-3p	dre_circ_0003704
dre-miR-200b-3p	dre_circ_0003713
dre-miR-200b-3p	dre_circ_0003720
dre-miR-200b-3p	dre_circ_0003725
dre-miR-200b-3p	dre_circ_0003743
dre-miR-200b-3p	dre_circ_0003752
dre-miR-200b-3p	dre_circ_0003765
dre-miR-200b-3p	dre_circ_0003769
dre-miR-200b-3p	dre_circ_0003776
dre-miR-200b-3p	dre_circ_0003790
dre-miR-200b-3p	dre_circ_0003801
dre-miR-200b-3p	dre_circ_0003803
dre-miR-200b-3p	dre_circ_0003827
dre-miR-200b-3p	dre_circ_0003828
dre-miR-200b-3p	dre_circ_0003840
dre-miR-200b-3p	dre_circ_0003841
dre-miR-200b-3p	dre_circ_0003861
dre-miR-200b-3p	dre_circ_0003875
dre-miR-200b-3p	dre_circ_0003877
dre-miR-200b-3p	dre_circ_0003885
dre-miR-200b-3p	dre_circ_0003886
dre-miR-200b-3p	dre_circ_0003890
dre-miR-200b-3p	dre_circ_0003893
dre-miR-200b-3p	dre_circ_0003900
dre-miR-200b-3p	dre_circ_0003903
dre-miR-200b-3p	dre_circ_0003907
dre-miR-200b-3p	dre_circ_0003943
dre-miR-200b-3p	dre_circ_0003949
dre-miR-200b-3p	dre_circ_0003966
dre-miR-200b-3p	dre_circ_0003978
dre-miR-200b-3p	dre_circ_0003984
dre-miR-200b-3p	dre_circ_0004002
dre-miR-200b-3p	dre_circ_0004004
dre-miR-200b-3p	dre_circ_0004008
dre-miR-200b-3p	dre_circ_0004014
dre-miR-200b-3p	dre_circ_0004038
dre-miR-200b-3p	dre_circ_0004039
dre-miR-200b-3p	dre_circ_0004059
dre-miR-200b-3p	dre_circ_0004073
dre-miR-200b-3p	dre_circ_0004074
dre-miR-200b-3p	dre_circ_0004075
dre-miR-200b-3p	dre_circ_0004076
dre-miR-200b-3p	dre_circ_0004089
dre-miR-200b-3p	dre_circ_0004092
dre-miR-200b-3p	dre_circ_0004100
dre-miR-200b-3p	dre_circ_0004101
dre-miR-200b-3p	dre_circ_0004149
dre-miR-200b-3p	dre_circ_0004162
dre-miR-200b-3p	dre_circ_0004186
dre-miR-200b-3p	dre_circ_0004190
dre-miR-200b-3p	dre_circ_0004191
dre-miR-200b-3p	dre_circ_0004193
dre-miR-200b-3p	dre_circ_0004211
dre-miR-200b-3p	dre_circ_0004214
dre-miR-200b-3p	dre_circ_0004255
dre-miR-200b-3p	dre_circ_0004259
dre-miR-200b-3p	dre_circ_0004270
dre-miR-200b-3p	dre_circ_0004273
dre-miR-200b-3p	dre_circ_0004274
dre-miR-200b-3p	dre_circ_0004285
dre-miR-200b-3p	dre_circ_0004308
dre-miR-200b-3p	dre_circ_0004314
dre-miR-200b-3p	dre_circ_0004314_junction_seq
dre-miR-200b-3p	dre_circ_0004346
dre-miR-200b-3p	dre_circ_0004349
dre-miR-200b-3p	dre_circ_0004362
dre-miR-200b-3p	dre_circ_0004382
dre-miR-200b-3p	dre_circ_0004388
dre-miR-200b-3p	dre_circ_0004391
dre-miR-200b-3p	dre_circ_0004392
dre-miR-200b-3p	dre_circ_0004394
dre-miR-200b-3p	dre_circ_0004402
dre-miR-200b-3p	dre_circ_0004404
dre-miR-200b-3p	dre_circ_0004414
dre-miR-200b-3p	dre_circ_0004433
dre-miR-200b-3p	dre_circ_0004444
dre-miR-200b-3p	dre_circ_0004445
dre-miR-200b-3p	dre_circ_0004446
dre-miR-200b-3p	dre_circ_0004448
dre-miR-200b-3p	dre_circ_0004458
dre-miR-200b-3p	dre_circ_0004463
dre-miR-200b-3p	dre_circ_0004469
dre-miR-200b-3p	dre_circ_0004469_junction_seq
dre-miR-200b-3p	dre_circ_0004475
dre-miR-200b-3p	dre_circ_0004493
dre-miR-200b-3p	dre_circ_0004494
dre-miR-200b-3p	dre_circ_0004504
dre-miR-200b-3p	dre_circ_0004505
dre-miR-200b-3p	dre_circ_0004506
dre-miR-200b-3p	dre_circ_0004507
dre-miR-200b-3p	dre_circ_0004509
dre-miR-200b-3p	dre_circ_0004523
dre-miR-200b-3p	dre_circ_0004528
dre-miR-200b-3p	dre_circ_0004542
dre-miR-200b-3p	dre_circ_0004548
dre-miR-200b-3p	dre_circ_0004560
dre-miR-200b-3p	dre_circ_0004578
dre-miR-200b-3p	dre_circ_0004581
dre-miR-200b-3p	dre_circ_0004582
dre-miR-200b-3p	dre_circ_0004585
dre-miR-200b-3p	dre_circ_0004586
dre-miR-200b-3p	dre_circ_0004588
dre-miR-200b-3p	dre_circ_0004592
dre-miR-200b-3p	dre_circ_0004598
dre-miR-200b-3p	dre_circ_0004622
dre-miR-200b-3p	dre_circ_0004623
dre-miR-200b-3p	dre_circ_0004636
dre-miR-200b-3p	dre_circ_0004667
dre-miR-200b-3p	dre_circ_0004669
dre-miR-200b-3p	dre_circ_0004677
dre-miR-200b-3p	dre_circ_0004691
dre-miR-200b-3p	dre_circ_0004694
dre-miR-200b-3p	dre_circ_0004703
dre-miR-200b-3p	dre_circ_0004707
dre-miR-200b-3p	dre_circ_0004719
dre-miR-200b-3p	dre_circ_0004723
dre-miR-200b-3p	dre_circ_0004725
dre-miR-200b-3p	dre_circ_0004726
dre-miR-200b-3p	dre_circ_0004776
dre-miR-200b-3p	dre_circ_0004782
dre-miR-200b-3p	dre_circ_0004795
dre-miR-200b-3p	dre_circ_0004801
dre-miR-200b-3p	dre_circ_0004803
dre-miR-200b-3p	dre_circ_0004804
dre-miR-200b-3p	dre_circ_0004805
dre-miR-200b-3p	dre_circ_0004808
dre-miR-200b-3p	dre_circ_0004809
dre-miR-200b-3p	dre_circ_0004840
dre-miR-200b-3p	dre_circ_0004857
dre-miR-200b-3p	dre_circ_0004878
dre-miR-200b-3p	dre_circ_0004888
dre-miR-200b-3p	dre_circ_0004894
dre-miR-200b-3p	dre_circ_0004896
dre-miR-200b-3p	dre_circ_0004898
dre-miR-200b-3p	dre_circ_0004909
dre-miR-200b-3p	dre_circ_0004940
dre-miR-200b-3p	dre_circ_0004942
dre-miR-200b-3p	dre_circ_0004951
dre-miR-200b-3p	dre_circ_0004961
dre-miR-200b-3p	dre_circ_0004963
dre-miR-200b-3p	dre_circ_0004964
dre-miR-200b-3p	dre_circ_0004967
dre-miR-200b-3p	dre_circ_0004971
dre-miR-200b-3p	dre_circ_0004973
dre-miR-200b-3p	dre_circ_0004981
dre-miR-200b-3p	dre_circ_0004989
dre-miR-200b-3p	dre_circ_0004994
dre-miR-200b-3p	dre_circ_0004997
dre-miR-200b-3p	dre_circ_0004999
dre-miR-200b-3p	dre_circ_0005001
dre-miR-200b-3p	dre_circ_0005009
dre-miR-200b-3p	dre_circ_0005014
dre-miR-200b-3p	dre_circ_0005028
dre-miR-200b-3p	dre_circ_0005029
dre-miR-200b-3p	dre_circ_0005039
dre-miR-200b-3p	dre_circ_0005040
dre-miR-200b-3p	dre_circ_0005043
dre-miR-200b-3p	dre_circ_0005050
dre-miR-200b-3p	dre_circ_0005061
dre-miR-200b-3p	dre_circ_0005112
dre-miR-200b-3p	dre_circ_0005134
dre-miR-200b-3p	dre_circ_0005153
dre-miR-200b-3p	dre_circ_0005171
dre-miR-200b-3p	dre_circ_0005202
dre-miR-200b-3p	dre_circ_0005209
dre-miR-200b-3p	dre_circ_0005210
dre-miR-200b-3p	dre_circ_0005211
dre-miR-200b-3p	dre_circ_0005244
dre-miR-200b-3p	dre_circ_0005245
dre-miR-200b-3p	dre_circ_0005247
dre-miR-200b-3p	dre_circ_0005253
dre-miR-200b-3p	dre_circ_0005255
dre-miR-200b-3p	dre_circ_0005280
dre-miR-200b-3p	dre_circ_0005306
dre-miR-200b-3p	dre_circ_0005317
dre-miR-200b-3p	dre_circ_0005332
dre-miR-200b-3p	dre_circ_0005360
dre-miR-200b-3p	dre_circ_0005369
dre-miR-200b-3p	dre_circ_0005370
dre-miR-200b-3p	dre_circ_0005372
dre-miR-200b-3p	dre_circ_0005401
dre-miR-200b-3p	dre_circ_0005411
dre-miR-200b-3p	dre_circ_0005415
dre-miR-200b-3p	dre_circ_0005419
dre-miR-200b-3p	dre_circ_0005422
dre-miR-200b-3p	dre_circ_0005429
dre-miR-200b-3p	dre_circ_0005437
dre-miR-200b-3p	dre_circ_0005513
dre-miR-200b-3p	dre_circ_0005523
dre-miR-200b-3p	dre_circ_0005551
dre-miR-200b-3p	dre_circ_0005612
dre-miR-200b-3p	dre_circ_0005614
dre-miR-200b-3p	dre_circ_0005626
dre-miR-200b-3p	dre_circ_0005633
dre-miR-200b-3p	dre_circ_0005637
dre-miR-200b-3p	dre_circ_0005642
dre-miR-200b-3p	dre_circ_0005649
dre-miR-200b-3p	dre_circ_0005656
dre-miR-200b-3p	dre_circ_0005670
dre-miR-200b-3p	dre_circ_0005675
dre-miR-200b-3p	dre_circ_0005678
dre-miR-200b-3p	dre_circ_0005713
dre-miR-200b-3p	dre_circ_0005714
dre-miR-200b-3p	dre_circ_0005716
dre-miR-200b-3p	dre_circ_0005722
dre-miR-200b-3p	dre_circ_0005729
dre-miR-200b-3p	dre_circ_0005737
dre-miR-200b-3p	dre_circ_0005761
dre-miR-200b-3p	dre_circ_0005766
dre-miR-200b-3p	dre_circ_0005770
dre-miR-200b-3p	dre_circ_0005772
dre-miR-200b-3p	dre_circ_0005785
dre-miR-200b-3p	dre_circ_0005788
dre-miR-200b-3p	dre_circ_0005791
dre-miR-200b-3p	dre_circ_0005793
dre-miR-200b-3p	dre_circ_0005808
dre-miR-200b-3p	dre_circ_0005824
dre-miR-200b-3p	dre_circ_0005835
dre-miR-200b-3p	dre_circ_0005837
dre-miR-200b-3p	dre_circ_0005838
dre-miR-200b-3p	dre_circ_0005852
dre-miR-200b-3p	dre_circ_0005855
dre-miR-200b-3p	dre_circ_0005861
dre-miR-200b-3p	dre_circ_0005863
dre-miR-200b-3p	dre_circ_0005873
dre-miR-200b-3p	dre_circ_0005875
dre-miR-200b-3p	dre_circ_0005892
dre-miR-200b-3p	dre_circ_0005895
dre-miR-200b-3p	dre_circ_0005951
dre-miR-200b-3p	dre_circ_0005958
dre-miR-200b-3p	dre_circ_0005979
dre-miR-200b-3p	dre_circ_0006021
dre-miR-200b-3p	dre_circ_0006037
dre-miR-200b-3p	dre_circ_0006061
dre-miR-200b-3p	dre_circ_0006062
dre-miR-200b-3p	dre_circ_0006065
dre-miR-200b-3p	dre_circ_0006076
dre-miR-200b-3p	dre_circ_0006077
dre-miR-200b-3p	dre_circ_0006078
dre-miR-200b-3p	dre_circ_0006083
dre-miR-200b-3p	dre_circ_0006097
dre-miR-200b-3p	dre_circ_0006129
dre-miR-200b-3p	dre_circ_0006136
dre-miR-200b-3p	dre_circ_0006138
dre-miR-200b-3p	dre_circ_0006141
dre-miR-200b-3p	dre_circ_0006144
dre-miR-200b-3p	dre_circ_0006147
dre-miR-200b-3p	dre_circ_0006160
dre-miR-200b-3p	dre_circ_0006174
dre-miR-200b-3p	dre_circ_0006177
dre-miR-200b-3p	dre_circ_0006178
dre-miR-200b-3p	dre_circ_0006179
dre-miR-200b-3p	dre_circ_0006180
dre-miR-200b-3p	dre_circ_0006182
dre-miR-200b-3p	dre_circ_0006183
dre-miR-200b-3p	dre_circ_0006188
dre-miR-200b-3p	dre_circ_0006194
dre-miR-200b-3p	dre_circ_0006197
dre-miR-200b-3p	dre_circ_0006226
dre-miR-200b-3p	dre_circ_0006229
dre-miR-200b-3p	dre_circ_0006246
dre-miR-200b-3p	dre_circ_0006251
dre-miR-200b-3p	dre_circ_0006260
dre-miR-200b-3p	dre_circ_0006284
dre-miR-200b-3p	dre_circ_0006290
dre-miR-200b-3p	dre_circ_0006302
dre-miR-200b-3p	dre_circ_0006308
dre-miR-200b-3p	dre_circ_0006326
dre-miR-200b-3p	dre_circ_0006336
dre-miR-200b-3p	dre_circ_0006340
dre-miR-200b-3p	dre_circ_0006343
dre-miR-200b-3p	dre_circ_0006354
dre-miR-200b-3p	dre_circ_0006378
dre-miR-200b-3p	dre_circ_0006406
dre-miR-200b-3p	dre_circ_0006407
dre-miR-200b-3p	dre_circ_0006408
dre-miR-200b-3p	dre_circ_0006439
dre-miR-200b-3p	dre_circ_0006444
dre-miR-200b-3p	dre_circ_0006448
dre-miR-200b-3p	dre_circ_0006449
dre-miR-200b-3p	dre_circ_0006483
dre-miR-200b-3p	dre_circ_0006488
dre-miR-200b-3p	dre_circ_0006489
dre-miR-200b-3p	dre_circ_0006490
dre-miR-200b-3p	dre_circ_0006507
dre-miR-200b-3p	dre_circ_0006511
dre-miR-200b-3p	dre_circ_0006516
dre-miR-200b-3p	dre_circ_0006520
dre-miR-200b-3p	dre_circ_0006528
dre-miR-200b-3p	dre_circ_0006538
dre-miR-200b-3p	dre_circ_0006542
dre-miR-200b-3p	dre_circ_0006548
dre-miR-200b-3p	dre_circ_0006549
dre-miR-200b-3p	dre_circ_0006551_junction_seq
dre-miR-200b-3p	dre_circ_0006561
dre-miR-200b-3p	dre_circ_0006562
dre-miR-200b-3p	dre_circ_0006563
dre-miR-200b-3p	dre_circ_0006568
dre-miR-200b-3p	dre_circ_0006571
dre-miR-200b-3p	dre_circ_0006579
dre-miR-200b-3p	dre_circ_0006587
dre-miR-200b-3p	dre_circ_0006589
dre-miR-200b-3p	dre_circ_0006605
dre-miR-200b-3p	dre_circ_0006609
dre-miR-200b-3p	dre_circ_0006627
dre-miR-200b-3p	dre_circ_0006630
dre-miR-200b-3p	dre_circ_0006653
dre-miR-200b-3p	dre_circ_0006672
dre-miR-200b-3p	dre_circ_0006681
dre-miR-200b-3p	dre_circ_0006682
dre-miR-200b-3p	dre_circ_0006712
dre-miR-200b-3p	dre_circ_0006715
dre-miR-200b-3p	dre_circ_0006719
dre-miR-200b-3p	dre_circ_0006724
dre-miR-200b-3p	dre_circ_0006724_junction_seq
dre-miR-200b-3p	dre_circ_0006734
dre-miR-200b-3p	dre_circ_0006740
dre-miR-200b-3p	dre_circ_0006757
dre-miR-200b-3p	dre_circ_0006760_junction_seq
dre-miR-200b-3p	dre_circ_0006774
dre-miR-200b-3p	dre_circ_0006775
dre-miR-200b-3p	dre_circ_0006783
dre-miR-200b-3p	dre_circ_0006784
dre-miR-200b-3p	dre_circ_0006787
dre-miR-200b-3p	dre_circ_0006788
dre-miR-200b-3p	dre_circ_0006797
dre-miR-200b-3p	dre_circ_0006810
dre-miR-200b-3p	dre_circ_0006814
dre-miR-200b-3p	dre_circ_0006823
dre-miR-200b-3p	dre_circ_0006847
dre-miR-200b-3p	dre_circ_0006853
dre-miR-200b-3p	dre_circ_0006867
dre-miR-200b-3p	dre_circ_0006869
dre-miR-200b-3p	dre_circ_0006898
dre-miR-200b-3p	dre_circ_0006907
dre-miR-200b-3p	dre_circ_0006933
dre-miR-200b-3p	dre_circ_0006939
dre-miR-200b-3p	dre_circ_0006945
dre-miR-200b-3p	dre_circ_0006960
dre-miR-200b-3p	dre_circ_0006961
dre-miR-200b-3p	dre_circ_0006972
dre-miR-200b-3p	dre_circ_0006981
dre-miR-200b-3p	dre_circ_0006988
dre-miR-200b-3p	dre_circ_0006999
dre-miR-200b-3p	dre_circ_0007028
dre-miR-200b-3p	dre_circ_0007033
dre-miR-200b-3p	dre_circ_0007049
dre-miR-200b-3p	dre_circ_0007071
dre-miR-200b-3p	dre_circ_0007127
dre-miR-200b-3p	dre_circ_0007129
dre-miR-200b-3p	dre_circ_0007135
dre-miR-200b-3p	dre_circ_0007144
dre-miR-200b-3p	dre_circ_0007152
dre-miR-200b-3p	dre_circ_0007157
dre-miR-200b-3p	dre_circ_0007166
dre-miR-200b-3p	dre_circ_0007170
dre-miR-200b-3p	dre_circ_0007201
dre-miR-200b-3p	dre_circ_0007202
dre-miR-200b-3p	dre_circ_0007213
dre-miR-200b-3p	dre_circ_0007214
dre-miR-200b-3p	dre_circ_0007236
dre-miR-200b-3p	dre_circ_0007238
dre-miR-200b-3p	dre_circ_0007239_junction_seq
dre-miR-200b-3p	dre_circ_0007241
dre-miR-200b-3p	dre_circ_0007259
dre-miR-200b-3p	dre_circ_0007262
dre-miR-200b-3p	dre_circ_0007263
dre-miR-200b-3p	dre_circ_0007266
dre-miR-200b-3p	dre_circ_0007275
dre-miR-200b-3p	dre_circ_0007281
dre-miR-200b-3p	dre_circ_0007287
dre-miR-200b-3p	dre_circ_0007305
dre-miR-200b-3p	dre_circ_0007321
dre-miR-200b-3p	dre_circ_0007330
dre-miR-200b-3p	dre_circ_0007335
dre-miR-200b-3p	dre_circ_0007368
dre-miR-200b-3p	dre_circ_0007370
dre-miR-200b-3p	dre_circ_0007400
dre-miR-200b-3p	dre_circ_0007405
dre-miR-200b-3p	dre_circ_0007448
dre-miR-200b-3p	dre_circ_0007453
dre-miR-200b-3p	dre_circ_0007454
dre-miR-200b-3p	dre_circ_0007455
dre-miR-200b-3p	dre_circ_0007462
dre-miR-200b-3p	dre_circ_0007476
dre-miR-200b-3p	dre_circ_0007530
dre-miR-200b-3p	dre_circ_0007536
dre-miR-200b-3p	dre_circ_0007550
dre-miR-200b-3p	dre_circ_0007556
dre-miR-200b-3p	dre_circ_0007560
dre-miR-200b-3p	dre_circ_0007589
dre-miR-200b-3p	dre_circ_0007593
dre-miR-200b-3p	dre_circ_0007617
dre-miR-200b-3p	dre_circ_0007619
dre-miR-200b-3p	dre_circ_0007620
dre-miR-200b-3p	dre_circ_0007632
dre-miR-200b-3p	dre_circ_0007657
dre-miR-200b-3p	dre_circ_0007662
dre-miR-200b-3p	dre_circ_0007676
dre-miR-200b-3p	dre_circ_0007680
dre-miR-200b-3p	dre_circ_0007685
dre-miR-200b-3p	dre_circ_0007690
dre-miR-200b-3p	dre_circ_0007697
dre-miR-200b-3p	dre_circ_0007705
dre-miR-200b-3p	dre_circ_0007715
dre-miR-200b-3p	dre_circ_0007764
dre-miR-200b-3p	dre_circ_0007767
dre-miR-200b-3p	dre_circ_0007773
dre-miR-200b-3p	dre_circ_0007789
dre-miR-200b-3p	dre_circ_0007790
dre-miR-200b-3p	dre_circ_0007791
dre-miR-200b-3p	dre_circ_0007839
dre-miR-200b-3p	dre_circ_0007857
dre-miR-200b-3p	dre_circ_0007863
dre-miR-200b-3p	dre_circ_0007864
dre-miR-200b-3p	dre_circ_0007878
dre-miR-200b-3p	dre_circ_0007896
dre-miR-200b-3p	dre_circ_0007904
dre-miR-200b-3p	dre_circ_0007928
dre-miR-200b-3p	dre_circ_0007941
dre-miR-200b-3p	dre_circ_0007945
dre-miR-200b-3p	dre_circ_0007957
dre-miR-200b-3p	dre_circ_0007958
dre-miR-200b-3p	dre_circ_0007964
dre-miR-200b-3p	dre_circ_0007967
dre-miR-200b-3p	dre_circ_0008016
dre-miR-200b-3p	dre_circ_0008036
dre-miR-200b-3p	dre_circ_0008038
dre-miR-200b-3p	dre_circ_0008055
dre-miR-200b-3p	dre_circ_0008064
dre-miR-200b-3p	dre_circ_0008071
dre-miR-200b-3p	dre_circ_0008084
dre-miR-200b-3p	dre_circ_0008111
dre-miR-200b-3p	dre_circ_0008134
dre-miR-200b-3p	dre_circ_0008157
dre-miR-200b-3p	dre_circ_0008162
dre-miR-200b-3p	dre_circ_0008171
dre-miR-200b-3p	dre_circ_0008192
dre-miR-200b-3p	dre_circ_0008202
dre-miR-200b-3p	dre_circ_0008207
dre-miR-200b-3p	dre_circ_0008224
dre-miR-200b-3p	dre_circ_0008230
dre-miR-200b-3p	dre_circ_0008238
dre-miR-200b-3p	dre_circ_0008260
dre-miR-200b-3p	dre_circ_0008281
dre-miR-200b-3p	dre_circ_0008297
dre-miR-200b-3p	dre_circ_0008301
dre-miR-200b-3p	dre_circ_0008318
dre-miR-200b-3p	dre_circ_0008319
dre-miR-200b-3p	dre_circ_0008344
dre-miR-200b-3p	dre_circ_0008353
dre-miR-200b-3p	dre_circ_0008361
dre-miR-200b-3p	dre_circ_0008376
dre-miR-200b-3p	dre_circ_0008407
dre-miR-200b-3p	dre_circ_0008474
dre-miR-200b-3p	dre_circ_0008475
dre-miR-200b-3p	dre_circ_0008499
dre-miR-200b-3p	dre_circ_0008502
dre-miR-200b-3p	dre_circ_0008533
dre-miR-200b-3p	dre_circ_0008534
dre-miR-200b-3p	dre_circ_0008536
dre-miR-200b-3p	dre_circ_0008560
dre-miR-200b-3p	dre_circ_0008563
dre-miR-200b-3p	dre_circ_0008567
dre-miR-200b-3p	dre_circ_0008572
dre-miR-200b-3p	dre_circ_0008575
dre-miR-200b-3p	dre_circ_0008643
dre-miR-200b-3p	dre_circ_0008653
dre-miR-200b-3p	dre_circ_0008654
dre-miR-200b-3p	dre_circ_0008665
dre-miR-200b-3p	dre_circ_0008676
dre-miR-200b-3p	dre_circ_0008689
dre-miR-200b-3p	dre_circ_0008691
dre-miR-200b-3p	dre_circ_0008692
dre-miR-200b-3p	dre_circ_0008708
dre-miR-200b-3p	dre_circ_0008729
dre-miR-200b-3p	dre_circ_0008730
dre-miR-200b-3p	dre_circ_0008736
dre-miR-200b-3p	dre_circ_0008741
dre-miR-200b-3p	dre_circ_0008744
dre-miR-200b-3p	dre_circ_0008753
dre-miR-200b-5p	dre_circ_0000001
dre-miR-200b-5p	dre_circ_0000023
dre-miR-200b-5p	dre_circ_0000133
dre-miR-200b-5p	dre_circ_0000146
dre-miR-200b-5p	dre_circ_0000174
dre-miR-200b-5p	dre_circ_0000196
dre-miR-200b-5p	dre_circ_0000226
dre-miR-200b-5p	dre_circ_0000284
dre-miR-200b-5p	dre_circ_0000285
dre-miR-200b-5p	dre_circ_0000286
dre-miR-200b-5p	dre_circ_0000300
dre-miR-200b-5p	dre_circ_0000374
dre-miR-200b-5p	dre_circ_0000395
dre-miR-200b-5p	dre_circ_0000419
dre-miR-200b-5p	dre_circ_0000420
dre-miR-200b-5p	dre_circ_0000421
dre-miR-200b-5p	dre_circ_0000466
dre-miR-200b-5p	dre_circ_0000476
dre-miR-200b-5p	dre_circ_0000488
dre-miR-200b-5p	dre_circ_0000499
dre-miR-200b-5p	dre_circ_0000513
dre-miR-200b-5p	dre_circ_0000519
dre-miR-200b-5p	dre_circ_0000533
dre-miR-200b-5p	dre_circ_0000539
dre-miR-200b-5p	dre_circ_0000562
dre-miR-200b-5p	dre_circ_0000578
dre-miR-200b-5p	dre_circ_0000579
dre-miR-200b-5p	dre_circ_0000588
dre-miR-200b-5p	dre_circ_0000591
dre-miR-200b-5p	dre_circ_0000593
dre-miR-200b-5p	dre_circ_0000624
dre-miR-200b-5p	dre_circ_0000636
dre-miR-200b-5p	dre_circ_0000637
dre-miR-200b-5p	dre_circ_0000641
dre-miR-200b-5p	dre_circ_0000643
dre-miR-200b-5p	dre_circ_0000661
dre-miR-200b-5p	dre_circ_0000662
dre-miR-200b-5p	dre_circ_0000690
dre-miR-200b-5p	dre_circ_0000713
dre-miR-200b-5p	dre_circ_0000722
dre-miR-200b-5p	dre_circ_0000725
dre-miR-200b-5p	dre_circ_0000731
dre-miR-200b-5p	dre_circ_0000739
dre-miR-200b-5p	dre_circ_0000801
dre-miR-200b-5p	dre_circ_0000802
dre-miR-200b-5p	dre_circ_0000831
dre-miR-200b-5p	dre_circ_0000851
dre-miR-200b-5p	dre_circ_0000853
dre-miR-200b-5p	dre_circ_0000855
dre-miR-200b-5p	dre_circ_0000865
dre-miR-200b-5p	dre_circ_0000913
dre-miR-200b-5p	dre_circ_0000927
dre-miR-200b-5p	dre_circ_0000956
dre-miR-200b-5p	dre_circ_0000977
dre-miR-200b-5p	dre_circ_0000981
dre-miR-200b-5p	dre_circ_0001007
dre-miR-200b-5p	dre_circ_0001014
dre-miR-200b-5p	dre_circ_0001015
dre-miR-200b-5p	dre_circ_0001043
dre-miR-200b-5p	dre_circ_0001049
dre-miR-200b-5p	dre_circ_0001056
dre-miR-200b-5p	dre_circ_0001067
dre-miR-200b-5p	dre_circ_0001070
dre-miR-200b-5p	dre_circ_0001078
dre-miR-200b-5p	dre_circ_0001085
dre-miR-200b-5p	dre_circ_0001101
dre-miR-200b-5p	dre_circ_0001102
dre-miR-200b-5p	dre_circ_0001150
dre-miR-200b-5p	dre_circ_0001189
dre-miR-200b-5p	dre_circ_0001193
dre-miR-200b-5p	dre_circ_0001213
dre-miR-200b-5p	dre_circ_0001301
dre-miR-200b-5p	dre_circ_0001311
dre-miR-200b-5p	dre_circ_0001317
dre-miR-200b-5p	dre_circ_0001334
dre-miR-200b-5p	dre_circ_0001335
dre-miR-200b-5p	dre_circ_0001337
dre-miR-200b-5p	dre_circ_0001354
dre-miR-200b-5p	dre_circ_0001371
dre-miR-200b-5p	dre_circ_0001374
dre-miR-200b-5p	dre_circ_0001395
dre-miR-200b-5p	dre_circ_0001431
dre-miR-200b-5p	dre_circ_0001465
dre-miR-200b-5p	dre_circ_0001476
dre-miR-200b-5p	dre_circ_0001534
dre-miR-200b-5p	dre_circ_0001536
dre-miR-200b-5p	dre_circ_0001554
dre-miR-200b-5p	dre_circ_0001566
dre-miR-200b-5p	dre_circ_0001567
dre-miR-200b-5p	dre_circ_0001588
dre-miR-200b-5p	dre_circ_0001600
dre-miR-200b-5p	dre_circ_0001601
dre-miR-200b-5p	dre_circ_0001644
dre-miR-200b-5p	dre_circ_0001680
dre-miR-200b-5p	dre_circ_0001682
dre-miR-200b-5p	dre_circ_0001683
dre-miR-200b-5p	dre_circ_0001715
dre-miR-200b-5p	dre_circ_0001716
dre-miR-200b-5p	dre_circ_0001717
dre-miR-200b-5p	dre_circ_0001787
dre-miR-200b-5p	dre_circ_0001804
dre-miR-200b-5p	dre_circ_0001831
dre-miR-200b-5p	dre_circ_0001852
dre-miR-200b-5p	dre_circ_0001938
dre-miR-200b-5p	dre_circ_0001945
dre-miR-200b-5p	dre_circ_0001958
dre-miR-200b-5p	dre_circ_0001988
dre-miR-200b-5p	dre_circ_0001990
dre-miR-200b-5p	dre_circ_0001995
dre-miR-200b-5p	dre_circ_0002019
dre-miR-200b-5p	dre_circ_0002028
dre-miR-200b-5p	dre_circ_0002028_junction_seq
dre-miR-200b-5p	dre_circ_0002044
dre-miR-200b-5p	dre_circ_0002048
dre-miR-200b-5p	dre_circ_0002048_junction_seq
dre-miR-200b-5p	dre_circ_0002051
dre-miR-200b-5p	dre_circ_0002054
dre-miR-200b-5p	dre_circ_0002057
dre-miR-200b-5p	dre_circ_0002073
dre-miR-200b-5p	dre_circ_0002079
dre-miR-200b-5p	dre_circ_0002087
dre-miR-200b-5p	dre_circ_0002088
dre-miR-200b-5p	dre_circ_0002103
dre-miR-200b-5p	dre_circ_0002118
dre-miR-200b-5p	dre_circ_0002123
dre-miR-200b-5p	dre_circ_0002139
dre-miR-200b-5p	dre_circ_0002142
dre-miR-200b-5p	dre_circ_0002172
dre-miR-200b-5p	dre_circ_0002182
dre-miR-200b-5p	dre_circ_0002186
dre-miR-200b-5p	dre_circ_0002194
dre-miR-200b-5p	dre_circ_0002278
dre-miR-200b-5p	dre_circ_0002284
dre-miR-200b-5p	dre_circ_0002285
dre-miR-200b-5p	dre_circ_0002286
dre-miR-200b-5p	dre_circ_0002288
dre-miR-200b-5p	dre_circ_0002297
dre-miR-200b-5p	dre_circ_0002310
dre-miR-200b-5p	dre_circ_0002347
dre-miR-200b-5p	dre_circ_0002357
dre-miR-200b-5p	dre_circ_0002362
dre-miR-200b-5p	dre_circ_0002363
dre-miR-200b-5p	dre_circ_0002365
dre-miR-200b-5p	dre_circ_0002368
dre-miR-200b-5p	dre_circ_0002385
dre-miR-200b-5p	dre_circ_0002399
dre-miR-200b-5p	dre_circ_0002408
dre-miR-200b-5p	dre_circ_0002409
dre-miR-200b-5p	dre_circ_0002411
dre-miR-200b-5p	dre_circ_0002434
dre-miR-200b-5p	dre_circ_0002435
dre-miR-200b-5p	dre_circ_0002458
dre-miR-200b-5p	dre_circ_0002466
dre-miR-200b-5p	dre_circ_0002467
dre-miR-200b-5p	dre_circ_0002469
dre-miR-200b-5p	dre_circ_0002471
dre-miR-200b-5p	dre_circ_0002497
dre-miR-200b-5p	dre_circ_0002512
dre-miR-200b-5p	dre_circ_0002542
dre-miR-200b-5p	dre_circ_0002553_junction_seq
dre-miR-200b-5p	dre_circ_0002554
dre-miR-200b-5p	dre_circ_0002554_junction_seq
dre-miR-200b-5p	dre_circ_0002562
dre-miR-200b-5p	dre_circ_0002582
dre-miR-200b-5p	dre_circ_0002622
dre-miR-200b-5p	dre_circ_0002625
dre-miR-200b-5p	dre_circ_0002637
dre-miR-200b-5p	dre_circ_0002654
dre-miR-200b-5p	dre_circ_0002661
dre-miR-200b-5p	dre_circ_0002663
dre-miR-200b-5p	dre_circ_0002664
dre-miR-200b-5p	dre_circ_0002684
dre-miR-200b-5p	dre_circ_0002688
dre-miR-200b-5p	dre_circ_0002689
dre-miR-200b-5p	dre_circ_0002693
dre-miR-200b-5p	dre_circ_0002722
dre-miR-200b-5p	dre_circ_0002742
dre-miR-200b-5p	dre_circ_0002749
dre-miR-200b-5p	dre_circ_0002750
dre-miR-200b-5p	dre_circ_0002774
dre-miR-200b-5p	dre_circ_0002775
dre-miR-200b-5p	dre_circ_0002792
dre-miR-200b-5p	dre_circ_0002812
dre-miR-200b-5p	dre_circ_0002821
dre-miR-200b-5p	dre_circ_0002823
dre-miR-200b-5p	dre_circ_0002843
dre-miR-200b-5p	dre_circ_0002871
dre-miR-200b-5p	dre_circ_0002872
dre-miR-200b-5p	dre_circ_0002887
dre-miR-200b-5p	dre_circ_0002899
dre-miR-200b-5p	dre_circ_0002900
dre-miR-200b-5p	dre_circ_0002901
dre-miR-200b-5p	dre_circ_0002955
dre-miR-200b-5p	dre_circ_0002959
dre-miR-200b-5p	dre_circ_0002974
dre-miR-200b-5p	dre_circ_0003002
dre-miR-200b-5p	dre_circ_0003009
dre-miR-200b-5p	dre_circ_0003043
dre-miR-200b-5p	dre_circ_0003061
dre-miR-200b-5p	dre_circ_0003062
dre-miR-200b-5p	dre_circ_0003067
dre-miR-200b-5p	dre_circ_0003068
dre-miR-200b-5p	dre_circ_0003080
dre-miR-200b-5p	dre_circ_0003082
dre-miR-200b-5p	dre_circ_0003118
dre-miR-200b-5p	dre_circ_0003129
dre-miR-200b-5p	dre_circ_0003151
dre-miR-200b-5p	dre_circ_0003173
dre-miR-200b-5p	dre_circ_0003182
dre-miR-200b-5p	dre_circ_0003191
dre-miR-200b-5p	dre_circ_0003227
dre-miR-200b-5p	dre_circ_0003234
dre-miR-200b-5p	dre_circ_0003263
dre-miR-200b-5p	dre_circ_0003305
dre-miR-200b-5p	dre_circ_0003364
dre-miR-200b-5p	dre_circ_0003377
dre-miR-200b-5p	dre_circ_0003414
dre-miR-200b-5p	dre_circ_0003422
dre-miR-200b-5p	dre_circ_0003453
dre-miR-200b-5p	dre_circ_0003464
dre-miR-200b-5p	dre_circ_0003466
dre-miR-200b-5p	dre_circ_0003484
dre-miR-200b-5p	dre_circ_0003502
dre-miR-200b-5p	dre_circ_0003556
dre-miR-200b-5p	dre_circ_0003580
dre-miR-200b-5p	dre_circ_0003605
dre-miR-200b-5p	dre_circ_0003617
dre-miR-200b-5p	dre_circ_0003619
dre-miR-200b-5p	dre_circ_0003664
dre-miR-200b-5p	dre_circ_0003679
dre-miR-200b-5p	dre_circ_0003680
dre-miR-200b-5p	dre_circ_0003703
dre-miR-200b-5p	dre_circ_0003704
dre-miR-200b-5p	dre_circ_0003752
dre-miR-200b-5p	dre_circ_0003771
dre-miR-200b-5p	dre_circ_0003833
dre-miR-200b-5p	dre_circ_0003861
dre-miR-200b-5p	dre_circ_0003881
dre-miR-200b-5p	dre_circ_0003885
dre-miR-200b-5p	dre_circ_0003886
dre-miR-200b-5p	dre_circ_0003889
dre-miR-200b-5p	dre_circ_0003896
dre-miR-200b-5p	dre_circ_0003900
dre-miR-200b-5p	dre_circ_0003913
dre-miR-200b-5p	dre_circ_0003914
dre-miR-200b-5p	dre_circ_0003943
dre-miR-200b-5p	dre_circ_0003978
dre-miR-200b-5p	dre_circ_0003987
dre-miR-200b-5p	dre_circ_0003989
dre-miR-200b-5p	dre_circ_0004002
dre-miR-200b-5p	dre_circ_0004075
dre-miR-200b-5p	dre_circ_0004089
dre-miR-200b-5p	dre_circ_0004101
dre-miR-200b-5p	dre_circ_0004114
dre-miR-200b-5p	dre_circ_0004174
dre-miR-200b-5p	dre_circ_0004186
dre-miR-200b-5p	dre_circ_0004191
dre-miR-200b-5p	dre_circ_0004193
dre-miR-200b-5p	dre_circ_0004245
dre-miR-200b-5p	dre_circ_0004285
dre-miR-200b-5p	dre_circ_0004333
dre-miR-200b-5p	dre_circ_0004349
dre-miR-200b-5p	dre_circ_0004359
dre-miR-200b-5p	dre_circ_0004366
dre-miR-200b-5p	dre_circ_0004388
dre-miR-200b-5p	dre_circ_0004392
dre-miR-200b-5p	dre_circ_0004401
dre-miR-200b-5p	dre_circ_0004402
dre-miR-200b-5p	dre_circ_0004436
dre-miR-200b-5p	dre_circ_0004448
dre-miR-200b-5p	dre_circ_0004481
dre-miR-200b-5p	dre_circ_0004484
dre-miR-200b-5p	dre_circ_0004504
dre-miR-200b-5p	dre_circ_0004505
dre-miR-200b-5p	dre_circ_0004506
dre-miR-200b-5p	dre_circ_0004507
dre-miR-200b-5p	dre_circ_0004528
dre-miR-200b-5p	dre_circ_0004541
dre-miR-200b-5p	dre_circ_0004542
dre-miR-200b-5p	dre_circ_0004548
dre-miR-200b-5p	dre_circ_0004588
dre-miR-200b-5p	dre_circ_0004592
dre-miR-200b-5p	dre_circ_0004602
dre-miR-200b-5p	dre_circ_0004604
dre-miR-200b-5p	dre_circ_0004610
dre-miR-200b-5p	dre_circ_0004611
dre-miR-200b-5p	dre_circ_0004622
dre-miR-200b-5p	dre_circ_0004623
dre-miR-200b-5p	dre_circ_0004632
dre-miR-200b-5p	dre_circ_0004707
dre-miR-200b-5p	dre_circ_0004723
dre-miR-200b-5p	dre_circ_0004725
dre-miR-200b-5p	dre_circ_0004726
dre-miR-200b-5p	dre_circ_0004742
dre-miR-200b-5p	dre_circ_0004743
dre-miR-200b-5p	dre_circ_0004754
dre-miR-200b-5p	dre_circ_0004776
dre-miR-200b-5p	dre_circ_0004803
dre-miR-200b-5p	dre_circ_0004804
dre-miR-200b-5p	dre_circ_0004826
dre-miR-200b-5p	dre_circ_0004829
dre-miR-200b-5p	dre_circ_0004878
dre-miR-200b-5p	dre_circ_0004894
dre-miR-200b-5p	dre_circ_0004936
dre-miR-200b-5p	dre_circ_0004939
dre-miR-200b-5p	dre_circ_0004961
dre-miR-200b-5p	dre_circ_0004967
dre-miR-200b-5p	dre_circ_0004971
dre-miR-200b-5p	dre_circ_0004973
dre-miR-200b-5p	dre_circ_0004994
dre-miR-200b-5p	dre_circ_0004997
dre-miR-200b-5p	dre_circ_0004999
dre-miR-200b-5p	dre_circ_0005001
dre-miR-200b-5p	dre_circ_0005040
dre-miR-200b-5p	dre_circ_0005050
dre-miR-200b-5p	dre_circ_0005061
dre-miR-200b-5p	dre_circ_0005062
dre-miR-200b-5p	dre_circ_0005072
dre-miR-200b-5p	dre_circ_0005073
dre-miR-200b-5p	dre_circ_0005096
dre-miR-200b-5p	dre_circ_0005106
dre-miR-200b-5p	dre_circ_0005134
dre-miR-200b-5p	dre_circ_0005168
dre-miR-200b-5p	dre_circ_0005202
dre-miR-200b-5p	dre_circ_0005223
dre-miR-200b-5p	dre_circ_0005227
dre-miR-200b-5p	dre_circ_0005247
dre-miR-200b-5p	dre_circ_0005260
dre-miR-200b-5p	dre_circ_0005261
dre-miR-200b-5p	dre_circ_0005285
dre-miR-200b-5p	dre_circ_0005306
dre-miR-200b-5p	dre_circ_0005316
dre-miR-200b-5p	dre_circ_0005317
dre-miR-200b-5p	dre_circ_0005372
dre-miR-200b-5p	dre_circ_0005401
dre-miR-200b-5p	dre_circ_0005411
dre-miR-200b-5p	dre_circ_0005415
dre-miR-200b-5p	dre_circ_0005422
dre-miR-200b-5p	dre_circ_0005427
dre-miR-200b-5p	dre_circ_0005429
dre-miR-200b-5p	dre_circ_0005437
dre-miR-200b-5p	dre_circ_0005489
dre-miR-200b-5p	dre_circ_0005517
dre-miR-200b-5p	dre_circ_0005557
dre-miR-200b-5p	dre_circ_0005558
dre-miR-200b-5p	dre_circ_0005605
dre-miR-200b-5p	dre_circ_0005621
dre-miR-200b-5p	dre_circ_0005642
dre-miR-200b-5p	dre_circ_0005675
dre-miR-200b-5p	dre_circ_0005678
dre-miR-200b-5p	dre_circ_0005722
dre-miR-200b-5p	dre_circ_0005738
dre-miR-200b-5p	dre_circ_0005753
dre-miR-200b-5p	dre_circ_0005761
dre-miR-200b-5p	dre_circ_0005766
dre-miR-200b-5p	dre_circ_0005770
dre-miR-200b-5p	dre_circ_0005785
dre-miR-200b-5p	dre_circ_0005797
dre-miR-200b-5p	dre_circ_0005837
dre-miR-200b-5p	dre_circ_0005839
dre-miR-200b-5p	dre_circ_0005852
dre-miR-200b-5p	dre_circ_0005861
dre-miR-200b-5p	dre_circ_0005873
dre-miR-200b-5p	dre_circ_0005906
dre-miR-200b-5p	dre_circ_0005907
dre-miR-200b-5p	dre_circ_0005948
dre-miR-200b-5p	dre_circ_0005958
dre-miR-200b-5p	dre_circ_0006061
dre-miR-200b-5p	dre_circ_0006062
dre-miR-200b-5p	dre_circ_0006077
dre-miR-200b-5p	dre_circ_0006081
dre-miR-200b-5p	dre_circ_0006083
dre-miR-200b-5p	dre_circ_0006084
dre-miR-200b-5p	dre_circ_0006097
dre-miR-200b-5p	dre_circ_0006107
dre-miR-200b-5p	dre_circ_0006108
dre-miR-200b-5p	dre_circ_0006136
dre-miR-200b-5p	dre_circ_0006147
dre-miR-200b-5p	dre_circ_0006174
dre-miR-200b-5p	dre_circ_0006188
dre-miR-200b-5p	dre_circ_0006194
dre-miR-200b-5p	dre_circ_0006198
dre-miR-200b-5p	dre_circ_0006224
dre-miR-200b-5p	dre_circ_0006225
dre-miR-200b-5p	dre_circ_0006226
dre-miR-200b-5p	dre_circ_0006290
dre-miR-200b-5p	dre_circ_0006302
dre-miR-200b-5p	dre_circ_0006320
dre-miR-200b-5p	dre_circ_0006321
dre-miR-200b-5p	dre_circ_0006323
dre-miR-200b-5p	dre_circ_0006336
dre-miR-200b-5p	dre_circ_0006354
dre-miR-200b-5p	dre_circ_0006449
dre-miR-200b-5p	dre_circ_0006454
dre-miR-200b-5p	dre_circ_0006507
dre-miR-200b-5p	dre_circ_0006511
dre-miR-200b-5p	dre_circ_0006528
dre-miR-200b-5p	dre_circ_0006549
dre-miR-200b-5p	dre_circ_0006561
dre-miR-200b-5p	dre_circ_0006562
dre-miR-200b-5p	dre_circ_0006563
dre-miR-200b-5p	dre_circ_0006568
dre-miR-200b-5p	dre_circ_0006574
dre-miR-200b-5p	dre_circ_0006587
dre-miR-200b-5p	dre_circ_0006605
dre-miR-200b-5p	dre_circ_0006627
dre-miR-200b-5p	dre_circ_0006653
dre-miR-200b-5p	dre_circ_0006681
dre-miR-200b-5p	dre_circ_0006682
dre-miR-200b-5p	dre_circ_0006695
dre-miR-200b-5p	dre_circ_0006712
dre-miR-200b-5p	dre_circ_0006715
dre-miR-200b-5p	dre_circ_0006716
dre-miR-200b-5p	dre_circ_0006787
dre-miR-200b-5p	dre_circ_0006787_junction_seq
dre-miR-200b-5p	dre_circ_0006803
dre-miR-200b-5p	dre_circ_0006838
dre-miR-200b-5p	dre_circ_0006853
dre-miR-200b-5p	dre_circ_0006868_junction_seq
dre-miR-200b-5p	dre_circ_0006869
dre-miR-200b-5p	dre_circ_0006878
dre-miR-200b-5p	dre_circ_0006884
dre-miR-200b-5p	dre_circ_0006905
dre-miR-200b-5p	dre_circ_0006910
dre-miR-200b-5p	dre_circ_0006911
dre-miR-200b-5p	dre_circ_0006913
dre-miR-200b-5p	dre_circ_0006925
dre-miR-200b-5p	dre_circ_0006926
dre-miR-200b-5p	dre_circ_0006929
dre-miR-200b-5p	dre_circ_0006981
dre-miR-200b-5p	dre_circ_0006989
dre-miR-200b-5p	dre_circ_0006989_junction_seq
dre-miR-200b-5p	dre_circ_0007071
dre-miR-200b-5p	dre_circ_0007074
dre-miR-200b-5p	dre_circ_0007121
dre-miR-200b-5p	dre_circ_0007127
dre-miR-200b-5p	dre_circ_0007129
dre-miR-200b-5p	dre_circ_0007131
dre-miR-200b-5p	dre_circ_0007133
dre-miR-200b-5p	dre_circ_0007152
dre-miR-200b-5p	dre_circ_0007166
dre-miR-200b-5p	dre_circ_0007192
dre-miR-200b-5p	dre_circ_0007201
dre-miR-200b-5p	dre_circ_0007222
dre-miR-200b-5p	dre_circ_0007236
dre-miR-200b-5p	dre_circ_0007247
dre-miR-200b-5p	dre_circ_0007259
dre-miR-200b-5p	dre_circ_0007262
dre-miR-200b-5p	dre_circ_0007287
dre-miR-200b-5p	dre_circ_0007312
dre-miR-200b-5p	dre_circ_0007335
dre-miR-200b-5p	dre_circ_0007362
dre-miR-200b-5p	dre_circ_0007442
dre-miR-200b-5p	dre_circ_0007453
dre-miR-200b-5p	dre_circ_0007454
dre-miR-200b-5p	dre_circ_0007455
dre-miR-200b-5p	dre_circ_0007476
dre-miR-200b-5p	dre_circ_0007478
dre-miR-200b-5p	dre_circ_0007481
dre-miR-200b-5p	dre_circ_0007490
dre-miR-200b-5p	dre_circ_0007527
dre-miR-200b-5p	dre_circ_0007560
dre-miR-200b-5p	dre_circ_0007570
dre-miR-200b-5p	dre_circ_0007589
dre-miR-200b-5p	dre_circ_0007593
dre-miR-200b-5p	dre_circ_0007662
dre-miR-200b-5p	dre_circ_0007664
dre-miR-200b-5p	dre_circ_0007685
dre-miR-200b-5p	dre_circ_0007705
dre-miR-200b-5p	dre_circ_0007740
dre-miR-200b-5p	dre_circ_0007816
dre-miR-200b-5p	dre_circ_0007850
dre-miR-200b-5p	dre_circ_0007851
dre-miR-200b-5p	dre_circ_0007862
dre-miR-200b-5p	dre_circ_0007863
dre-miR-200b-5p	dre_circ_0007904
dre-miR-200b-5p	dre_circ_0007928
dre-miR-200b-5p	dre_circ_0007945
dre-miR-200b-5p	dre_circ_0007949
dre-miR-200b-5p	dre_circ_0007950
dre-miR-200b-5p	dre_circ_0007957
dre-miR-200b-5p	dre_circ_0007958
dre-miR-200b-5p	dre_circ_0007975
dre-miR-200b-5p	dre_circ_0007990
dre-miR-200b-5p	dre_circ_0008016
dre-miR-200b-5p	dre_circ_0008036
dre-miR-200b-5p	dre_circ_0008042
dre-miR-200b-5p	dre_circ_0008067
dre-miR-200b-5p	dre_circ_0008081
dre-miR-200b-5p	dre_circ_0008103
dre-miR-200b-5p	dre_circ_0008109
dre-miR-200b-5p	dre_circ_0008111
dre-miR-200b-5p	dre_circ_0008128
dre-miR-200b-5p	dre_circ_0008141
dre-miR-200b-5p	dre_circ_0008144
dre-miR-200b-5p	dre_circ_0008145
dre-miR-200b-5p	dre_circ_0008184
dre-miR-200b-5p	dre_circ_0008192
dre-miR-200b-5p	dre_circ_0008202
dre-miR-200b-5p	dre_circ_0008207
dre-miR-200b-5p	dre_circ_0008224
dre-miR-200b-5p	dre_circ_0008230
dre-miR-200b-5p	dre_circ_0008236
dre-miR-200b-5p	dre_circ_0008237
dre-miR-200b-5p	dre_circ_0008281
dre-miR-200b-5p	dre_circ_0008283
dre-miR-200b-5p	dre_circ_0008297
dre-miR-200b-5p	dre_circ_0008301
dre-miR-200b-5p	dre_circ_0008402
dre-miR-200b-5p	dre_circ_0008407
dre-miR-200b-5p	dre_circ_0008447_junction_seq
dre-miR-200b-5p	dre_circ_0008474
dre-miR-200b-5p	dre_circ_0008475
dre-miR-200b-5p	dre_circ_0008489
dre-miR-200b-5p	dre_circ_0008548
dre-miR-200b-5p	dre_circ_0008593
dre-miR-200b-5p	dre_circ_0008623
dre-miR-200b-5p	dre_circ_0008642
dre-miR-200b-5p	dre_circ_0008649
dre-miR-200b-5p	dre_circ_0008653
dre-miR-200b-5p	dre_circ_0008665
dre-miR-200b-5p	dre_circ_0008676
dre-miR-200b-5p	dre_circ_0008683
dre-miR-200b-5p	dre_circ_0008704
dre-miR-200b-5p	dre_circ_0008708
dre-miR-200b-5p	dre_circ_0008740
dre-miR-200b-5p	dre_circ_0008741
dre-miR-200b-5p	dre_circ_0008743
dre-miR-200b-5p	dre_circ_0008744
